# Supplementary material for: Genome-wide promoter responses to CRISPR perturbations of regulators reveal regulatory networks in Escherichia coli
Source: Nat Commun. 2023 Sep 16;14:5757. doi: 10.1038/s41467-023-41572-4 (PMC10505187; doi:10.1038/s41467-023-41572-4)
Supplement: Supplementary file 3 — Dataset 1 [file 41467_2023_41572_MOESM3_ESM.xlsx]

## Sheet: Supplementary Data 1
Supplementary Data 1. TF library.
TF_gene	TF_operon	TFKD efficiency	Potential forward polarity	Potential reverse polarity	Evidence supporting polarity	Involve multiple TFs
acrR	acrR	BAD	FALSE	FALSE
ada	ada-alkB		TRUE	FALSE
adiY	adiY		FALSE	FALSE
agaR	agaR	GOOD	FALSE	FALSE
aidB	aidB		FALSE	FALSE
alaS	alaS		FALSE	FALSE
allR	allR	GOOD	FALSE	FALSE
araC	araC		FALSE	FALSE
arcA	arcA	GOOD	FALSE	FALSE
argP	argP	GOOD	FALSE	FALSE
argR	argR		FALSE	FALSE
arsR	arsRBC		TRUE	FALSE
ascG	ascG	GOOD	FALSE	FALSE
atoC	atoSC		FALSE	TRUE
basR	basRS		TRUE	FALSE
bluR	bluR		FALSE	FALSE
btsR	btsSR		FALSE	TRUE
cadC	cadC		FALSE	FALSE
caiF	caiF		FALSE	FALSE
cbl	cbl		FALSE	FALSE
cecR	cecR-ybhGFSR	GOOD	TRUE	FALSE
chbR	chbBCARFG		TRUE	TRUE
ihfB	cmk-rpsA-ihfB		FALSE	TRUE
comR	comR		FALSE	FALSE
cpxR	cpxRA		TRUE	FALSE
cra	cra		FALSE	FALSE
creB	creABCD		TRUE	TRUE
crp	crp	GOOD	FALSE	FALSE
csgD	csgDEFG		TRUE	FALSE
cspA	cspA		FALSE	FALSE
cueR	cueR		FALSE	FALSE
cusR	cusRS		TRUE	FALSE
cynR	cynR	GOOD	FALSE	FALSE
cysB	cysB	GOOD	FALSE	FALSE
cytR	cytR	GOOD	FALSE	FALSE
dcuR	dcuSR		FALSE	TRUE
deoR	deoR		FALSE	FALSE
dicA	dicA		FALSE	FALSE
dinJ	dinJ-yafQ	GOOD	TRUE	FALSE		TRUE
yafQ	dinJ-yafQ		FALSE	TRUE		TRUE
dnaA	dnaAN-recF		TRUE	FALSE
dpiA	dpiBA		FALSE	TRUE
fis	dusB-fis		FALSE	TRUE
envR	envR		FALSE	FALSE
evgA	evgAS		TRUE	FALSE
exuR	exuR		FALSE	FALSE
fabR	fabR-yijD		TRUE	FALSE
fadR	fadR	GOOD	FALSE	FALSE
feaR	feaR	GOOD	FALSE	FALSE
fur	fldA-uof-fur		FALSE	TRUE
flhC	flhDC		FALSE	TRUE
flhD	flhDC		TRUE	FALSE
fliZ	fliAZ-tcyJ		TRUE	TRUE
fnr	fnr		FALSE	FALSE
gadW	gadAXW		FALSE	TRUE		TRUE
gadX	gadAXW		TRUE	TRUE		TRUE
gadE	gadEF-mdtEF		TRUE	FALSE
galR	galR		FALSE	FALSE
galS	galS		FALSE	FALSE
gcvA	gcvA		FALSE	FALSE
glcC	glcC	GOOD	FALSE	FALSE
glnG	glnALG		FALSE	TRUE
glrR	glrR-glnB		TRUE	FALSE
gntR	gntRKU	GOOD	TRUE	FALSE
hcaR	hcaR		FALSE	FALSE
hdfR	hdfR	GOOD	FALSE	FALSE
higA	higBA	GOOD	FALSE	TRUE		TRUE
higB	higBA		TRUE	FALSE		TRUE
hipA	hipBA		FALSE	TRUE		TRUE
hipB	hipBA	GOOD	TRUE	FALSE		TRUE
hns	hns		FALSE	FALSE
hprR	hprRS		TRUE	FALSE
hupA	hupA	GOOD	FALSE	FALSE
hupB	hupB		FALSE	FALSE
fhlA	hypABCDE-fhlA		FALSE	TRUE
hypT	hypT		FALSE	FALSE
iclR	iclR		FALSE	FALSE
ilvY	ilvY	GOOD	FALSE	FALSE
iscR	iscRSUA		TRUE	FALSE	Growth defect
uhpA	ivbL-ilvBN-uhpABC		TRUE	TRUE
kdgR	kdgR	GOOD	FALSE	FALSE
kdpE	kdpDE		FALSE	TRUE
leuO	leuO		FALSE	FALSE
lexA	lexA-dinF	GOOD	TRUE	FALSE
lldR	lldPRD		TRUE	TRUE
lrhA	lrhA		FALSE	FALSE
lrp	lrp		FALSE	FALSE
lsrR	lsrRK		TRUE	FALSE
malI	malI	GOOD	FALSE	FALSE
malT	malT		FALSE	FALSE
marA	marRAB	BAD	TRUE	TRUE		TRUE
marR	marRAB	GOOD	TRUE	FALSE		TRUE
matA	matA		FALSE	FALSE
mcbR	mcbR	GOOD	FALSE	FALSE
baeR	mdtABCD-baeSR		FALSE	TRUE
melR	melR		FALSE	FALSE
metJ	metJ	GOOD	FALSE	FALSE
metR	metR		FALSE	FALSE
lacI	mhpR-lacI	GOOD	FALSE	TRUE		TRUE
mhpR	mhpR-lacI		TRUE	FALSE		TRUE
mlc	mlc-ynfK	GOOD	TRUE	FALSE
mlrA	mlrA		FALSE	FALSE
mngR	mngR	GOOD	FALSE	FALSE
mntR	mntR-ybiR	GOOD	TRUE	FALSE
modE	modEF		TRUE	FALSE
mprA	mprA-emrAB	GOOD	TRUE	FALSE
mqsA	mqsRA		FALSE	TRUE
mraZ	mraZ-rsmH-ftsLI-murEF-mraY-murD-ftsW-murGC-ddlB-ftsQAZ-lpxC		TRUE	FALSE	Growth defect
birA	murB-birA		FALSE	TRUE
murR	murR		FALSE	FALSE
nac	nac		FALSE	FALSE
nagC	nagBAC-umpH		TRUE	TRUE
nanR	nanR	GOOD	FALSE	FALSE
narP	narP	GOOD	FALSE	FALSE
narL	narXL		FALSE	TRUE
nemR	nemRA-gloA		TRUE	FALSE
nfeR	nfeR	GOOD	FALSE	FALSE
nhaR	nhaAR		FALSE	TRUE
nikR	nikABCDER		FALSE	TRUE
nimR	nimR	GOOD	FALSE	FALSE
norR	norR		FALSE	FALSE
nrdR	nrdR-ribDE-nusB-thiL-pgpA		TRUE	FALSE	Growth defect
nsrR	nsrR-rnr-rlmB-yjfIJ	GOOD	TRUE	FALSE
ompR	ompR-envZ	GOOD	TRUE	FALSE
oxyR	oxyR	GOOD	FALSE	FALSE
paaX	paaXY		TRUE	FALSE
pdeL	pdeL		FALSE	FALSE
pdhR	pdhR-aceEF-lpd		TRUE	FALSE
pepA	pepA		FALSE	FALSE
pgrR	pgrR		FALSE	FALSE
phoB	phoBR		TRUE	FALSE
phoP	phoPQ		TRUE	FALSE
pspF	pspF		FALSE	FALSE
purR	purR	GOOD	FALSE	FALSE
putA	putA		FALSE	FALSE
puuR	puuDRCBE		TRUE	TRUE
qseB	qseBC	BAD	TRUE	FALSE
rbsR	rbsDACBKR		FALSE	TRUE
rcdA	rcdA		FALSE	FALSE
rclR	rclR		FALSE	FALSE
rcnR	rcnR	GOOD	FALSE	FALSE
rcsA	rcsA		FALSE	FALSE
rcsB	rcsDB		FALSE	TRUE
mazE	relA-mazEFG		TRUE	TRUE		TRUE
mazF	relA-mazEFG		TRUE	TRUE		TRUE
relB	relBE-hokD		TRUE	FALSE		TRUE
relE	relBE-hokD		TRUE	TRUE		TRUE
rhaR	rhaSR		FALSE	TRUE		TRUE
rhaS	rhaSR		TRUE	FALSE		TRUE
rob	rob	GOOD	FALSE	FALSE
rstA	rstAB		TRUE	FALSE
rutR	rutR		FALSE	FALSE
ydeO	safA-ydeO		FALSE	TRUE
sdiA	sdiA		FALSE	FALSE
nadR	serB-radA-nadR		FALSE	TRUE
sgrR	sgrR-sroA-tbpA-thiPQ		TRUE	FALSE
slyA	slyA	GOOD	FALSE	FALSE
soxR	soxR		FALSE	FALSE
soxS	soxS		FALSE	FALSE
stpA	stpA		FALSE	FALSE
sutR	sutR		FALSE	FALSE
tdcA	tdcABCDEFG		TRUE	FALSE
tdcR	tdcR		FALSE	FALSE
ihfA	thrS-infC-rpmI-rplT-pheMST-ihfA		FALSE	TRUE
torR	torR		FALSE	FALSE
treR	treR		FALSE	FALSE
trpR	trpR	GOOD	FALSE	FALSE
ttdR	ttdR	BAD	FALSE	FALSE
ulaR	ulaR	GOOD	FALSE	FALSE
uvrY	uvrYC		TRUE	FALSE
uxuR	uxuR	GOOD	FALSE	FALSE
xylR	xylFGHR		FALSE	TRUE
tyrR	ycjXF-tyrR		FALSE	TRUE
yefM	yefM-yoeB	GOOD	TRUE	FALSE		TRUE
yoeB	yefM-yoeB	GOOD	FALSE	TRUE		TRUE
yhaJ	yhaJ	GOOD	FALSE	FALSE
zntR	yhdN-zntR		FALSE	TRUE
bglJ	yjjQ-bglJ		FALSE	TRUE		TRUE
yjjQ	yjjQ-bglJ		TRUE	FALSE		TRUE
ypdB	ypdABC		TRUE	TRUE
yqhC	yqhC		FALSE	FALSE
zraR	zraSR		FALSE	TRUE
zur	zur		FALSE	FALSE
