# Supplementary material for: Genome-wide promoter responses to CRISPR perturbations of regulators reveal regulatory networks in Escherichia coli
Source: Nat Commun. 2023 Sep 16;14:5757. doi: 10.1038/s41467-023-41572-4 (PMC10505187; doi:10.1038/s41467-023-41572-4)
Supplement: Supplementary file 4 — Dataset 2 [file 41467_2023_41572_MOESM4_ESM.xlsx]

## Sheet: Supplementary Data 2
Supplementary Data 2. Promoters analyzed in the study.
promoter (operon name)	first_gene_in_operon	bnumber_of_first_gene	measured in M9 glucose	measured in LB	measured in M9 glycerol
yaaA	yaaA	b0006	Y	Y	Y
yaaJ	yaaJ	b0007	Y	Y	Y
talB	talB	b0008	Y	Y	Y
mog	mog	b0009	Y	Y	Y
satP	satP	b0010	Y	Y	Y
yaaW	yaaW	b0011	Y	Y	Y
yaaI	yaaI	b0013	Y	Y	Y
dnaK-tpke11-dnaJ	dnaK	b0014	Y	Y	Y
insL-1	insL-1	b0016	Y	Y	Y
nhaAR	nhaA	b0019	Y	Y	Y
rpsT	rpsT	b0023	Y	Y	Y
rihC	rihC	b0030	Y	Y	Y
yaaU	yaaU	b0045	Y	Y	Y
kefFC	kefF	b0046	Y	Y	Y
folA	folA	b0048	Y	Y	Y
lptD-surA-pdxA-rsmA-apaGH	lptD	b0054	Y	Y	Y
yabPQ	yabP	b0056	Y	Y	Y
rapA-rluA	rapA	b0059	Y	Y	Y
polB	polB	b0060	Y	Y	Y
araBAD	araB	b0063	Y	Y	Y
araC	araC	b0064	Y	Y	Y
yabI	yabI	b0065	Y	Y	Y
sgrR-sroA-tbpA-thiPQ	sgrR	b0069	Y	Y	Y
ilvIH	ilvI	b0077	Y	Y	Y
mraZ-rsmH-ftsLI-murEF-mraY-murD-ftsW-murGC-ddlB-ftsQAZ-lpxC	mraZ	b0081	Y	Y	Y
secMA-mutT	secM	b0097	Y	Y	Y
coaE-zapD-yacG	coaE	b0103	Y	Y	Y
guaC	guaC	b0104	Y	Y	Y
ppdD-hofBC	ppdD	b0108	Y	Y	Y
nadC	nadC	b0109	Y	Y	Y
ampDE	ampD	b0110	Y	Y	Y
aroP	aroP	b0112	Y	Y	Y
yacH	yacH	b0117	Y	Y	Y
acnB	acnB	b0118	Y	Y	Y
yacL	yacL	b0119	Y	Y	Y
cueO	cueO	b0123	Y	Y	Y
can	can	b0126	Y	Y	Y
yadGH	yadG	b0127	Y	Y	Y
panD	panD	b0131	Y	Y	Y
panBC	panB	b0134	Y	Y	Y
yadV-htrE	yadV	b0140	Y	Y	Y
yadN	yadN	b0141	Y	Y	Y
pcnB-folK	pcnB	b0143	Y	Y	Y
thpR	thpR	b0147	Y	Y	Y
hrpB	hrpB	b0148	Y	Y	Y
mrcB	mrcB	b0149	Y	Y	Y
fhuACDB	fhuA	b0150	Y	Y	Y
hemL	hemL	b0154	Y	Y	Y
erpA	erpA	b0156	Y	Y	Y
dgt	dgt	b0160	Y	Y	Y
degP	degP	b0161	Y	Y	Y
cdaR	cdaR	b0162	Y	Y	Y
yaeH	yaeH	b0163	Y	Y	Y
yaeI	yaeI	b0164	Y	Y	Y
map-glnD-dapD	map	b0168	Y	Y	Y
pyrH	pyrH	b0171	Y	Y	Y
frr	frr	b0172	Y	Y	Y
dxr	dxr	b0173	Y	Y	Y
rseP	rseP	b0176	Y	Y	Y
bamA-skp-lpxD-fabZ-lpxAB-rnhB-dnaE	bamA	b0177	Y	Y	Y
tilS	tilS	b0188	Y	Y	Y
yaeQ-arfB-nlpE	yaeQ	b0190	Y	Y	Y
proS	proS	b0194	Y	Y	Y
rcsF-trmO	rcsF	b0196	Y	Y	Y
metNIQ	metN	b0199	Y	Y	Y
rrsH-ileV-alaV-rrlH-rrfH	rrsH	b0201	Y	Y	Y
aspU	aspU	b0206	Y	Y	Y
dkgB	dkgB	b0207	Y	Y	Y
yafC	yafC	b0208	Y	Y	Y
yafDE	yafD	b0209	Y	Y	Y
mltD	mltD	b0211	Y	Y	Y
yafS	yafS	b0213	Y	Y	Y
rnhA	rnhA	b0214	Y	Y	Y
dnaQ	dnaQ	b0215	Y	Y	Y
aspV	aspV	b0216	Y	N	Y
yafT	yafT	b0217	Y	Y	Y
yafU	yafU	b0218	Y	Y	Y
yafV	yafV	b0219	Y	Y	Y
fadE	fadE	b0221	Y	Y	Y
yafJ	yafJ	b0223	Y	Y	Y
yafK	yafK	b0224	Y	Y	Y
dinJ-yafQ	dinJ	b0226	Y	Y	Y
rayT	rayT	b0228	Y	Y	Y
dinB-yafNOP	dinB	b0231	Y	Y	Y
ykfJ-prfH	ykfJ	b0235	Y	Y	Y
pepD	pepD	b0237	Y	Y	Y
gpt	gpt	b0238	Y	Y	Y
crl_1	crl	b0240	Y	Y	Y
ykfA-yafZ	ykfA	b0253	Y	Y	Y
perR	perR	b0254	Y	Y	Y
insH-1	insH-1	b0259	Y	Y	Y
insAB-2A-2B-2-afuBC	insA-2	b0265	Y	Y	Y
yagEF	yagE	b0268	Y	Y	Y
yagGH	yagG	b0270	Y	Y	Y
xynR	xynR	b0272	Y	Y	Y
argF	argF	b0273	Y	Y	Y
insAB-3A-3B-3	insA-3	b0275	Y	Y	Y
yagJ	yagJ	b0276	Y	Y	Y
yagML	yagM	b0279	Y	Y	Y
intF	intF	b0281	Y	Y	Y
paoABCD	paoA	b0286	Y	Y	Y
ykgJ	ykgJ	b0288	Y	Y	Y
ecpBCDE	ecpB	b0292	Y	Y	Y
ecpA	ecpA	b0293	Y	Y	Y
ykgMO	ykgM	b0296	Y	N	N
rclABC	rclA	b0304	Y	Y	Y
rclR	rclR	b0305	Y	Y	Y
ykgEFG	ykgE	b0306	Y	Y	Y
ykgH	ykgH	b0310	Y	Y	Y
betT	betT	b0314	Y	Y	Y
yahB	yahB	b0316	Y	Y	Y
yahC	yahC	b0317	Y	Y	Y
yahDEFG	yahD	b0318	Y	Y	Y
yahIJ	yahI	b0323	Y	Y	Y
yahK	yahK	b0325	Y	Y	Y
yahM	yahM	b0327	Y	Y	Y
yahN	yahN	b0328	Y	Y	Y
yahO	yahO	b0329	Y	Y	Y
prpR	prpR	b0330	Y	Y	Y
prpBCDE	prpB	b0331	Y	Y	Y
codBA	codB	b0336	Y	Y	Y
cynR	cynR	b0338	Y	Y	Y
cynTSX	cynT	b0339	Y	Y	Y
lacZYA	lacZ	b0344	Y	Y	Y
frmRAB	frmR	b0357	Y	Y	Y
insC-1CD-1D-1	insC-1	b0360	Y	Y	Y
yaiP	yaiP	b0363	Y	Y	Y
hemB	hemB	b0369	Y	Y	Y
insEF-2E-2F-2	insE-2	b0373	Y	Y	Y
ampH	ampH	b0376	Y	Y	Y
sbmA-yaiW	sbmA	b0377	Y	Y	Y
ddlA	ddlA	b0381	Y	Y	Y
iraP	iraP	b0382	Y	Y	Y
dgcC	dgcC	b0385	Y	Y	Y
aroL-yaiA-aroM	aroL	b0388	Y	Y	Y
ppnP	ppnP	b0391	Y	Y	Y
ykiA	ykiA	b0392	Y	Y	Y
araJ	araJ	b0396	Y	Y	Y
sbcDC	sbcD	b0398	Y	Y	Y
phoBR	phoB	b0399	Y	Y	Y
brnQ-proY	brnQ	b0401	Y	Y	Y
acpH	acpH	b0404	Y	Y	Y
tgt-yajC-secDF	tgt	b0406	Y	Y	Y
yajI	yajI	b0412	Y	Y	Y
nrdR-ribDE-nusB-thiL-pgpA	nrdR	b0413	Y	Y	Y
xseB-ispA-dxs-yajO	xseB	b0422	Y	Y	Y
thiI	thiI	b0423	Y	Y	Y
yajR	yajR	b0427	Y	Y	Y
cyoABCDE	cyoA	b0432	Y	Y	Y
bolA	bolA	b0435	Y	Y	Y
tig	tig	b0436	Y	Y	Y
clpPX-lon	clpP	b0437	Y	Y	Y
hupB	hupB	b0440	Y	Y	Y
ppiD	ppiD	b0441	Y	Y	Y
ybaV	ybaV	b0442	Y	Y	Y
ybaE	ybaE	b0445	Y	Y	Y
decR	decR	b0447	Y	Y	Y
glnK-amtB	glnK	b0450	Y	Y	Y
tesB	tesB	b0452	Y	Y	Y
ybaY	ybaY	b0453	Y	Y	Y
ffs	ffs	b0455	Y	N	N
ybaA	ybaA	b0456	Y	Y	Y
pdeB	pdeB	b0457	Y	Y	Y
ylaC	ylaC	b0458	Y	Y	Y
priC-ybaM	priC	b0467	Y	Y	Y
ybaN	ybaN	b0468	Y	Y	Y
apt	apt	b0469	Y	Y	Y
dnaX	dnaX	b0470	Y	Y	Y
ybaB-recR	ybaB	b0471	Y	Y	Y
htpG	htpG	b0473	Y	Y	Y
hemH	hemH	b0475	Y	Y	Y
aes	aes	b0476	Y	Y	Y
gsk	gsk	b0477	Y	Y	Y
ybaL	ybaL	b0478	Y	Y	Y
fsr	fsr	b0479	Y	Y	Y
ushA	ushA	b0480	Y	Y	Y
ybaK	ybaK	b0481	Y	Y	Y
ybaP	ybaP	b0482	Y	Y	Y
ybaQ	ybaQ	b0483	Y	Y	Y
cueR	cueR	b0487	Y	Y	Y
qmcA-ybbJ	qmcA	b0489	Y	Y	Y
fetAB	fetA	b0490	Y	Y	Y
ylbG	ylbG	b0502	Y	Y	Y
selU	selU	b0503	Y	Y	Y
allS	allS	b0504	Y	Y	Y
allA	allA	b0505	Y	Y	Y
allR	allR	b0506	Y	Y	Y
gcl-hyi-glxR-ybbW-allB-ybbY-glxK	gcl	b0507	Y	Y	Y
allDCE	allD	b0517	Y	Y	Y
fdrA-ylbEF-ybcF	fdrA	b0518	Y	Y	Y
ppiB-lpxH	ppiB	b0525	Y	Y	Y
cysS	cysS	b0526	Y	Y	Y
folD-ybcJ	folD	b0529	Y	Y	Y
sfmA	sfmA	b0530	Y	Y	Y
sfmCD	sfmC	b0531	Y	Y	Y
insE-3EF-3F-3	insE-3	b0540	Y	Y	Y
renD-emrE	renD	b0542	Y	Y	Y
ybcK	ybcK	b0544	Y	Y	Y
ybcLM	ybcL	b0545	Y	Y	Y
insH-2	insH-2	b0552	Y	Y	N
envY-ompT	envY	b0566	Y	Y	Y
cusRS	cusR	b0571	Y	Y	Y
cusCFBA	cusC	b0572	Y	Y	Y
pheP	pheP	b0576	Y	Y	Y
ybdG	ybdG	b0577	Y	Y	Y
nfsB	nfsB	b0578	Y	Y	Y
ybdF	ybdF	b0579	Y	Y	Y
insL-2	insL-2	b0582	Y	Y	Y
fepA-entD	fepA	b0584	Y	Y	Y
fes-ybdZ-entF-fepE	fes	b0585	Y	Y	Y
fepDGC	fepD	b0590	Y	Y	Y
entS	entS	b0591	Y	Y	Y
fepB	fepB	b0592	Y	Y	Y
entCEBAH	entC	b0593	Y	Y	Y
hcxA	hcxA	b0599	Y	Y	Y
ybdL	ybdL	b0600	Y	Y	Y
ybdN	ybdN	b0602	Y	Y	Y
dsbG	dsbG	b0604	Y	Y	Y
ahpCF	ahpC	b0605	Y	Y	Y
uspG	uspG	b0607	Y	Y	Y
ybdR	ybdR	b0608	Y	Y	Y
rnk	rnk	b0610	Y	Y	Y
rna	rna	b0611	Y	Y	Y
citT	citT	b0612	Y	Y	Y
dpiBA	dpiB	b0619	Y	Y	Y
pagP	pagP	b0622	Y	Y	Y
crcB	crcB	b0624	Y	Y	Y
tatE	tatE	b0627	Y	Y	Y
dacA	dacA	b0632	Y	Y	Y
leuS-lptE-holA-nadD-cobC	leuS	b0642	Y	Y	Y
ybeL	ybeL	b0643	Y	Y	Y
ybeQ	ybeQ	b0644	Y	Y	Y
ybeR-djlB	ybeR	b0645	Y	Y	Y
ybeT	ybeT	b0647	Y	Y	Y
ybeU-djlC	ybeU	b0648	Y	Y	Y
hscC	hscC	b0650	Y	Y	Y
rihA	rihA	b0651	Y	Y	Y
insH-3	insH-3	b0656	Y	Y	Y
ybeZYX-lnt	ybeZ	b0660	Y	Y	Y
ubiF	ubiF	b0662	Y	Y	Y
nagBAC-umpH	nagB	b0678	Y	Y	Y
nagE	nagE	b0679	Y	Y	Y
fldA-uof-fur	fldA	b0684	Y	Y	Y
ybfE	ybfE	b0685	Y	Y	Y
ybfF	ybfF	b0686	Y	Y	Y
seqA-pgm	seqA	b0687	Y	Y	Y
ybfD	ybfD	b0706	Y	Y	Y
ybgA-phr	ybgA	b0707	Y	Y	Y
dtpD	dtpD	b0709	Y	Y	Y
ybgI-pxpBCA-nei	ybgI	b0710	Y	Y	Y
abrB	abrB	b0715	Y	Y	Y
ybgQPO	ybgQ	b0718	Y	Y	Y
ybgD	ybgD	b0719	Y	Y	Y
gltA	gltA	b0720	Y	Y	Y
sdhCDAB-sucABCD	sdhC	b0721	Y	Y	Y
mngR	mngR	b0730	Y	Y	Y
ybgC-tolQRA	ybgC	b0736	Y	Y	Y
valZ-lysY	valZ	b0746	Y	Y	Y
zitB	zitB	b0752	Y	Y	Y
ybgS	ybgS	b0753	Y	Y	Y
galETKM	galE	b0759	Y	Y	Y
ybhA	ybhA	b0766	Y	Y	Y
pgl	pgl	b0767	Y	Y	Y
ybhD	ybhD	b0768	Y	N	N
ybhI	ybhI	b0770	Y	Y	Y
ybhJ	ybhJ	b0771	Y	Y	Y
ybhC	ybhC	b0772	Y	Y	Y
bioBFCD	bioB	b0775	Y	Y	Y
ybhK	ybhK	b0780	Y	Y	Y
moaABCDE	moaA	b0781	Y	Y	Y
ybhL	ybhL	b0786	Y	Y	Y
ybhM	ybhM	b0787	Y	Y	Y
ybhQ	ybhQ	b0791	Y	Y	Y
cecR-ybhGFSR	cecR	b0796	Y	Y	Y
rhlE	rhlE	b0797	Y	Y	Y
ybiA	ybiA	b0798	Y	Y	Y
dinG-ybiB	dinG	b0799	Y	Y	Y
ybiJ	ybiJ	b0802	Y	Y	Y
ybiI	ybiI	b0803	Y	Y	Y
fiu	fiu	b0805	Y	Y	Y
rlmF	rlmF	b0807	Y	Y	Y
glnHPQ	glnH	b0811	Y	Y	Y
dps	dps	b0812	Y	Y	Y
rhtA	rhtA	b0813	Y	Y	Y
ompX	ompX	b0814	Y	Y	Y
mntR-ybiR	mntR	b0817	Y	Y	Y
ldtB	ldtB	b0819	Y	Y	Y
ybiU	ybiU	b0821	Y	Y	Y
ybiV	ybiV	b0822	Y	Y	Y
fsaA	fsaA	b0825	Y	Y	Y
moeAB	moeA	b0827	Y	Y	Y
iaaA-gsiABCD	iaaA	b0828	Y	Y	Y
rimO	rimO	b0835	Y	Y	Y
yliI	yliI	b0837	Y	Y	Y
deoR	deoR	b0840	Y	Y	Y
mdfA	mdfA	b0842	Y	Y	Y
ybjH	ybjH	b0843	Y	Y	Y
ybjJI	ybjJ	b0845	Y	Y	Y
rcdA	rcdA	b0846	Y	Y	Y
ybjL	ybjL	b0847	Y	Y	Y
ybjM	ybjM	b0848	Y	Y	Y
grxA	grxA	b0849	Y	Y	Y
ybjC-nfsA-rimK-ybjN	ybjC	b0850	Y	Y	Y
potFGHI	potF	b0854	Y	Y	Y
ybjO-rlmC	ybjO	b0858	Y	Y	Y
artPIQM	artP	b0864	Y	Y	Y
ybjP	ybjP	b0865	Y	Y	Y
ybjQ-amiD	ybjQ	b0866	Y	Y	Y
ybjS	ybjS	b0868	Y	Y	Y
hcp-hcr-poxB-ltaE-ybjT	hcp	b0873	Y	Y	Y
lysO	lysO	b0874	Y	Y	Y
ybjX	ybjX	b0877	Y	Y	Y
macAB	macA	b0878	Y	Y	Y
cspD	cspD	b0880	Y	Y	Y
clpS	clpS	b0881	Y	Y	Y
infA-serW	infA	b0884	Y	Y	Y
cydDC	cydD	b0887	Y	Y	Y
ftsK	ftsK	b0890	Y	Y	Y
lolA-rarA	lolA	b0891	Y	Y	Y
dmsABC	dmsA	b0894	Y	Y	Y
ycaC	ycaC	b0897	Y	Y	Y
ycaD	ycaD	b0898	Y	Y	Y
ycaN	ycaN	b0900	Y	Y	Y
ycaK	ycaK	b0901	Y	Y	Y
pflA	pflA	b0902	Y	Y	Y
focA-pflB	focA	b0904	Y	Y	Y
ycaO	ycaO	b0905	Y	Y	Y
ycaP	ycaP	b0906	Y	Y	Y
serC-aroA	serC	b0907	Y	Y	Y
ycaL	ycaL	b0909	Y	Y	Y
ycaI-msbA-lpxK-ycaQ	ycaI	b0913	Y	Y	Y
elyC	elyC	b0920	Y	Y	Y
cmoM-mukFEB	cmoM	b0921	Y	Y	Y
ldtD	ldtD	b0925	Y	Y	Y
ycbK-gloC	ycbK	b0926	Y	Y	Y
aspC	aspC	b0928	Y	Y	Y
asnS	asnS	b0930	Y	Y	Y
pncB	pncB	b0931	Y	Y	Y
pepN	pepN	b0932	Y	Y	Y
ssuEADCB	ssuE	b0937	Y	Y	Y
elfDCG-ycbUVF	elfD	b0939	Y	Y	Y
zapC	zapC	b0946	Y	Y	Y
pqiABC	pqiA	b0950	Y	Y	Y
rmf	rmf	b0953	Y	Y	Y
ycbZ	ycbZ	b0955	Y	Y	Y
ompA	ompA	b0957	Y	Y	Y
sulA	sulA	b0958	Y	Y	Y
sxy	sxy	b0959	Y	Y	Y
yccFS	yccF	b0961	Y	Y	Y
helD	helD	b0962	Y	Y	Y
mgsA	mgsA	b0963	Y	Y	Y
yccA	yccA	b0970	Y	Y	Y
hyaABCDEF	hyaA	b0972	Y	Y	Y
appCBXA	appC	b0978	Y	Y	Y
gfcBCD	gfcB	b0986	Y	Y	Y
cspG	cspG	b0990	Y	Y	Y
yccM	yccM	b0992	Y	Y	Y
torS	torS	b0993	Y	Y	Y
torT	torT	b0994	Y	Y	Y
torR	torR	b0995	Y	Y	Y
yccE	yccE	b1001	Y	Y	Y
wrbA-yccJ	wrbA	b1004	Y	Y	Y
rutABCDEFG	rutA	b1012	Y	Y	Y
rutR	rutR	b1013	Y	Y	Y
efeOB	efeO	b1018	Y	Y	Y
phoH	phoH	b1020	Y	Y	Y
insEF-4E-4F-4	insE-4	b1027	Y	Y	Y
ymdE-ycdU	ymdE	b1028	Y	Y	Y
serX	serX	b1032	Y	Y	Y
ghrA	ghrA	b1033	Y	Y	Y
ycdZ	ycdZ	b1036	Y	Y	Y
yceK	yceK	b1050	N	Y	N
mdtG	mdtG	b1053	Y	Y	Y
solA-yceO	solA	b1059	Y	Y	Y
bssS	bssS	b1060	Y	Y	Y
pyrC	pyrC	b1062	Y	Y	Y
grxB	grxB	b1064	Y	Y	Y
mdtH	mdtH	b1065	Y	Y	Y
rimJ	rimJ	b1066	Y	Y	Y
murJ	murJ	b1069	Y	Y	Y
flgAMN	flgA	b1072	Y	Y	Y
flgBCDEFGHIJ	flgB	b1073	Y	Y	Y
rne	rne	b1084	Y	Y	Y
rluC	rluC	b1086	Y	Y	Y
yceF	yceF	b1087	Y	Y	Y
yceD-rpmF-plsX-fabHDG-acpP-fabF	yceD	b1088	Y	Y	Y
pabC-mltG-tmk-holB-ycfH	pabC	b1096	Y	Y	Y
ptsG	ptsG	b1101	Y	Y	Y
ndh	ndh	b1109	Y	Y	Y
ycfJ	ycfJ	b1110	Y	Y	Y
comR	comR	b1111	Y	Y	Y
bhsA	bhsA	b1112	Y	Y	Y
ldtC	ldtC	b1113	Y	Y	Y
mfd	mfd	b1114	Y	Y	Y
ycfT	ycfT	b1115	Y	Y	Y
lolCDE	lolC	b1116	Y	Y	Y
potABCD	potA	b1126	Y	Y	Y
pepT	pepT	b1127	Y	Y	Y
roxA	roxA	b1128	Y	Y	Y
phoPQ	phoP	b1130	Y	Y	Y
mnmA	mnmA	b1133	Y	Y	Y
rluE-nudJ	rluE	b1135	Y	Y	Y
icd	icd	b1136	Y	Y	Y
ymfH-xisE-intE	ymfH	b1142	Y	Y	Y
ymfI	ymfI	b1143	Y	Y	Y
ycgX	ycgX	b1161	Y	Y	Y
bluR	bluR	b1162	Y	Y	Y
bluF	bluF	b1163	Y	Y	Y
ymgGD	ymgG	b1172	Y	Y	Y
minCDE	minC	b1176	Y	Y	Y
ycgJ	ycgJ	b1177	Y	Y	Y
pliG	pliG	b1178	Y	Y	Y
ycgL	ycgL	b1179	Y	Y	Y
ycgM	ycgM	b1180	Y	Y	Y
ycgN	ycgN	b1181	Y	Y	Y
hlyE	hlyE	b1182	Y	Y	Y
umuDC	umuD	b1183	Y	Y	Y
ycgR	ycgR	b1194	Y	Y	Y
ymgE	ymgE	b1195	Y	Y	Y
ycgY	ycgY	b1196	Y	Y	Y
treA	treA	b1197	Y	Y	Y
dhaR	dhaR	b1201	Y	Y	Y
pth-ychF	pth	b1204	Y	Y	Y
ychH	ychH	b1205	Y	Y	Y
dauA	dauA	b1206	Y	Y	Y
lolB-ispE-prs	lolB	b1209	Y	Y	Y
hemA-prfA-prmC	hemA	b1210	Y	Y	Y
narXL	narX	b1222	Y	Y	Y
ychS	ychS	b1228	Y	Y	Y
tyrTV-tpr	tyrT	b1231	Y	Y	Y
ychJ	ychJ	b1233	Y	Y	Y
rssAB	rssA	b1234	Y	Y	Y
galU	galU	b1236	Y	Y	Y
adhE	adhE	b1241	Y	Y	Y
oppABCDF	oppA	b1243	Y	Y	Y
clsA-yciU	clsA	b1249	Y	Y	Y
kch	kch	b1250	Y	Y	Y
yciI	yciI	b1251	Y	Y	Y
tonB	tonB	b1252	Y	Y	Y
yciA	yciA	b1253	Y	Y	Y
yciCB	yciC	b1255	Y	Y	Y
ompW	ompW	b1256	Y	Y	Y
yciGFE	yciG	b1259	Y	Y	Y
trpLEDCBA	trpL	b1265	Y	Y	Y
rluB	rluB	b1269	Y	Y	Y
yciK-btuR	yciK	b1271	Y	Y	Y
sohB	sohB	b1272	Y	Y	Y
cysB	cysB	b1275	Y	Y	Y
ribA	ribA	b1277	Y	Y	Y
pgpB	pgpB	b1278	Y	Y	Y
lapAB-pyrF-yciH	lapA	b1279	Y	Y	Y
osmB	osmB	b1283	Y	Y	Y
pdeR	pdeR	b1285	Y	Y	Y
yciW	yciW	b1287	N	N	Y
sapABCDF	sapA	b1294	Y	Y	Y
ymjA	ymjA	b1295	Y	Y	Y
puuDRCBE	puuD	b1298	Y	Y	Y
ycjMNOPQRSTUV-ymjB	ycjM	b1309	Y	Y	Y
ompG	ompG	b1319	Y	Y	Y
ycjW	ycjW	b1320	Y	Y	Y
ycjXF-tyrR	ycjX	b1321	Y	Y	Y
ycjG	ycjG	b1325	Y	Y	Y
ycjY-ymjDC-mpaA	ycjY	b1327	Y	Y	Y
pgrR	pgrR	b1328	Y	Y	Y
insH-4	insH-4	b1331	Y	Y	Y
ttcA	ttcA	b1344	Y	Y	Y
recET-ralR-ydaC-xisR-intR	recE	b1350	Y	Y	Y
insH-5	insH-5	b1370	Y	Y	N
pinR	pinR	b1374	Y	Y	Y
uspF	uspF	b1376	Y	Y	Y
hslJ	hslJ	b1379	Y	Y	Y
ldhA	ldhA	b1380	Y	Y	Y
ydbH-ynbE-ydbL	ydbH	b1381	Y	Y	Y
feaR	feaR	b1384	Y	Y	Y
feaB	feaB	b1385	Y	Y	Y
paaXY	paaX	b1399	Y	Y	Y
insCD-2C-2D-2	insC-2	b1403	Y	Y	Y
ydbD	ydbD	b1407	Y	Y	Y
ynbABCD	ynbA	b1408	Y	Y	Y
ydcF	ydcF	b1414	Y	Y	Y
aldA	aldA	b1415	Y	Y	Y
ydcA	ydcA	b1419	Y	Y	Y
ydcJ	ydcJ	b1423	Y	Y	Y
opgD	opgD	b1424	Y	Y	Y
rimL	rimL	b1427	Y	N	N
ydcK	ydcK	b1428	Y	Y	Y
ydcL	ydcL	b1431	Y	Y	Y
insQ	insQ	b1432	Y	Y	Y
yncJ	yncJ	b1436	Y	Y	Y
ydcR	ydcR	b1439	Y	Y	Y
ydcSTUV-patD	ydcS	b1440	Y	Y	Y
mnaT-ydcZ	mnaT	b1448	Y	Y	Y
curA	curA	b1449	Y	Y	Y
mcbR	mcbR	b1450	Y	Y	Y
yncD	yncD	b1451	Y	Y	Y
yncE	yncE	b1452	Y	Y	Y
yncG	yncG	b1454	Y	Y	Y
yddH	yddH	b1462	Y	Y	Y
nhoA	nhoA	b1463	Y	Y	Y
yddE	yddE	b1464	Y	Y	Y
narZYWV	narZ	b1468	Y	Y	Y
yddLKJ	yddL	b1472	Y	Y	Y
fdnGHI	fdnG	b1474	Y	Y	Y
yddM	yddM	b1477	Y	Y	Y
osmC	osmC	b1482	Y	Y	Y
yddW	yddW	b1491	Y	Y	Y
yddAB	yddA	b1496	Y	Y	Y
ydeP	ydeP	b1501	Y	Y	Y
ydeQ	ydeQ	b1502	Y	Y	Y
hipBA	hipB	b1508	Y	Y	Y
lsrRK	lsrR	b1512	Y	Y	Y
lsrACDBFG-tam	lsrA	b1513	Y	Y	Y
yneE	yneE	b1520	Y	Y	Y
dgcF	dgcF	b1522	Y	Y	Y
glsB-yneG	glsB	b1524	Y	Y	Y
sad	sad	b1525	Y	Y	Y
yneJ	yneJ	b1526	Y	Y	Y
ydeA	ydeA	b1528	Y	Y	Y
marC	marC	b1529	Y	Y	Y
marRAB	marR	b1530	Y	Y	Y
ydeI	ydeI	b1536	Y	Y	Y
ydeJ	ydeJ	b1537	Y	Y	Y
dcp	dcp	b1538	Y	Y	Y
ydfH	ydfH	b1540	Y	Y	Y
ydfZ	ydfZ	b1541	Y	Y	Y
ydfI	ydfI	b1542	Y	Y	Y
pinQ	pinQ	b1545	Y	Y	N
cspI	cspI	b1552	Y	Y	Y
relBE-hokD	relB	b1564	Y	Y	Y
ydfV	ydfV	b1565	Y	Y	Y
ydfABC	ydfA	b1571	Y	Y	Y
ynfA	ynfA	b1582	Y	Y	Y
ynfC	ynfC	b1585	Y	Y	Y
ynfEFGH-dmsD	ynfE	b1587	Y	Y	Y
mlc-ynfK	mlc	b1594	Y	Y	Y
ynfL	ynfL	b1595	Y	Y	Y
ynfM	ynfM	b1596	Y	Y	Y
asr	asr	b1597	Y	Y	Y
ydgD	ydgD	b1598	Y	Y	Y
pntAB	pntA	b1603	Y	Y	Y
ydgH	ydgH	b1604	Y	Y	Y
ydgI-folM	ydgI	b1605	Y	Y	Y
ydgC	ydgC	b1607	Y	Y	Y
rstAB	rstA	b1608	Y	Y	Y
ydgA	ydgA	b1614	Y	Y	Y
uidABC	uidA	b1617	Y	Y	Y
hdhA	hdhA	b1619	Y	Y	Y
malI	malI	b1620	Y	Y	Y
malXY	malX	b1621	Y	Y	Y
add	add	b1623	Y	Y	Y
ydgK-rsxABCDGE-nth	ydgK	b1626	Y	Y	Y
dtpA	dtpA	b1634	Y	Y	Y
gstA	gstA	b1635	Y	Y	Y
pdxH-tyrS-pdxY	pdxH	b1638	Y	Y	Y
anmK	anmK	b1640	Y	Y	Y
slyB	slyB	b1641	Y	Y	Y
slyA	slyA	b1642	Y	Y	Y
sodC	sodC	b1646	Y	Y	Y
rnt-lhr	rnt	b1652	Y	Y	Y
grxD	grxD	b1654	Y	Y	Y
mepH	mepH	b1655	Y	Y	Y
sodB	sodB	b1656	Y	Y	Y
ydhB	ydhB	b1659	Y	Y	Y
cfa	cfa	b1661	Y	Y	Y
ribC	ribC	b1662	Y	Y	Y
mdtK	mdtK	b1663	Y	Y	Y
ydhQ	ydhQ	b1664	Y	Y	Y
valVW	valV	b1665	Y	Y	Y
ydhR	ydhR	b1667	Y	Y	Y
ydhS	ydhS	b1668	Y	Y	Y
fumD	fumD	b1675	Y	Y	Y
pykF	pykF	b1676	Y	Y	Y
lpp	lpp	b1677	Y	Y	Y
ydiL	ydiL	b1689	Y	Y	Y
ydiM	ydiM	b1690	Y	Y	Y
ydiFO	ydiF	b1694	Y	Y	Y
ydiP	ydiP	b1696	Y	Y	Y
ydiQRST-fadK	ydiQ	b1697	Y	Y	Y
aroH	aroH	b1704	Y	Y	Y
ydiE	ydiE	b1705	Y	Y	Y
ydiU	ydiU	b1706	Y	Y	Y
ydiV	ydiV	b1707	Y	Y	Y
nlpC	nlpC	b1708	Y	Y	Y
btuCED	btuC	b1711	Y	Y	Y
pfkB	pfkB	b1723	Y	Y	Y
yniA	yniA	b1725	Y	Y	Y
hxpB	hxpB	b1727	Y	N	N
tcyP	tcyP	b1729	Y	Y	Y
katE	katE	b1732	Y	Y	Y
osmE	osmE	b1739	Y	Y	Y
spy	spy	b1743	Y	Y	Y
astCADBE	astC	b1748	Y	Y	Y
xthA	xthA	b1749	Y	Y	Y
ydjXYZ-ynjABCD	ydjX	b1750	Y	Y	Y
ynjF	ynjF	b1758	Y	Y	Y
nudG	nudG	b1759	Y	Y	Y
ydjA-selD-topB	ydjA	b1765	Y	Y	Y
sppA	sppA	b1766	Y	Y	Y
ansA-pncA	ansA	b1767	Y	Y	Y
ydjE	ydjE	b1769	Y	Y	Y
ydjF	ydjF	b1770	Y	Y	Y
ydjLKJIHG	ydjL	b1776	Y	Y	Y
msrB	msrB	b1778	Y	Y	Y
yeaE	yeaE	b1781	Y	Y	Y
mipA	mipA	b1782	Y	Y	Y
yoaI	yoaI	b1788	Y	Y	Y
yeaL	yeaL	b1789	Y	Y	Y
nimR	nimR	b1790	Y	Y	Y
yoaF	yoaF	b1793	Y	Y	Y
leuE	leuE	b1798	Y	Y	Y
dmlR	dmlR	b1799	Y	Y	Y
dmlA	dmlA	b1800	Y	Y	Y
yeaVW	yeaV	b1801	Y	Y	Y
yeaX	yeaX	b1803	Y	Y	Y
rnd	rnd	b1804	Y	Y	Y
tsaB-yeaY	tsaB	b1807	Y	Y	Y
yoaA	yoaA	b1808	Y	Y	Y
yoaB	yoaB	b1809	Y	Y	Y
yoaH	yoaH	b1811	Y	Y	Y
sdaA	sdaA	b1814	Y	Y	Y
yoaE	yoaE	b1816	Y	Y	Y
manXYZ	manX	b1817	Y	Y	Y
rlmA	rlmA	b1822	Y	Y	Y
yobF-cspC	yobF	b1824	Y	Y	Y
yebO	yebO	b1825	Y	Y	Y
kdgR	kdgR	b1827	Y	Y	Y
htpX	htpX	b1829	Y	Y	Y
msrC	msrC	b1832	Y	Y	Y
yebST	yebS	b1833	Y	Y	Y
rsmF	rsmF	b1835	Y	Y	Y
pphA	pphA	b1838	Y	Y	Y
ptrB	ptrB	b1845	Y	Y	Y
yebE	yebE	b1846	Y	Y	Y
yebF	yebF	b1847	Y	Y	Y
purT	purT	b1849	Y	Y	Y
lpxM	lpxM	b1855	Y	Y	Y
mepM	mepM	b1856	Y	N	Y
znuA	znuA	b1857	Y	Y	Y
znuCB	znuC	b1858	Y	Y	Y
ruvAB	ruvA	b1861	Y	Y	Y
nudB-yebC-ruvC	nudB	b1865	Y	Y	Y
torYZ	torY	b1873	Y	Y	Y
yecM-cutC	yecM	b1875	Y	Y	Y
tar-tap-cheRBYZ	tar	b1886	Y	Y	Y
motAB-cheAW	motA	b1890	Y	Y	Y
insAB-5A-5B-5	insA-5	b1894	Y	N	N
otsBA	otsB	b1897	Y	Y	Y
yecH	yecH	b1906	Y	Y	Y
tyrP	tyrP	b1907	Y	Y	Y
glyW-cysT-leuZ-3'ETS<sup><i>leuZ</i></sup>	glyW	b1911	Y	Y	N
pgsA	pgsA	b1912	Y	Y	Y
uvrYC	uvrY	b1914	Y	Y	Y
yecF	yecF	b1915	Y	Y	Y
fliAZ-tcyJ	fliA	b1922	Y	Y	Y
fliC	fliC	b1923	Y	Y	Y
amyA	amyA	b1927	Y	Y	Y
fliE	fliE	b1937	Y	Y	Y
fliFGHIJK	fliF	b1938	Y	Y	Y
fliLMNOPQR	fliL	b1944	Y	Y	Y
rcsA	rcsA	b1951	Y	Y	Y
dsrA	dsrA	b1954	Y	Y	Y
yedP	yedP	b1955	Y	Y	Y
dgcQ	dgcQ	b1956	Y	Y	Y
dcm-vsr	dcm	b1961	Y	Y	Y
hprRS	hprR	b1969	Y	Y	Y
yedX	yedX	b1970	Y	Y	Y
msrPQ	msrP	b1971	Y	Y	Y
yodB	yodB	b1974	Y	Y	Y
serU	serU	b1975	Y	Y	Y
mtfA	mtfA	b1976	Y	Y	Y
asnT	asnT	b1977	N	N	Y
yeeJ	yeeJ	b1978	Y	Y	Y
amn	amn	b1982	Y	Y	Y
yeeO	yeeO	b1985	Y	Y	Y
nac	nac	b1988	Y	Y	Y
asnV	asnV	b1989	Y	Y	Y
ldtA	ldtA	b1990	Y	Y	Y
cobUST	cobU	b1993	Y	Y	Y
insH-6	insH-6	b1994	Y	N	N
insCD-3C-3D-3	insC-3	b1997	Y	Y	Y
yeeRST-cbeA-cbtA-yeeW	yeeR	b2001	Y	Y	Y
yeeX	yeeX	b2007	Y	Y	Y
yeeA	yeeA	b2008	Y	Y	Y
sbmC	sbmC	b2009	Y	Y	Y
sbcB	sbcB	b2011	Y	Y	Y
yeeED	yeeE	b2013	Y	Y	Y
hisLGDCBHAFI	hisL	b2018	Y	Y	Y
wzzB	wzzB	b2027	Y	Y	Y
ugd	ugd	b2028	Y	Y	Y
gnd	gnd	b2029	Y	Y	Y
insH-7	insH-7	b2030	Y	Y	N
udk-dcd	udk	b2066	Y	Y	Y
yegP	yegP	b2080	Y	Y	Y
insE-5EF-5F-5	insE-5	b2088	Y	Y	Y
gatYZABCD	gatY	b2096	Y	Y	Y
yegTUV	yegT	b2098	Y	Y	Y
yegW	yegW	b2101	Y	Y	Y
thiMD	thiM	b2104	Y	Y	Y
rcnR	rcnR	b2105	Y	Y	Y
rcnAB	rcnA	b2106	Y	Y	Y
yehDCBA	yehD	b2111	Y	Y	Y
mrp	mrp	b2113	Y	Y	Y
metG	metG	b2114	Y	Y	Y
yehS	yehS	b2124	Y	Y	Y
osmF-yehYXW	osmF	b2131	Y	Y	Y
pbpG	pbpG	b2134	Y	Y	Y
yohC	yohC	b2135	Y	Y	Y
yohD	yohD	b2136	Y	Y	Y
dusC	dusC	b2140	Y	Y	Y
yohJK	yohJ	b2141	Y	Y	Y
cdd	cdd	b2143	Y	Y	Y
sanA-yeiS	sanA	b2144	Y	Y	Y
preTA	preT	b2146	Y	Y	Y
mglBAC	mglB	b2150	Y	Y	Y
galS	galS	b2151	Y	Y	Y
folE-yeiB	folE	b2153	Y	Y	Y
cirA	cirA	b2155	Y	Y	Y
yeiE	yeiE	b2157	Y	Y	Y
nfo	nfo	b2159	Y	Y	Y
nupX	nupX	b2161	Y	Y	Y
psuT	psuT	b2164	Y	Y	Y
psuKG	psuK	b2166	Y	Y	Y
fruBKA	fruB	b2169	Y	Y	Y
setB	setB	b2170	Y	Y	Y
mepS	mepS	b2175	Y	Y	Y
yejABEF	yejA	b2177	Y	Y	Y
yejG	yejG	b2181	Y	Y	Y
rsuA	rsuA	b2183	Y	Y	Y
radD	radD	b2184	Y	Y	Y
rplY	rplY	b2185	Y	Y	Y
yejK	yejK	b2186	Y	Y	Y
yejLM	yejL	b2187	Y	Y	Y
yejO	yejO	b2190	Y	Y	Y
insH-8	insH-8	b2192	Y	Y	Y
narP	narP	b2193	Y	Y	Y
napFDAGHBC-ccmABCDEFGH	napF	b2208	Y	Y	Y
eco	eco	b2209	Y	Y	Y
mqo	mqo	b2210	Y	Y	Y
yojI	yojI	b2211	Y	Y	Y
ada-alkB	ada	b2213	Y	Y	Y
ftp	ftp	b2214	Y	Y	Y
ompC	ompC	b2215	Y	Y	Y
rcsDB	rcsD	b2216	Y	Y	Y
rcsC	rcsC	b2218	Y	Y	Y
atoSC	atoS	b2219	Y	Y	Y
ubiG	ubiG	b2232	Y	Y	Y
yfaL	yfaL	b2233	Y	Y	Y
glpTQ	glpT	b2240	Y	Y	N
rpnE-ypaA	rpnE	b2244	Y	Y	Y
ais	ais	b2252	Y	Y	Y
arnBCADTEF	arnB	b2253	Y	Y	Y
pmrD	pmrD	b2259	Y	Y	Y
elaB	elaB	b2266	Y	Y	Y
elaA	elaA	b2267	Y	Y	Y
elaD	elaD	b2269	Y	Y	Y
yfbS	yfbS	b2292	Y	Y	Y
yfbU-hxpA	yfbU	b2294	Y	Y	Y
yfbV	yfbV	b2295	Y	Y	Y
ackA-pta	ackA	b2296	Y	Y	Y
yfcC	yfcC	b2298	Y	Y	Y
yfcD	yfcD	b2299	Y	Y	Y
yfcG	yfcG	b2302	Y	Y	Y
rpnB	rpnB	b2305	Y	Y	Y
folC-dedD	folC	b2315	Y	Y	Y
pdxB-usg-truA-dedA	pdxB	b2320	Y	Y	Y
flk	flk	b2321	Y	Y	Y
yfcJ	yfcJ	b2322	Y	Y	Y
yfcV	yfcV	b2339	Y	Y	Y
fadIJ	fadI	b2342	Y	Y	Y
fadL	fadL	b2344	Y	Y	Y
mlaA	mlaA	b2346	Y	Y	Y
yfdC	yfdC	b2347	Y	Y	Y
argW	argW	b2348	Y	Y	Y
intS	intS	b2349	Y	Y	Y
yfdGHI	yfdG	b2350	Y	Y	Y
dsdC	dsdC	b2364	Y	Y	Y
dsdXA	dsdX	b2365	Y	Y	Y
yfdY	yfdY	b2377	Y	N	N
alaC	alaC	b2379	Y	Y	Y
ypdABC	ypdA	b2380	Y	Y	Y
fryBC-ypdFE-fryA	fryB	b2387	Y	Y	Y
nupC	nupC	b2393	Y	Y	Y
insL-3	insL-3	b2394	Y	Y	Y
yfeCD	yfeC	b2398	Y	Y	Y
gltX	gltX	b2400	Y	Y	Y
valUXY-lysV	valU	b2401	Y	Y	Y
xapAB	xapA	b2407	Y	Y	Y
yfeN	yfeN	b2408	Y	Y	Y
cysZ	cysZ	b2413	Y	Y	Y
cysK	cysK	b2414	Y	Y	Y
pdxK	pdxK	b2418	Y	Y	Y
yfeKS	yfeK	b2419	Y	Y	Y
cysPUWAM	cysP	b2425	Y	Y	Y
ucpA	ucpA	b2426	Y	Y	Y
yfeYX	yfeY	b2432	Y	Y	Y
amiA-hemF	amiA	b2435	Y	Y	Y
eutBCLKR	eutB	b2441	Y	Y	Y
intZ	intZ	b2442	Y	Y	Y
yffS	yffS	b2450	Y	Y	Y
eutNEJG	eutN	b2456	Y	Y	Y
eutSPQTDM	eutS	b2462	Y	Y	Y
maeB	maeB	b2463	Y	Y	Y
talA-tktB	talA	b2464	Y	Y	Y
ypfG	ypfG	b2466	Y	Y	Y
nudK	nudK	b2467	Y	Y	Y
aegA	aegA	b2468	Y	Y	Y
narQ	narQ	b2469	Y	Y	Y
ypfH	ypfH	b2473	Y	Y	Y
ypfJ-tmcA	ypfJ	b2475	Y	Y	Y
dapA-bamC	dapA	b2478	Y	Y	Y
hda	hda	b2496	Y	Y	Y
upp-uraA	upp	b2498	Y	Y	Y
purMN	purM	b2499	Y	Y	Y
guaBA	guaB	b2508	Y	Y	Y
hisS	hisS	b2514	Y	Y	Y
rodZ	rodZ	b2516	Y	Y	Y
rlmN	rlmN	b2517	Y	Y	Y
ndk	ndk	b2518	Y	Y	Y
yfhM-pbpC	yfhM	b2520	Y	Y	Y
sseB	sseB	b2522	Y	Y	Y
hscBA-fdx-iscX	hscB	b2527	Y	Y	Y
iscRSUA	iscR	b2531	Y	Y	Y
yfhR	yfhR	b2534	N	N	Y
csiE	csiE	b2535	Y	Y	Y
hcaT	hcaT	b2536	Y	Y	Y
hcaR	hcaR	b2537	Y	Y	Y
yphFED	yphF	b2548	Y	Y	Y
yphG	yphG	b2549	Y	Y	Y
yphH	yphH	b2550	Y	Y	Y
glyA	glyA	b2551	Y	Y	Y
qseG	qseG	b2555	Y	Y	Y
glrK	glrK	b2556	Y	Y	Y
pgpC-tadA	pgpC	b2560	Y	Y	Y
yfhH	yfhH	b2561	Y	Y	Y
yfhL	yfhL	b2562	Y	Y	Y
lepAB	lepA	b2569	Y	Y	Y
srmB	srmB	b2576	Y	Y	Y
yfiE	yfiE	b2577	Y	Y	Y
ung	ung	b2580	Y	Y	Y
yfiF	yfiF	b2581	Y	Y	Y
trxC	trxC	b2582	Y	Y	Y
clpB	clpB	b2592	Y	Y	Y
rluD-pgeF	rluD	b2594	Y	Y	Y
bamD	bamD	b2595	Y	Y	Y
aroF-tyrA	aroF	b2601	Y	Y	Y
rpsP-rimM-trmD-rplS	rpsP	b2609	Y	Y	Y
ffh	ffh	b2610	Y	Y	Y
ypjD	ypjD	b2611	Y	Y	Y
recN	recN	b2616	Y	Y	Y
ratA-yfjF	ratA	b2619	Y	Y	Y
smpB	smpB	b2620	Y	Y	Y
intA	intA	b2622	Y	Y	Y
alpA	alpA	b2624	N	Y	N
yfjI	yfjI	b2625	Y	Y	Y
abpAB	abpA	b2628	Y	Y	Y
yfjM	yfjM	b2629	Y	Y	Y
rnlAB	rnlA	b2630	Y	Y	Y
yfjPQ	yfjP	b2632	Y	Y	Y
yfjR-ypjK-yfjST	yfjR	b2634	Y	Y	Y
ypjM_3-yfjU	ypjM	b2641	Y	Y	Y
pinH	pinH	b2648	Y	Y	Y
yqaE-kbp	yqaE	b2666	Y	Y	Y
ygaVP	ygaV	b2667	Y	Y	Y
stpA	stpA	b2669	Y	Y	Y
nrdHIEF	nrdH	b2673	Y	Y	Y
ygaY_1Y_2	ygaY	b2681	Y	Y	Y
ygaZH	ygaZ	b2682	Y	Y	Y
mprA-emrAB	mprA	b2684	Y	Y	Y
luxS	luxS	b2687	Y	Y	Y
gshA	gshA	b2688	Y	Y	Y
yqaBA	yqaB	b2690	Y	Y	Y
serV-argVYZQ	serV	b2695	Y	Y	Y
alaS	alaS	b2697	Y	Y	Y
recAX	recA	b2699	Y	Y	Y
pncC	pncC	b2700	Y	Y	Y
srlAEBD-gutM-srlR-gutQ	srlA	b2702	Y	Y	Y
norR	norR	b2709	Y	Y	Y
norVW	norV	b2710	Y	Y	Y
hydN-hypF	hydN	b2713	Y	Y	Y
ascG	ascG	b2714	Y	Y	Y
ygbA	ygbA	b2732	Y	Y	Y
mutS	mutS	b2733	Y	Y	Y
ygbI	ygbI	b2735	Y	Y	Y
ygbJK	ygbJ	b2736	Y	Y	Y
ygbN	ygbN	b2740	Y	Y	Y
nlpD-rpoS	nlpD	b2742	Y	Y	Y
cysDNC	cysD	b2752	Y	Y	Y
iap	iap	b2753	Y	Y	Y
cysJIH	cysJ	b2764	Y	Y	Y
yqcE-ygcE	yqcE	b2775	Y	Y	Y
pyrG-eno	pyrG	b2780	Y	Y	Y
relA-mazEFG	relA	b2784	Y	Y	Y
rlmD	rlmD	b2785	Y	Y	Y
barA	barA	b2786	Y	Y	Y
syd	syd	b2793	Y	Y	Y
queF	queF	b2794	Y	Y	Y
gcvA	gcvA	b2808	Y	Y	Y
ygdI	ygdI	b2809	Y	Y	Y
csdAE	csdA	b2810	Y	Y	Y
tcdA	tcdA	b2812	Y	Y	Y
amiC	amiC	b2817	Y	Y	Y
argA	argA	b2818	Y	Y	Y
lgt-thyA	lgt	b2828	Y	Y	Y
rppH-ptsP	rppH	b2830	Y	Y	Y
mutH	mutH	b2831	Y	N	Y
ygdQ	ygdQ	b2832	Y	Y	Y
ygdR	ygdR	b2833	Y	Y	Y
galR	galR	b2837	Y	Y	Y
lysA	lysA	b2838	Y	Y	Y
lysR	lysR	b2839	Y	Y	Y
araE-ygeA	araE	b2841	Y	Y	Y
yqeH	yqeH	b2846	Y	Y	Y
yqeIJ	yqeI	b2847	Y	Y	Y
yqeK	yqeK	b2849	Y	Y	Y
ygeF	ygeF	b2850	Y	Y	Y
ygeG	ygeG	b2851	Y	Y	Y
ygeI	ygeI	b2853	Y	Y	Y
insCD-4C-4D-4-ygeONM	insC-4	b2861	Y	Y	Y
ygeQ	ygeQ	b2863	Y	Y	Y
glyU	glyU	b2864	Y	Y	Y
ygeR	ygeR	b2865	Y	Y	Y
ygeX	ygeX	b2871	Y	Y	Y
ygeY	ygeY	b2872	Y	Y	Y
idi	idi	b2889	Y	Y	Y
fldB	fldB	b2895	Y	Y	Y
yqfA	yqfA	b2899	Y	Y	N
bglA	bglA	b2901	Y	Y	Y
ygfF	ygfF	b2902	Y	Y	Y
gcvTHP	gcvT	b2905	Y	Y	Y
serA	serA	b2913	Y	Y	Y
rpiA	rpiA	b2914	Y	Y	Y
argP	argP	b2916	Y	Y	Y
ygfI	ygfI	b2921	Y	Y	Y
yggE	yggE	b2922	Y	Y	Y
mscS	mscS	b2924	Y	Y	Y
tktA	tktA	b2935	Y	Y	Y
yqgD	yqgD	b2941	Y	Y	Y
metK	metK	b2942	Y	Y	Y
yggM	yggM	b2956	Y	Y	Y
ansB	ansB	b2957	Y	Y	Y
trmI-yggL	trmI	b2960	Y	Y	Y
mutY-yggX-mltC-nupG	mutY	b2961	Y	Y	Y
speC	speC	b2965	Y	Y	Y
yqgA	yqgA	b2966	Y	Y	Y
glcC	glcC	b2980	Y	Y	Y
yghO	yghO	b2981	Y	Y	Y
insH-9	insH-9	b2982	Y	Y	Y
gss	gss	b2988	Y	Y	Y
yghU	yghU	b2989	Y	Y	Y
hybOABCDEFG	hybO	b2997	Y	N	N
exbBD	exbB	b3006	Y	Y	Y
metC	metC	b3008	Y	Y	Y
yqhH	yqhH	b3014	Y	Y	Y
ftsP	ftsP	b3017	Y	Y	Y
plsC	plsC	b3018	Y	Y	Y
parC	parC	b3019	Y	Y	Y
ygiS	ygiS	b3020	Y	Y	Y
mqsRA	mqsR	b3022	Y	Y	Y
ygiW	ygiW	b3024	Y	Y	Y
qseBC	qseB	b3025	Y	Y	Y
nudF-yqiB-cpdA-yqiA-parE	nudF	b3034	Y	Y	Y
tolC-ygiABC	tolC	b3035	Y	Y	Y
ygiD	ygiD	b3039	Y	Y	Y
zupT	zupT	b3040	Y	Y	Y
ubiK	ubiK	b3042	Y	Y	Y
ygiL	ygiL	b3043	Y	Y	Y
insC-5CD-5D-5-yqiGHI	insC-5	b3044	Y	Y	Y
glgS	glgS	b3049	Y	Y	Y
yqiJK	yqiJ	b3050	Y	Y	Y
ygiF-glnE	ygiF	b3054	Y	Y	Y
ygiM-cca	ygiM	b3055	Y	Y	Y
bacA	bacA	b3057	Y	Y	Y
folB	folB	b3058	Y	Y	Y
plsY	plsY	b3059	Y	Y	Y
ttdR	ttdR	b3060	Y	Y	Y
ttdABT	ttdA	b3061	Y	Y	Y
tsaD	tsaD	b3064	Y	Y	Y
rpsU-dnaG-rpoD	rpsU	b3065	Y	Y	Y
mug	mug	b3068	Y	Y	Y
ileX	ileX	b3069	Y	Y	Y
yqjH	nfeF	b3070	Y	Y	Y
yqjI	nfeR	b3071	Y	Y	Y
aer	aer	b3072	Y	Y	Y
ygjH	ygjH	b3074	Y	Y	Y
ygjI	ygjI	b3078	Y	Y	Y
ygjJK	ygjJ	b3079	Y	Y	Y
higBA	higB	b3083	Y	Y	Y
rlmG	rlmG	b3084	Y	Y	Y
ygjQ	ygjQ	b3086	Y	Y	Y
ygjR	ygjR	b3087	Y	Y	Y
sstT	sstT	b3089	Y	Y	Y
ygjV	ygjV	b3090	Y	Y	Y
uxaCA	uxaC	b3092	Y	Y	Y
yqjCDEK	yqjC	b3097	Y	Y	Y
yqjG	yqjG	b3102	Y	Y	Y
yhaH	yhaH	b3103	Y	Y	Y
yhaJ	yhaJ	b3105	Y	Y	Y
yhaKL	yhaK	b3106	Y	Y	Y
prlF-yhaV	prlF	b3129	Y	Y	Y
agaR	agaR	b3131	Y	Y	Y
kbaZ-agaVWA	kbaZ	b3132	Y	Y	Y
rsmI	rsmI	b3146	Y	Y	Y
lpoA	lpoA	b3147	Y	Y	Y
yraQ	yraQ	b3151	Y	Y	Y
yraR	yraR	b3152	Y	Y	Y
yhbO	yhbO	b3153	Y	Y	Y
yhbP	yhbP	b3154	Y	Y	Y
yhbQ	yhbQ	b3155	Y	Y	Y
yhbTS	yhbT	b3157	Y	Y	Y
yhbUV	yhbU	b3158	Y	Y	Y
yhbW	yhbW	b3160	Y	Y	Y
mtr	mtr	b3161	Y	Y	Y
nlpI	nlpI	b3163	Y	Y	Y
argG	argG	b3172	Y	Y	Y
yhbX	yhbX	b3173	Y	Y	Y
rlmE-ftsH	rlmE	b3179	Y	Y	Y
greA	greA	b3181	Y	Y	Y
dacB	dacB	b3182	Y	Y	Y
ispB	ispB	b3187	Y	Y	Y
ibaG-murA	ibaG	b3190	Y	Y	Y
mlaFEDCB	mlaF	b3195	Y	Y	Y
yrbG-kdsDC-lptCAB-rpoN-hpf-ptsN-rapZ-npr	yrbG	b3196	Y	Y	Y
yrbL	yrbL	b3207	Y	Y	Y
arcB	arcB	b3210	Y	Y	Y
gltBDF	gltB	b3212	Y	Y	Y
yhcADE_1	yhcA	b3215	Y	Y	Y
insH-10	insH-10	b3218	N	Y	N
yhcG	yhcG	b3220	Y	Y	Y
nanATEK-yhcH	nanA	b3225	Y	Y	Y
nanR	nanR	b3226	Y	Y	Y
sspAB	sspA	b3229	Y	Y	Y
zapE	zapE	b3232	Y	Y	Y
yhcB	yhcB	b3233	Y	Y	Y
degQS	degQ	b3234	Y	Y	Y
yhcO	yhcO	b3239	Y	Y	Y
aaeR	aaeR	b3243	Y	Y	Y
csrD	csrD	b3252	Y	Y	Y
yhdH	yhdH	b3253	Y	Y	Y
accBC	accB	b3255	Y	Y	Y
dusB-fis	dusB	b3260	Y	Y	Y
yhdJ	yhdJ	b3262	Y	Y	Y
rrsD-ileU-alaU-rrlD-rrfD-thrV-rrfF	rrsD	b3278	Y	Y	Y
def-fmt	def	b3287	Y	Y	Y
trkA	trkA	b3290	Y	Y	Y
mscL	mscL	b3291	Y	Y	Y
yhdN-zntR	yhdN	b3293	Y	Y	Y
rpsMKD-rpoA-rplQ	rpsM	b3298	Y	Y	Y
rplNXE-rpsNH-rplFR-rpsE-rpmD-rplO-secY-rpmJ	rplN	b3310	Y	Y	Y
rpsJ-rplCDWB-rpsS-rplV-rpsC-rplP-rpmC-rpsQ	rpsJ	b3321	Y	Y	Y
bfd-bfr	bfd	b3337	Y	Y	Y
chiA	chiA	b3338	Y	Y	Y
rpsLG-fusA-tufA	rpsL	b3342	Y	Y	Y
yheO-tusDCB	yheO	b3346	Y	Y	Y
fkpA	fkpA	b3347	Y	Y	Y
slyX	slyX	b3348	Y	Y	Y
slyD	slyD	b3349	Y	Y	Y
kefGB-yheV	kefG	b3351	Y	Y	Y
yheSTU	yheS	b3352	Y	Y	Y
yhfA	yhfA	b3356	Y	Y	Y
crp	crp	b3357	Y	Y	Y
argD	argD	b3359	Y	Y	Y
yhfG-fic-pabA	yhfG	b3362	Y	Y	Y
ppiA	ppiA	b3363	Y	Y	Y
frlABCDR	frlA	b3370	Y	Y	Y
yhfXW-php-yhfUTS	yhfX	b3381	Y	Y	Y
hofMNOP	hofM	b3395	Y	Y	Y
yrfF	igaA	b3398	Y	Y	Y
yhgE	yhgE	b3402	Y	Y	Y
pck	pck	b3403	Y	Y	Y
ompR-envZ	ompR	b3405	Y	Y	Y
greB	greB	b3406	Y	Y	Y
yhgF	yhgF	b3407	Y	Y	Y
rpnA	rpnA	b3411	Y	Y	Y
gntT	gntT	b3415	Y	Y	Y
glpEGR	glpE	b3425	Y	Y	Y
glpD	glpD	b3426	Y	Y	Y
yzgL	yzgL	b3427	Y	Y	Y
glgBXCAP	glgB	b3432	Y	Y	Y
gntRKU	gntR	b3438	Y	Y	Y
yhhW	yhhW	b3439	Y	Y	Y
yhhY	yhhY	b3441	Y	Y	Y
yhhZ-yrhA-insA-6AB-6B-6	yhhZ	b3442	Y	Y	Y
ggt	ggt	b3447	Y	Y	Y
ugpBAECQ	ugpB	b3453	Y	Y	Y
rpoH	rpoH	b3461	Y	Y	Y
ftsYEX	ftsY	b3464	Y	Y	Y
rsmD-yhhL	rsmD	b3465	Y	Y	Y
yhhM	yhhM	b3467	Y	Y	Y
yhhN	yhhN	b3468	Y	Y	Y
zntA	zntA	b3469	Y	Y	Y
tusA	tusA	b3470	Y	Y	Y
yhhQ	yhhQ	b3471	Y	Y	Y
yhhT	yhhT	b3474	Y	Y	Y
yhiI-rbbA-yhhJ	yhiI	b3487	Y	Y	Y
yhiJ	yhiJ	b3488	Y	Y	Y
pitA	pitA	b3493	Y	Y	Y
uspB	uspB	b3494	Y	Y	Y
uspA	uspA	b3495	Y	Y	Y
dtpB	dtpB	b3496	Y	Y	Y
prlC-rsmJ	prlC	b3498	Y	Y	Y
rlmJ	rlmJ	b3499	Y	Y	Y
insH-11	insH-11	b3505	Y	Y	Y
slp-dctR	slp	b3506	Y	Y	Y
hdeAB-yhiD	hdeA	b3510	Y	Y	Y
hdeD	hdeD	b3511	Y	Y	Y
yhjB	yhjB	b3520	Y	Y	Y
yhjC	yhjC	b3521	Y	Y	Y
yhjG	yhjG	b3524	Y	Y	Y
yhjJ	yhjJ	b3527	Y	Y	Y
dctA	dctA	b3528	Y	Y	Y
pdeK	pdeK	b3529	Y	Y	Y
yhjR	yhjR	b3535	Y	Y	Y
bcsEFG	bcsE	b3536	Y	Y	Y
dppABCDF	dppA	b3544	Y	Y	Y
yhjX	yhjX	b3547	Y	Y	Y
yhjY	yhjY	b3548	Y	Y	Y
bisC	bisC	b3551	Y	Y	Y
yiaD	yiaD	b3552	Y	Y	Y
yiaG	yiaG	b3555	Y	Y	Y
cspA	cspA	b3556	Y	Y	Y
glyQS	glyQ	b3560	Y	Y	Y
xylFGHR	xylF	b3566	Y	Y	Y
bax	bax	b3570	Y	Y	Y
malS	malS	b3571	Y	Y	Y
yiaJ	yiaJ	b3574	Y	Y	Y
yiaT	yiaT	b3584	Y	Y	Y
yiaU	yiaU	b3585	Y	Y	Y
yiaWV	yiaW	b3587	Y	Y	Y
selAB	selA	b3591	Y	Y	Y
lldPRD	lldP	b3603	Y	Y	Y
trmL	trmL	b3606	Y	Y	Y
gpmM-envC-yibQ	gpmM	b3612	Y	Y	Y
kbl-tdh	kbl	b3617	Y	Y	Y
htrL	htrL	b3618	Y	Y	Y
rfaD-waaFCL	rfaD	b3619	Y	Y	Y
waaA-coaD	waaA	b3633	Y	Y	Y
rph-pyrE	rph	b3643	Y	Y	Y
yicC	yicC	b3644	Y	N	Y
ligB	ligB	b3647	Y	Y	Y
gmk	gmk	b3648	Y	Y	Y
yicH	yicH	b3655	Y	Y	Y
nlpA	nlpA	b3661	Y	Y	Y
uhpT	uhpT	b3666	Y	Y	Y
yidHGF	yidH	b3676	Y	Y	Y
yidI	yidI	b3677	Y	Y	Y
yidKJ	yidK	b3679	Y	N	N
yidL	yidL	b3680	Y	Y	Y
yidE	yidE	b3685	Y	Y	Y
yidR	yidR	b3689	Y	Y	Y
cbrA	cbrA	b3690	Y	Y	Y
yidX	yidX	b3696	Y	Y	Y
gyrB	gyrB	b3699	Y	Y	Y
mnmE	mnmE	b3706	Y	Y	Y
tnaCAB	tnaC	b3707	Y	Y	Y
yieEF	yieE	b3712	Y	Y	Y
adeP	adeP	b3714	Y	Y	Y
yieH	yieH	b3715	Y	Y	Y
pstSCAB-phoU	pstS	b3728	Y	Y	Y
glmUS	glmU	b3730	Y	Y	Y
atpIBEFHAGDC	atpI	b3739	Y	Y	Y
asnC-mioC-mnmG-rsmG	asnC	b3743	Y	Y	Y
asnA	asnA	b3744	Y	Y	Y
rbsDACBKR	rbsD	b3748	Y	Y	Y
rrsC-gltU-rrlC-rrfC	rrsC	b3756	Y	Y	Y
aspT	aspT	b3760	Y	N	Y
trpT	trpT	b3761	Y	Y	Y
maoP	maoP	b3764	Y	Y	Y
yifB	yifB	b3765	Y	Y	Y
ilvLXG_1G_2MEDA	ilvL	b3766	Y	Y	Y
ilvY	ilvY	b3773	Y	Y	Y
ilvC	ilvC	b3774	Y	Y	Y
ppiC	ppiC	b3775	Y	Y	Y
gpp	gpp	b3779	Y	Y	Y
rhlB	rhlB	b3780	Y	Y	Y
trxA	trxA	b3781	Y	Y	Y
rhoL-rho	rhoL	b3782	Y	Y	Y
rfe-wzzE-wecBC-rffGHC-wecE-wzxE-rffT-wzyE-rffM	rfe	b3784	Y	Y	Y
hemCDXY	hemC	b3805	Y	Y	Y
cyaA	cyaA	b3806	Y	Y	Y
uvrD	uvrD	b3813	Y	Y	Y
corA	corA	b3816	Y	Y	Y
yigI	yigI	b3820	Y	Y	Y
pldA	pldA	b3821	Y	Y	Y
pldB-yigL	pldB	b3825	Y	Y	Y
metR	metR	b3828	Y	Y	Y
metE	metE	b3829	Y	Y	Y
ysgA	ysgA	b3830	Y	Y	Y
udp	udp	b3831	Y	Y	Y
rmuC	rmuC	b3832	Y	Y	Y
ubiEJB	ubiE	b3833	Y	Y	Y
rfaH	rfaH	b3842	Y	Y	Y
fadBA	fadB	b3846	Y	Y	Y
pepQ-yigZ-trkH-hemG	pepQ	b3847	Y	Y	Y
rrsA-ileT-alaT-rrlA-rrfA	rrsA	b3851	Y	Y	Y
mobAB	mobA	b3857	Y	Y	Y
yihD	yihD	b3858	Y	Y	Y
hemN	hemN	b3867	Y	Y	Y
glnALG	glnA	b3870	Y	Y	Y
yihLM	yihL	b3872	Y	Y	Y
yihR	yihR	b3879	Y	Y	Y
yihUTS	yihU	b3882	Y	Y	Y
yihXY-dtd-yiiD	yihX	b3885	Y	Y	Y
yiiF	yiiF	b3890	Y	Y	Y
fdoGHI-fdhE	fdoG	b3894	Y	Y	Y
fdhD	fdhD	b3895	Y	Y	Y
rhaBAD	rhaB	b3904	Y	Y	Y
rhaSR	rhaS	b3905	Y	Y	Y
rhaT	rhaT	b3907	Y	Y	Y
sodA	sodA	b3908	Y	Y	Y
fieF	fieF	b3915	Y	Y	Y
pfkA	pfkA	b3916	Y	Y	Y
tpiA	tpiA	b3919	Y	Y	Y
yiiQ	yiiQ	b3920	Y	Y	Y
yiiR	yiiR	b3921	Y	Y	Y
fpr	fpr	b3924	Y	Y	Y
hslVU	hslV	b3932	Y	Y	Y
cytR	cytR	b3934	Y	Y	Y
priA	priA	b3935	Y	Y	Y
rpmE	rpmE	b3936	Y	Y	Y
metJ	metJ	b3938	Y	Y	Y
metF	metF	b3941	Y	Y	Y
katG	katG	b3942	Y	Y	Y
yijF	yijF	b3944	Y	Y	Y
yijO	yijO	b3954	Y	Y	Y
argE	argE	b3957	Y	Y	Y
argCBH	argC	b3958	Y	Y	Y
oxyR	oxyR	b3961	Y	Y	Y
sthA	sthA	b3962	Y	Y	Y
fabR-yijD	fabR	b3963	Y	Y	Y
trmA	trmA	b3965	Y	Y	Y
btuB-murI	btuB	b3966	Y	Y	Y
rrsB-gltT-rrlB-rrfB	rrsB	b3968	Y	Y	Y
murB-birA	murB	b3972	Y	Y	Y
thrU-tyrU-glyT-thrT-tufB	thrU	b3976	Y	Y	Y
secE-nusG	secE	b3981	Y	Y	Y
thiCEFSGH	thiC	b3994	Y	Y	Y
rsd	rsd	b3995	Y	Y	Y
nudC-hemE-nfi	nudC	b3996	Y	Y	Y
hupA	hupA	b4000	Y	Y	Y
yjaH	yjaH	b4001	Y	Y	Y
zraSR	zraS	b4003	Y	Y	Y
rrsE-gltV-rrlE-rrfE	rrsE	b4007	N	N	Y
yjaB	yjaB	b4012	Y	Y	Y
metA	metA	b4013	Y	Y	Y
arpA	arpA	b4017	Y	Y	Y
yjbB	yjbB	b4020	Y	Y	Y
pepE	pepE	b4021	Y	Y	Y
yjbD	yjbD	b4023	Y	Y	Y
pgi	pgi	b4025	Y	Y	Y
yjbEFGH	yjbE	b4026	Y	Y	Y
psiE	psiE	b4030	Y	Y	Y
xylE	xylE	b4031	Y	Y	Y
malEFG	malE	b4034	Y	Y	Y
malK-lamB-malM	malK	b4035	Y	Y	Y
yjbI	yjbI	b4038	Y	Y	Y
plsB	plsB	b4041	Y	Y	Y
dgkA	dgkA	b4042	Y	Y	Y
lexA-dinF	lexA	b4043	Y	Y	Y
yjbJ	yjbJ	b4045	Y	Y	Y
dusA	dusA	b4049	Y	Y	Y
tyrB	tyrB	b4054	Y	Y	Y
aphA	aphA	b4055	Y	Y	Y
yjbQR	yjbQ	b4056	Y	Y	Y
uvrA	uvrA	b4058	Y	Y	Y
ssb	ssb	b4059	Y	Y	Y
soxS	soxS	b4062	Y	Y	Y
soxR	soxR	b4063	Y	Y	Y
ghxP	ghxP	b4064	Y	Y	Y
yjcE	yjcE	b4065	Y	Y	Y
nrfABCDEFG	nrfA	b4070	Y	Y	Y
yjcO	yjcO	b4078	Y	Y	Y
fdhF	fdhF	b4079	Y	Y	Y
mdtNOP	mdtN	b4082	Y	Y	Y
alsRBACE	alsR	b4089	Y	Y	Y
rpiB	rpiB	b4090	Y	Y	Y
phnCDE_1E_2FGHIJKLMNOP	phnC	b4106	Y	Y	Y
eptA	eptA	b4114	Y	Y	Y
adiC	adiC	b4115	Y	N	N
adiA	adiA	b4117	Y	Y	Y
yjdF	yjdF	b4121	Y	Y	Y
dcuSR	dcuS	b4125	Y	Y	Y
yjdIJ	yjdI	b4126	Y	Y	Y
ghoST	ghoS	b4128	Y	Y	Y
lysU	lysU	b4129	Y	Y	Y
cadBA	cadB	b4132	Y	Y	Y
cutA	cutA	b4137	Y	Y	Y
aspA-dcuA	aspA	b4139	Y	Y	Y
fxsA	fxsA	b4140	Y	Y	Y
groSL	groS	b4142	Y	Y	Y
yjeI	yjeI	b4144	Y	Y	Y
yjeJ	yjeJ	b4145	Y	Y	Y
efp	efp	b4147	Y	Y	Y
blc	blc	b4149	Y	Y	Y
frdABCD	frdA	b4154	Y	Y	Y
yjeNO	yjeN	b4157	Y	Y	Y
psd-mscM	psd	b4160	Y	Y	Y
purA	purA	b4177	Y	Y	Y
nsrR-rnr-rlmB-yjfIJ	nsrR	b4178	Y	Y	Y
yjfKLMC	yjfK	b4183	Y	Y	Y
aidB	aidB	b4187	Y	N	N
ulaR	ulaR	b4191	Y	Y	Y
yjfY	yjfY	b4199	Y	Y	Y
ytfB	ytfB	b4206	Y	Y	Y
ytfE	ytfE	b4209	Y	Y	Y
ytfF	ytfF	b4210	Y	Y	Y
cpdB	cpdB	b4213	Y	Y	Y
cysQ	cysQ	b4214	Y	Y	Y
ytfI	ytfI	b4215	Y	Y	Y
ytfL	ytfL	b4218	Y	Y	Y
msrA	msrA	b4219	Y	Y	Y
tamAB-ytfP	tamA	b4220	Y	Y	Y
ppa	ppa	b4226	Y	Y	Y
ytfQRT-yjfF	ytfQ	b4227	Y	Y	Y
cybC	cybC	b4236	Y	Y	Y
nrdDG	nrdD	b4238	Y	Y	Y
treBC	treB	b4240	Y	Y	Y
yjgH	yjgH	b4248	Y	Y	Y
argI	argI	b4254	Y	Y	Y
yjgR	yjgR	b4263	Y	Y	Y
idnK	idnK	b4268	Y	Y	Y
insC-6CD-6D-6	insC-6	b4272	Y	Y	Y
fecABCDE	fecA	b4291	Y	Y	Y
yjhIHG	yjhI	b4299	Y	Y	Y
gntP	gntP	b4321	Y	Y	Y
uxuAB	uxuA	b4322	Y	Y	Y
uxuR	uxuR	b4324	Y	Y	Y
yjiHG-iadA	yjiH	b4330	Y	Y	Y
yjiJ	yjiJ	b4332	Y	Y	Y
yjiML	yjiM	b4335	Y	Y	Y
mcrBC	mcrB	b4346	Y	Y	Y
symE	symE	b4347	Y	Y	Y
hsdRMS	hsdR	b4350	Y	Y	Y
yjiXA	yjiX	b4353	Y	Y	Y
btsT	btsT	b4354	Y	Y	Y
lgoT	lgoT	b4356	Y	Y	Y
opgB	opgB	b4359	Y	Y	Y
fhuF	fhuF	b4367	Y	Y	Y
prfC	prfC	b4375	Y	Y	Y
yjjI	yjjI	b4380	Y	Y	Y
deoCABD	deoC	b4381	Y	Y	Y
ytjB-lplA	ytjB	b4387	Y	Y	Y
serB-radA-nadR	serB	b4388	Y	Y	Y
ettA	ettA	b4391	Y	Y	Y
slt	slt	b4392	Y	Y	Y
trpR	trpR	b4393	Y	Y	Y
rob	rob	b4396	Y	Y	Y
creABCD	creA	b4397	Y	Y	Y
arcA	arcA	b4401	N	Y	Y
yjjY	yjjY	b4402	Y	Y	Y
sokC	sokC	b4413	Y	N	N
hokB	hokB	b4428	Y	Y	Y
rprA	rprA	b4431	Y	N	N
isrC-flu	isrC	b4435	Y	Y	Y
ygaQ	ygaQ	b4462	Y	Y	Y
yghJ	yghJ	b4466	Y	Y	Y
ygiQ	ygiQ	b4469	Y	Y	Y
smf	smf	b4473	Y	Y	Y
dgoRKADT	dgoR	b4479	Y	Y	Y
hdfR	hdfR	b4480	Y	Y	Y
efeU_1U_2	efeU	b4490	Y	Y	Y
gatR_1	gatR	b4498	Y	Y	Y
molR_2R_3-yehI	yehH	b4499	Y	Y	Y
cydX-ybgE	cydX	b4515	Y	Y	Y
insA-4AB-4B-4	insA-4	b4516	Y	Y	Y
ymgH-ycgI	ymgH	b4521	Y	Y	N
ychG_1G_2	ychG	b4573	Y	Y	Y
sgrST-setA	sgrS	b4577	Y	N	N
yaiU	yaiU	b4580	Y	Y	Y
insN-1I-1O-1	insN	b4587	Y	Y	Y
yhiL	yhiL	b4660	Y	Y	Y
yfcU_1U_2SRQPO	yfcU	b4661	Y	Y	Y
yrbN-deaD	yrbN	b4685	Y	Y	Y
