# Supplementary material for: Genome-wide promoter responses to CRISPR perturbations of regulators reveal regulatory networks in Escherichia coli
Source: Nat Commun. 2023 Sep 16;14:5757. doi: 10.1038/s41467-023-41572-4 (PMC10505187; doi:10.1038/s41467-023-41572-4)
Supplement: Supplementary file 5 — Dataset 3 [file 41467_2023_41572_MOESM5_ESM.xlsx]

## Sheet: Supplementary Data 3
Supplementary Data 3. Statistics in PPTP-seq.
Statistics	Growth condition	Replicate	Gate
			#1	#2	#3	#4	#5	#6	#7	#8	#9	#10	#11	#12	#13	#14	#15	#16	Total
Mapped read counts	M9 glucose	#1	526274	1194008	2265607	9058702	20542654	40805271	42182137	53164051	52619159	21398173	11956414	7061493	5887774	1834363	255317	77753	270829150
	M9 glucose	#2	9149788	17773547	22946265	23785948	43608136	69176247	72663308	103891017	55248775	35914221	34111528	18752959	10675065	6528797	1455479	303507	525984587
	M9 glucose	#3	6456869	10039262	16268575	20649209	34314468	23931989	39719819	75408669	57853559	37099995	29507816	16034625	8341981	6904891	2148394	408292	385088413
	LB	#1	14900895	11908109	35669786	57125877	77501295	62529713	69868076	106943441	65713800	33910068	61217182	24491068	10487868	2538215	726802	208909	635741104
	LB	#2	3963361	5722863	18743268	25940741	69727448	46532286	50843687	73836286	65282989	55389089	40836724	22185252	6039575	2170450	886834	200826	488301679
	M9 glycerol	#1	57588132	7365284	7522832	10265506	23863817	25634736	39860606	77155229	48538561	72242385	65413344	48071072	23293800	8421332	4502687	1185377	520924700
	M9 glycerol	#2	44786647	3118277	3250821	5224327	12812670	13456210	22202788	52713192	58226547	67600044	59356832	33239781	16225896	8268718	2830994	976248	404289992
Collected cell counts	M9 glucose	#1	50770	112627	355751	1049891	2437232	4199762	4431353	5001263	4803172	3102923	1690719	913290	529518	270436	88071	11023	29047801
	M9 glucose	#2	339464	439283	808952	1326194	1719727	2439567	2548201	3087259	2781019	2013786	1240092	739759	449023	240175	92382	16416	20281299
	M9 glucose	#3	1337144	1397684	2577177	3879439	5540160	8538119	10358916	13482740	13935055	10962977	5710509	3427873	1865614	970827	460179	83299	84527712
	LB	#1	1198881	766202	1658603	3001710	4024815	4462001	3912139	5579755	5340880	4480030	3042274	1834378	707610	202818	63099	22535	40297730
	LB	#2	478912	474262	1353042	3143149	4793767	5244781	4352052	5835284	5519109	4677526	3008310	1715713	636999	185985	65095	18599	41502585
	M9 glycerol	#1	3427632	204635	354457	610250	1041445	1585919	2247328	4202320	4713907	5163373	4242516	2777186	1333780	613904	230214	69430	32818296
	M9 glycerol	#2	2672665	190136	269060	591933	1011667	1657411	2199119	4125591	4681649	5205419	4344427	2866389	1388351	649332	251123	86099	32190371
