# Supplementary material for: Genome-wide promoter responses to CRISPR perturbations of regulators reveal regulatory networks in Escherichia coli
Source: Nat Commun. 2023 Sep 16;14:5757. doi: 10.1038/s41467-023-41572-4 (PMC10505187; doi:10.1038/s41467-023-41572-4)
Supplement: Supplementary file 6 — Dataset 4 [file 41467_2023_41572_MOESM6_ESM.xlsx]

## Sheet: Supplementary Data 4
Supplementary Data 4. KEGG and GO enrichment analysis.
DAVID server was used to perform KEGG and GO enrichment analysis. Raw p values are calculated by one-sided Fisher's Exact test. Benjamini and Hochberg (2000) method is used to adjust p values.
Promoter type	Category	Term	Count	%	p-Value	Genes	List Total	Population Hits	Population Total	Fold Enrichment	FDR
Variable	KEGG	Pyrimidine metabolism (eco00240)	33	2.02827	0.00115565	B4382, B2780, B0480, B2065, B1008, B1007, B1009, B2518, B4213, B3642, B2498, B2676, B2675, B0675, B1062, B0171, B0391, B1281, B0030, B2827, B1759, B2166, B1011, B2165, B2143, B2066, B1010, B1098, B2781, B2146, B1012, B2147, B3831	624	36	952	1.3985	0.126371
Variable	KEGG	Galactose metabolism (eco00052)	20	1.22926	0.00221703	B2091, B2094, B2093, B2096, B3693, B2095, B3132, B1723, B0688, B0756, B0757, B3879, B0758, B0759, B3916, B4477, B3133, B4478, B0344, B1236	624	20	952	1.52564	0.126371
Variable	KEGG	Flagellar assembly (eco02040)	30	1.84388	0.00790864	B1071, B1070, B1073, B1072, B1075, B1074, B1943, B1921, B1942, B1920, B1945, B1923, B1944, B1922, B1947, B1946, B1949, B1948, B1941, B1940, B1080, B1081, B1939, B1938, B1937, B1077, B1076, B1079, B1078, B1950	624	34	952	1.34615	0.300528
Variable	KEGG	Biosynthesis of secondary metabolites (eco01110)	133	8.17455	0.0350685	B1090, B1093, B1092, B1094, B3429, B3428, B3829, B1927, B1409, B0154, B2453, B1004, B3788, B3821, B3425, B3789, B0675, B4117, B0391, B3774, B1197, B3771, B3772, B0662, B0388, B2601, B1236, B2600, B3172, B4384, B2913, B3845, B3846, B1704, B2914, B2518, B1264, B3960, B1263, B1662, B2478, B1260, B4254, B1262, B1261, B0173, B4131, B0729, B4090, B0325, B0688, B0721, B3957, B0722, B3958, B0844, B0723, …	624	185	952	1.09681	0.999453
Variable	KEGG	Metabolic pathways (eco01100)	357	21.9422	0.0611465	B3791, B0160, B3790, B1800, B3429, B1008, B0711, B1007, B0712, B0713, B3428, B1009, B1927, B3784, B0154, B4079, B2453, B1004, B3788, B3425, B3789, B2455, B3786, B3787, B0391, B0271, B0030, B4070, B0149, B2206, B3779, B0827, B2320, B2441, B3774, B0142, B2440, B1593, B3771, B3772, B2203, B2687, B0388, B0268, B1236, B2688, B0269, B0180, B0181, B0061, B0182, B3693, B0062, B0063, B2913, B1704, B2914, …	624	526	952	1.03546	1
Variable	KEGG	Pentose and glucuronate interconversions (eco00040)	17	1.04487	0.0619945	B3092, B4297, B0061, B4298, B0062, B0063, B3091, B3902, B3904, B4323, B4322, B1774, B1542, B0268, B2028, B1236, B0269	624	19	952	1.36505	1
Variable	KEGG	Starch and sucrose metabolism (eco00500)	16	0.983405	0.0819698	B4240, B3429, B0688, B3428, B2901, B1927, B3432, B1197, B3430, B3431, B4025, B4239, B1897, B1896, B1236, B1621	624	18	952	1.35613	1
Variable	KEGG	Nucleotide metabolism (eco01232)	31	1.90535	0.0828758	B4382, B0160, B2780, B0480, B2065, B4384, B1623, B0238, B2518, B2498, B2676, B2675, B0675, B0171, B0391, B0030, B0469, B2407, B2827, B2508, B2507, B1759, B0284, B0285, B2143, B2066, B1098, B2781, B0286, B0104, B3831	624	39	952	1.21269	1
Variable	KEGG	Amino sugar and nucleotide sugar metabolism (eco00520)	26	1.59803	0.0861052	B0677, B0678, B0679, B0757, B0758, B0759, B3729, B3223, B2254, B2253, B1640, B2256, B3222, B2255, B3225, B3786, B1621, B3787, B0271, B0688, B3730, B3430, B4025, B3338, B2028, B1236	624	32	952	1.23958	1
Variable	KEGG	O-Antigen nucleotide sugar biosynthesis (eco00541)	10	0.614628	0.089314	B3791, B0759, B3790, B3730, B3788, B3789, B3786, B2028, B1236, B3787	624	10	952	1.52564	1
Variable	GO_BP	pilus organization (GO:0043711)	24	1.47511	0.00787908	B3043, B0140, B0719, B0939, B0941, B1502, B0942, B0139, B0943, B2109, B0944, B0717, B0141, B2111, B2110, B2333, B3047, B2335, B0530, B2334, B0531, B0532, B0940, B2336	1324	25	1899	1.37692	1
Variable	GO_BP	SOS response (GO:0009432)	19	1.16779	0.0795746	B0060, B1183, B4043, B1184, B0799, B2616, B3813, B0958, B4059, B1860, B0231, B4058, B0232, B2698, B0233, B1861, B0234, B4347, B2699	1324	21	1899	1.29769	1
Variable	GO_BP	cell adhesion (GO:0007155)	19	1.16779	0.0795746	B0192, B3043, B0140, B0719, B0941, B1502, B0942, B0139, B0943, B0716, B0141, B2111, B3048, B2333, B1376, B0177, B2335, B0530, B2334	1324	21	1899	1.29769	1
Variable	GO_BP	enterobacterial common antigen biosynthetic process (GO:0009246)	12	0.737554	0.0807168	B4481, B3791, B3792, B3790, B3784, B3785, B3793, B3794, B3788, B3789, B3786, B3787	1324	12	1899	1.43429	1
Variable	GO_BP	bacterial-type flagellum assembly (GO:0044780)	12	0.737554	0.0807168	B1943, B4151, B1070, B1081, B4154, B1072, B1949, B4152, B4153, B1939, B1950, B1941	1324	12	1899	1.43429	1
Variable	GO_BP	metabolic process (GO:0008152)	45	2.76583	0.090032	B1091, B3053, B0798, B3428, B1207, B3846, B2519, B1927, B4213, B1264, B1263, B0595, B0199, B2255, B2478, B3403, B4239, B2213, B2675, B3786, B4390, B1081, B0171, B4254, B1262, B2153, B0030, B3080, B2988, B0369, B3916, B2463, B2165, B3730, B3056, B3430, B0980, B3431, B3772, B3932, B0344, B3338, B2961, B1633, B1676	1324	56	1899	1.15255	1
Variable	GO_CC	bacterial-type flagellum (GO:0009288)	20	1.22926	0.0178475	B1080, B1073, B1074, B1939, B1942, B1923, B1945, B1947, B1946, B1949, B1938, B1937, B1948, B1077, B1076, B1079, B1078, B1881, B1950, B1940	1148	21	1681	1.39456	1
Variable	GO_CC	pilus (GO:0009289)	18	1.10633	0.0321838	B0290, B0293, B3043, B0719, B2108, B0941, B1502, B0942, B0943, B0108, B0716, B0141, B2111, B3048, B2333, B2335, B0530, B2334	1148	19	1681	1.38722	1
Variable	GO_CC	bacterial-type flagellum basal body (GO:0009425)	17	1.04487	0.0429187	B1080, B1073, B1074, B1939, B1945, B1944, B1947, B1946, B1949, B1938, B1937, B1948, B1077, B1076, B1079, B1078, B1950	1148	18	1681	1.38294	1
Variable	GO_MF	DNA binding (GO:0003677)	212	13.0301	0.0175062	B0281, B1130, B1808, B1921, B1922, B0274, B2213, B0399, B2699, B2450, B0708, B4191, B0706, B3773, B0020, B1594, B2684, B1111, B1477, B0060, B0184, B1823, B1827, B1384, B1026, B3569, B0730, B3445, B0059, B1027, B1141, B1140, B3680, B2349, B3438, B0846, B1374, B2220, B2101, B0840, B2105, B3071, B4043, B0360, B2537, B1689, B3507, B3868, B1328, B0471, B0472, B2531, B0231, B0232, B1323, B1201, B3743, …	1283	283	1855	1.0831	1
Variable	GO_MF	sequence-specific DNA binding (GO:0043565)	41	2.51998	0.0586026	B4062, B1790, B2437, B1328, B3868, B2714, B1507, B3906, B1508, B2839, B3905, B0890, B1384, B0330, B0254, B1201, B0256, B2213, B3569, B3743, B3060, B4393, B4396, B3261, B3680, B3021, B2808, B1799, B2349, B0447, B0228, B0504, B0900, B0064, B2364, B4004, B2220, B0683, B1696, B1531, B3954	1283	50	1855	1.18558	1
Variable	GO_MF	transcription factor activity, sequence-specific DNA binding (GO:0003700)	91	5.59312	0.0661965	B3071, B4480, B0162, B2735, B2537, B0316, B1328, B1526, B1922, B3906, B1969, B3905, B3828, B2531, B3585, B2577, B1642, B2213, B0796, B4479, B0994, B0676, B3743, B3226, B3060, B4393, B4396, B1162, B2808, B4191, B1799, B0546, B1439, B3934, B0504, B0900, B0506, B0064, B3773, B2364, B1275, B0020, B3375, B4102, B2684, B1595, B1111, B3574, B0620, B4062, B1790, B3131, B2437, B0338, B1988, B2714, B1827, …	1283	119	1855	1.10563	1
Variable	GO_MF	magnesium ion binding (GO:0000287)	83	5.10141	0.0682687	B0160, B2780, B1800, B2779, B1723, B0238, B2418, B2935, B0757, B1207, B3784, B4478, B0593, B2011, B0231, B2498, B0077, B1882, B0595, B1763, B0871, B3789, B0675, B1764, B4390, B1084, B2293, B2296, B0905, B2889, B0469, B1955, B3857, B2607, B0507, B1593, B3730, B3774, B0142, B3056, B0583, B1277, B4388, B3931, B0388, B3932, B0344, B1676, B1236, B3053, B4383, B1865, B3724, B0778, B3449, B1507, B3642, …	1283	108	1855	1.11115	1
Variable	GO_MF	lyase activity (GO:0016829)	62	3.81069	0.0967091	B4160, B1097, B0481, B1096, B2779, B3902, B4477, B0870, B0475, B3788, B3225, B4117, B4392, B3062, B3061, B2096, B1281, B0708, B1517, B0825, B0507, B2441, B2165, B0340, B2440, B3771, B3772, B3058, B1675, B0268, B1633, B2963, B0269, B4381, B0180, B3091, B0611, B0897, B0339, B3846, B1264, B3960, B0131, B1263, B4335, B2871, B2478, B3403, B0211, B1622, B4297, B1260, B4298, B1262, B4131, B1261, B4098, …	1283	80	1855	1.12052	1
Constant	KEGG	Sulfur metabolism (eco00920)	17	2.47093	0.00023194	B0933, B0934, B0935, B0936, B0937, B4013, B2762, B2751, B2750, B2764, B2423, B2422, B2763, B2752, B2425, B2414, B2424	328	22	952	2.24279	0.023426
Constant	KEGG	Peptidoglycan biosynthesis (eco00550)	13	1.88953	0.000981153	B0090, B0091, B3182, B0092, B0381, B0084, B0085, B0086, B3189, B0087, B3972, B0088, B0632	328	16	952	2.35823	0.0495482
Constant	KEGG	Ribosome (eco03010)	21	3.05233	0.00409909	B3296, B3341, B3297, B3294, B3065, B2185, B3319, B3936, B3317, B3318, B3311, B3312, B3298, B3320, B3342, B3321, B0023, B3315, B3316, B3313, B3314	328	35	952	1.74146	0.138003
Constant	KEGG	Aminoacyl-tRNA biosynthesis (eco00970)	19	2.76163	0.0179615	B3560, B0194, B3979, B0930, B1975, B2404, B3977, B1637, B3559, B3978, B1032, B3288, B2401, B3976, B2114, B1666, B2403, B2402, B1665	328	34	952	1.62195	0.378842
Constant	KEGG	Sulfur relay system (eco04122)	11	1.59884	0.0190595	B4407, B3344, B3345, B0781, B0782, B3992, B3343, B0783, B0784, B0785, B0423	328	16	952	1.99543	0.378842
Constant	KEGG	beta-Lactam resistance (eco01501)	7	1.01744	0.0225055	B0084, B1244, B1243, B1246, B1245, B2215, B1247	328	8	952	2.53963	0.378842
Constant	KEGG	Lipopolysaccharide biosynthesis (eco00540)	11	1.59884	0.0324145	B0622, B0524, B3198, B3197, B3619, B0096, B4114, B3620, B3621, B3633, B3622	328	17	952	1.87805	0.467695
Constant	KEGG	Oxidative phosphorylation (eco00190)	15	2.18023	0.0437171	B3737, B3738, B1109, B3735, B3736, B0428, B0429, B0430, B0431, B3733, B0432, B3734, B4226, B3731, B3732	328	27	952	1.61247	0.498601
Constant	KEGG	Thiamine metabolism (eco00730)	8	1.16279	0.0444298	B0417, B3990, B3993, B3994, B3991, B3992, B0420, B0423	328	11	952	2.11086	0.498601
Constant	KEGG	Vancomycin resistance (eco01502)	5	0.726744	0.0500202	B0090, B0092, B0381, B0086, B0087	328	5	952	2.90244	0.505204
Constant	KEGG	D-Amino acid metabolism (eco00470)	6	0.872093	0.0978148	B0092, B3967, B2838, B0381, B2366, B0088	328	8	952	2.17683	0.898117
Constant	GO_BP	ion transport (GO:0006811)	41	5.9593	7.38273e-09	B4287, B4065, B3966, B0152, B2155, B0153, B0010, B0572, B0431, B0574, B1663, B0575, B0752, B0577, B2215, B0478, B4291, B0150, B0590, B0151, B4290, B3737, B0589, B3738, B1857, B3735, B1615, B3736, B3739, B3816, B0805, B0262, B1890, B4288, B0585, B3733, B3734, B0587, B3731, B3732, B0588	575	61	1899	2.21979	5.21959e-06
Constant	GO_BP	peptidoglycan biosynthetic process (GO:0009252)	22	3.19767	1.5567e-05	B0090, B0091, B3182, B0092, B0381, B0084, B0085, B0819, B3967, B0086, B3189, B0087, B3972, B0088, B2134, B1782, B0089, B1069, B1278, B1113, B0224, B0632	575	31	1899	2.34379	0.00550293
Constant	GO_BP	regulation of cell shape (GO:0008360)	21	3.05233	3.59628e-05	B0090, B0091, B3182, B0092, B0381, B0084, B0085, B0819, B3967, B2516, B0086, B3189, B0087, B3972, B0088, B2134, B0089, B1069, B1113, B0224, B0632	575	30	1899	2.31183	0.00847524
Constant	GO_BP	iron ion homeostasis (GO:0055072)	16	2.32558	0.000109065	B4291, B4287, B0590, B0150, B0151, B4290, B0589, B0805, B0262, B0152, B2155, B0153, B4288, B0585, B0587, B0588	575	21	1899	2.51627	0.0192773
Constant	GO_BP	iron assimilation by chelation and transport (GO:0033214)	11	1.59884	0.00066839	B0589, B4291, B0590, B0805, B0151, B4367, B0153, B4288, B4289, B0585, B4290	575	13	1899	2.79452	0.0945103
Constant	GO_BP	plasma membrane ATP synthesis coupled proton transport (GO:0042777)	8	1.16279	0.00132612	B3737, B3738, B3735, B3736, B3733, B3734, B3731, B3732	575	8	1899	3.30261	0.156261
Constant	GO_BP	translation (GO:0006412)	33	4.79651	0.00159876	B3296, B3297, B3294, B2185, B3407, B3287, B3342, B3980, B3320, B3288, B3321, B2114, B0852, B4391, B3340, B3560, B3341, B0194, B3065, B3319, B3936, B3317, B3339, B3559, B3318, B3311, B3312, B3298, B0023, B3315, B3316, B3313, B3314	575	67	1899	1.62666	0.161475
Constant	GO_BP	cell division (GO:0051301)	26	3.77907	0.00234498	B4143, B0083, B0084, B0085, B4142, B0436, B0438, B0737, B0738, B0739, B2817, B3189, B0632, B0090, B0091, B3182, B0093, B0094, B0095, B0086, B0087, B3972, B3232, B0088, B0089, B1254	575	50	1899	1.71736	0.207237
Constant	GO_BP	FtsZ-dependent cytokinesis (GO:0043093)	12	1.74419	0.00332086	B3182, B2516, B0093, B0094, B0083, B0084, B0095, B2817, B0473, B2134, B0089, B2136	575	17	1899	2.33125	0.259959
Constant	GO_BP	ATP synthesis coupled proton transport (GO:0015986)	8	1.16279	0.00441085	B3737, B3738, B3735, B3736, B3733, B3734, B3731, B3732	575	9	1899	2.93565	0.259959
Constant	GO_BP	ATP biosynthetic process (GO:0006754)	8	1.16279	0.00441085	B3737, B3738, B3735, B3736, B3733, B3734, B3731, B3732	575	9	1899	2.93565	0.259959
Constant	GO_BP	thiamine biosynthetic process (GO:0009228)	9	1.30814	0.00441232	B4407, B0417, B3990, B3993, B3994, B3991, B3992, B0420, B0423	575	11	1899	2.70213	0.259959
Constant	GO_BP	phosphoenolpyruvate-dependent sugar phosphotransferase system (GO:0009401)	15	2.18023	0.00614017	B2383, B1819, B1818, B2702, B2704, B2703, B2706, B2829, B1817, B2707, B2386, B1101, B2387, B3204, B3206	575	25	1899	1.98157	0.333931
Constant	GO_BP	cell cycle (GO:0007049)	13	1.88953	0.00898196	B0090, B0091, B0085, B0436, B0737, B0738, B0739, B0086, B3189, B0087, B3972, B3232, B0088	575	21	1899	2.04447	0.453589
Constant	GO_BP	thiamine diphosphate biosynthetic process (GO:0009229)	8	1.16279	0.0108888	B4407, B0417, B3990, B3993, B3994, B3991, B3992, B0423	575	10	1899	2.64209	0.482252
Constant	GO_BP	hydrogen sulfide biosynthetic process (GO:0070814)	6	0.872093	0.011211	B2762, B2751, B2750, B2764, B2763, B2752	575	6	1899	3.30261	0.482252
Constant	GO_BP	sulfur compound metabolic process (GO:0006790)	7	1.01744	0.0115959	B0933, B0934, B0936, B2762, B2751, B2752, B2425	575	8	1899	2.88978	0.482252
Constant	GO_BP	cell wall organization (GO:0071555)	24	3.48837	0.0271779	B0090, B0091, B2380, B3182, B0092, B1491, B0381, B2175, B0084, B0085, B0819, B3967, B2817, B0086, B3189, B0087, B3972, B0088, B2134, B0089, B1069, B1113, B0224, B0632	575	53	1899	1.49552	0.991585
Constant	GO_BP	sulfate assimilation (GO:0000103)	6	0.872093	0.0295048	B2751, B2750, B2764, B2763, B2752, B2413	575	7	1899	2.83081	0.991585
Constant	GO_BP	glutathione transmembrane transport (GO:0034775)	5	0.726744	0.0314625	B0831, B0886, B0887, B0832, B0829	575	5	1899	3.30261	0.991585
Constant	GO_BP	protein peptidyl-prolyl isomerization (GO:0000413)	6	0.872093	0.0593529	B0436, B0525, B3363, B0441, B3775, B3347	575	8	1899	2.47696	0.991585
Constant	GO_BP	cell septum assembly (GO:0090529)	6	0.872093	0.0593529	B0093, B0737, B0095, B0738, B0739, B1254	575	8	1899	2.47696	0.991585
Constant	GO_BP	cysteine biosynthetic process (GO:0019344)	5	0.726744	0.0719654	B2421, B2764, B2763, B2414, B2413	575	6	1899	2.75217	0.991585
Constant	GO_BP	response to heat (GO:0009408)	16	2.32558	0.0754571	B3461, B4143, B4142, B2592, B3908, B0931, B0436, B0437, B0439, B0935, B3067, B0473, B0781, B1243, B3887, B2458	575	35	1899	1.50976	0.991585
Constant	GO_BP	peptidoglycan-associated peptide transport (GO:0015834)	4	0.581395	0.0852016	B1244, B1246, B1245, B1247	575	4	1899	3.30261	0.991585
Constant	GO_BP	glucose import across plasma membrane (GO:0098708)	4	0.581395	0.0852016	B1817, B1819, B1818, B1101	575	4	1899	3.30261	0.991585
Constant	GO_BP	response to silver ion (GO:0010272)	4	0.581395	0.0852016	B0572, B0573, B0574, B0575	575	4	1899	3.30261	0.991585
Constant	GO_BP	electron transport coupled proton transport (GO:0015990)	4	0.581395	0.0852016	B0429, B0430, B0431, B0432	575	4	1899	3.30261	0.991585
Constant	GO_BP	ribosomal small subunit assembly (GO:0000028)	8	1.16279	0.0957781	B3296, B3341, B3297, B3065, B3311, B0023, B3316, B3314	575	14	1899	1.8872	0.991585
Constant	GO_CC	cytosolic small ribosomal subunit (GO:0022627)	13	1.88953	0.00106075	B3296, B3341, B3297, B3065, B3311, B3298, B3342, B3321, B3486, B0023, B3203, B3316, B3314	533	17	1681	2.41176	0.112275
Constant	GO_CC	proton-transporting ATP synthase complex (GO:0045259)	8	1.16279	0.0017964	B3737, B3738, B3735, B3736, B3733, B3734, B3731, B3732	533	8	1681	3.15385	0.112275
Constant	GO_CC	ribosome (GO:0005840)	21	3.05233	0.00354243	B3296, B3341, B3297, B3294, B3065, B2185, B3319, B3936, B3317, B3318, B3311, B3312, B3298, B3320, B3342, B3321, B0023, B3315, B3228, B3313, B3314	533	37	1681	1.79002	0.147601
Constant	GO_CC	cytosol (GO:0005829)	206	29.9419	0.0328295	B4085, B1251, B2218, B2217, B0835, B2210, B1241, B4511, B0822, B3894, B3895, B0023, B1114, B3655, B1271, B2232, B2594, B3320, B3321, B3204, B3203, B2114, B0851, B3560, B1020, B2593, B2592, B3319, B0963, B3317, B3559, B2904, B2903, B1817, B2905, B2342, B1253, B2465, B0166, B2464, B1136, B3315, B3316, B0168, B0048, B0962, B3314, B3556, B3198, B3190, B0118, B3189, B3067, B3620, B4398, B3980, B0473, …	533	593	1681	1.0956	1
Constant	GO_CC	cytoplasm (GO:0005737)	177	25.7267	0.0481077	B4000, B2185, B1767, B1888, B0436, B1887, B0835, B0439, B3708, B2210, B0273, B3426, B4237, B2458, B3380, B0828, B1635, B2965, B3936, B1914, B1913, B3938, B3256, B3895, B3255, B0023, B1114, B0421, B4226, B3019, B3775, B0422, B0423, B3296, B4143, B3297, B1270, B3294, B3295, B4142, B2517, B2232, B4137, B4013, B3320, B3201, B3321, B3204, B0333, B2114, B3206, B3962, B0852, B3963, B3042, B3560, B1020, …	533	508	1681	1.09888	1
Constant	GO_CC	sulfurtransferase complex (GO:1990228)	6	0.872093	0.0712825	B2811, B3344, B3345, B3343, B2810, B0423	533	8	1681	2.36538	1
Constant	GO_CC	proton-transporting ATP synthase complex, catalytic core F(1) (GO:0045261)	5	0.726744	0.0839525	B3735, B3733, B3734, B3731, B3732	533	6	1681	2.62821	1
Constant	GO_CC	ATP-binding cassette (ABC) transporter complex (GO:0043190)	31	4.50581	0.0861973	B4086, B4087, B1709, B0831, B0810, B0832, B0855, B0856, B0857, B0153, B3485, B3201, B3486, B1243, B0830, B0590, B0151, B0829, B1118, B0886, B1117, B1711, B0887, B0262, B0066, B0067, B2423, B2422, B1116, B2424, B0588	533	76	1681	1.28644	1
Constant	GO_CC	proton-transporting ATP synthase complex, coupling factor F(o) (GO:0045263)	4	0.581395	0.0964398	B3737, B3738, B3736, B3739	533	4	1681	3.15385	1
Constant	GO_CC	cytochrome o ubiquinol oxidase complex (GO:0009319)	4	0.581395	0.0964398	B0429, B0430, B0431, B0432	533	4	1681	3.15385	1
Constant	GO_MF	structural constituent of ribosome (GO:0003735)	22	3.19767	0.00050006	B3296, B3341, B3297, B3294, B3065, B2185, B3319, B3407, B3936, B3317, B3318, B3311, B3312, B3298, B3320, B3342, B3321, B0023, B3315, B3316, B3313, B3314	572	36	1855	1.98184	0.347542
Constant	GO_MF	rRNA binding (GO:0019843)	22	3.19767	0.00132621	B4391, B3296, B3341, B3297, B3065, B2185, B3319, B3936, B3317, B2517, B3318, B3311, B3312, B3298, B3320, B3342, B0023, B3315, B3965, B3316, B3313, B3314	572	38	1855	1.87753	0.460858
Constant	GO_MF	proton-transporting ATP synthase activity, rotational mechanism (GO:0046933)	8	1.16279	0.00494576	B3737, B3738, B3735, B3736, B3733, B3734, B3731, B3732	572	9	1855	2.88267	1
Constant	GO_MF	siderophore uptake transmembrane transporter activity (GO:0015344)	7	1.01744	0.012772	B4291, B0150, B0805, B0151, B1451, B2155, B0153	572	8	1855	2.83763	1
Constant	GO_MF	proton-transporting ATPase activity, rotational mechanism (GO:0046961)	7	1.01744	0.012772	B3737, B3738, B3735, B3736, B3733, B3734, B3732	572	8	1855	2.83763	1
Constant	GO_MF	RNA binding (GO:0003723)	39	5.6686	0.0266026	B3296, B3297, B2183, B2185, B4180, B3407, B0118, B0416, B2594, B3342, B3980, B3320, B4179, B3321, B3887, B3228, B2114, B3205, B4391, B3341, B1086, B3065, B3319, B3936, B3317, B3339, B1637, B3318, B3311, B3312, B3298, B0880, B0023, B3315, B1135, B3313, B0423, B3314, B3556	572	94	1855	1.3455	1
Constant	GO_MF	hydrogen ion transmembrane transporter activity (GO:0015078)	7	1.01744	0.0284246	B3737, B3738, B3736, B0429, B0430, B0431, B0432	572	9	1855	2.52234	1
Constant	GO_MF	protein binding (GO:0005515)	220	31.9767	0.0352885	B2460, B4081, B2218, B2217, B0152, B1241, B0153, B4511, B0397, B1246, B0398, B3426, B2216, B1248, B2215, B0150, B1118, B3894, B3895, B1233, B1114, B1116, B3775, B1709, B0853, B0736, B0737, B0738, B0739, B3200, B2232, B2594, B3320, B3201, B3321, B3204, B3203, B2114, B3206, B0851, B3205, B0610, B3560, B2592, B0600, B3319, B3317, B3559, B3318, B2341, B1013, B1136, B3315, B0167, B2346, B0048, B0962, …	572	654	1855	1.09092	1
Constant	GO_MF	copper ion binding (GO:0005507)	9	1.30814	0.0568985	B2593, B4137, B0572, B0573, B0431, B0574, B0432, B0575, B0487	572	15	1855	1.9458	1
Constant	GO_MF	peptidyl-prolyl cis-trans isomerase activity (GO:0003755)	6	0.872093	0.0638502	B0436, B0525, B3363, B0441, B3775, B3347	572	8	1855	2.43226	1
Constant	GO_MF	ATP-dependent peptidase activity (GO:0004176)	6	0.872093	0.0638502	B0437, B0438, B0955, B0439, B3178, B3765	572	8	1855	2.43226	1
Constant	GO_MF	ATP binding (GO:0005524)	97	14.0988	0.0751944	B2461, B4087, B2218, B1888, B2459, B0955, B0438, B0439, B0397, B1246, B2733, B2216, B4238, B1247, B0151, B0829, B1117, B1637, B1636, B3256, B0262, B1114, B3019, B0423, B4143, B1270, B3570, B4142, B1709, B0855, B1706, B2751, B3201, B2750, B2752, B2114, B3205, B0852, B0335, B3560, B1020, B2592, B3559, B4125, B1496, B1653, B0962, B2380, B4287, B0085, B1609, B1849, B0473, B4399, B2499, B0477, B4391, …	572	277	1855	1.13564	1
Constant	GO_MF	signaling receptor activity (GO:0038023)	5	0.726744	0.0765184	B4291, B0150, B0805, B1451, B2155	572	6	1855	2.70251	1
Constant	GO_MF	ATPase-coupled sulfate transmembrane transporter activity (GO:0015419)	4	0.581395	0.089502	B2423, B2422, B2425, B2424	572	4	1855	3.24301	1
Constant	GO_MF	oxidoreduction-driven active transmembrane transporter activity (GO:0015453)	4	0.581395	0.089502	B0429, B0430, B0431, B0432	572	4	1855	3.24301	1
Constant	GO_MF	peptidoglycan peptide transporter activity (GO:0015640)	4	0.581395	0.089502	B1244, B1246, B1245, B1247	572	4	1855	3.24301	1
