# Supplementary material for: Genome-wide promoter responses to CRISPR perturbations of regulators reveal regulatory networks in Escherichia coli
Source: Nat Commun. 2023 Sep 16;14:5757. doi: 10.1038/s41467-023-41572-4 (PMC10505187; doi:10.1038/s41467-023-41572-4)
Supplement: Supplementary file 7 — Dataset 5 [file 41467_2023_41572_MOESM7_ESM.xlsx]

## Sheet: Supplementary Data 5
Supplementary Data 5. TF perturbation-response network.
TF gene	target TF promoter	Regulation	Supported by binding
adiY	ada	Repression	N
deoR	ada	Repression	N
glcC	ada	Repression	N
hns	ada	Repression	Y
hypT	ada	Repression	N
mprA	ada	Repression	N
narL	ada	Repression	N
rcnR	ada	Repression	N
tdcA	ada	Repression	N
ulaR	ada	Repression	N
nhaR	agaR	Repression	N
rstA	agaR	Repression	N
argR	allR	Repression	N
deoR	allR	Repression	N
glcC	allR	Repression	N
phoB	allR	Repression	N
ulaR	allR	Repression	Y
flhD	araC	Repression	N
adiY	ascG	Repression	N
argR	ascG	Repression	N
glcC	ascG	Repression	N
ulaR	ascG	Repression	Y
adiY	atoC	Repression	N
flhD	atoC	Repression	N
hns	atoC	Repression	Y
flhD	bluR	Repression	N
malI	bluR	Repression	N
nikR	cecR	Activation	N
adiY	comR	Repression	N
argR	comR	Repression	N
comR	comR	Repression	N
flhD	comR	Repression	N
ulaR	comR	Repression	Y
matA	creB	Repression	Y
adiY	cusR	Repression	N
argR	cusR	Repression	N
flhD	cusR	Repression	N
nac	cusR	Repression	N
ulaR	cusR	Repression	Y
flhD	cynR	Repression	N
hprR	cynR	Repression	N
argP	cysB	Activation	N
lacI	cysB	Activation	N
gadX	cytR	Activation	N
lexA	cytR	Repression	N
argR	deoR	Repression	N
flhD	deoR	Repression	N
mazF	dinJ	Activation	N
mazF	yafQ	Activation	N
higA	dpiA	Repression	N
ascG	fis	Activation	N
fis	fis	Repression	Y
lexA	fis	Repression	N
lexA	feaR	Repression	N
sutR	fur	Activation	N
fur	fliZ	Repression	N
lsrR	fliZ	Repression	N
metR	fliZ	Repression	N
adiY	galS	Repression	N
argR	galS	Repression	N
flhD	galS	Repression	N
glcC	galS	Repression	N
hns	galS	Repression	Y
hypT	galS	Repression	N
melR	galS	Repression	N
metR	galS	Repression	N
tdcA	galS	Repression	N
ulaR	galS	Repression	N
zur	gcvA	Activation	N
gadW	glcC	Repression	N
glnG	glnG	Activation	Y
gntR	glnG	Activation	N
norR	glnG	Activation	N
deoR	gntR	Activation	N
flhD	gntR	Repression	Y
metJ	gntR	Repression	N
adiY	hcaR	Repression	N
baeR	hcaR	Repression	N
deoR	hcaR	Repression	N
mprA	hcaR	Repression	N
ulaR	hcaR	Repression	N
argR	hdfR	Repression	N
flhD	hdfR	Repression	N
higA	higB	Repression	Y
hipA	hipB	Repression	Y
nhaR	hipB	Repression	N
uxuR	hipB	Activation	N
higA	higA	Repression	Y
hipA	hipA	Repression	Y
nhaR	hipA	Repression	N
uxuR	hipA	Activation	N
hns	hprR	Repression	Y
mlrA	hupA	Repression	N
argR	ilvY	Repression	N
nac	iscR	Activation	N
argR	kdgR	Repression	N
atoC	kdgR	Repression	N
hns	kdgR	Repression	Y
tdcA	kdgR	Repression	N
ulaR	kdgR	Repression	N
argR	lexA	Repression	N
flhD	lexA	Repression	N
mlrA	lexA	Repression	N
cusR	lsrR	Repression	N
flhD	malI	Repression	N
ulaR	malI	Repression	N
adiY	marR	Repression	N
argR	marR	Repression	Y
marR	marR	Repression	Y
ulaR	marR	Repression	Y
adiY	marA	Repression	N
argR	marA	Repression	Y
marR	marA	Repression	Y
ulaR	marA	Repression	Y
argR	mcbR	Repression	N
ulaR	mcbR	Repression	N
lexA	metR	Repression	N
malT	metR	Repression	N
metR	metR	Repression	Y
rcdA	metR	Repression	N
adiY	mlc	Repression	N
argR	mlc	Repression	N
lexA	mlc	Repression	N
ulaR	mlc	Repression	N
adiY	mngR	Repression	N
argR	mngR	Repression	N
flhD	mngR	Repression	N
higA	mngR	Repression	N
hns	mngR	Repression	Y
narL	mngR	Repression	N
ulaR	mngR	Repression	Y
adiY	mprA	Repression	Y
argR	mprA	Repression	Y
nhaR	mprA	Repression	N
ulaR	mprA	Repression	N
hipB	mqsA	Repression	N
lrp	mqsA	Activation	N
mqsA	mqsA	Repression	Y
argR	nac	Repression	N
flhD	nac	Repression	N
fabR	nagC	Repression	N
nagC	nagC	Repression	Y
hns	nanR	Repression	Y
adiY	narP	Repression	N
argR	narP	Repression	Y
flhD	narP	Repression	N
ulaR	narP	Repression	Y
fliZ	nhaR	Activation	N
flhD	nimR	Repression	N
puuR	nimR	Repression	N
ulaR	nimR	Repression	Y
norR	norR	Repression	Y
pyrR	norR	Repression	N
rcsA	norR	Repression	N
flhD	nrdR	Repression	N
exuR	ompR	Activation	N
sgrR	ompR	Activation	N
adiY	paaX	Repression	N
argR	paaX	Repression	N
atoC	paaX	Repression	N
birA	paaX	Repression	N
deoR	paaX	Repression	N
evgA	paaX	Repression	N
glcC	paaX	Repression	N
hypT	paaX	Repression	N
melR	paaX	Repression	N
mprA	paaX	Repression	N
narL	paaX	Repression	N
oxyR	paaX	Repression	N
tdcA	paaX	Repression	N
ulaR	paaX	Repression	N
adiY	pgrR	Repression	N
argR	pgrR	Repression	N
atoC	pgrR	Repression	N
baeR	pgrR	Repression	N
deoR	pgrR	Repression	N
evgA	pgrR	Repression	N
flhD	pgrR	Repression	N
glcC	pgrR	Repression	N
hypT	pgrR	Repression	N
matA	pgrR	Repression	N
oxyR	pgrR	Repression	N
pgrR	pgrR	Repression	Y
tdcA	pgrR	Repression	N
adiY	phoB	Repression	N
argR	phoB	Repression	N
baeR	phoB	Repression	N
deoR	phoB	Repression	N
flhD	phoB	Repression	N
glcC	phoB	Repression	N
hupB	phoB	Repression	Y
hypT	phoB	Repression	N
lexA	phoB	Repression	N
mprA	phoB	Repression	N
mqsA	phoB	Repression	N
nac	phoB	Repression	Y
tdcA	phoB	Repression	N
hns	phoP	Repression	Y
argR	puuR	Repression	N
baeR	puuR	Repression	N
flhD	puuR	Repression	N
glcC	puuR	Repression	N
puuR	puuR	Repression	Y
ulaR	puuR	Repression	Y
adiY	qseB	Repression	N
argR	qseB	Repression	N
flhD	qseB	Repression	Y
pdhR	qseB	Repression	N
relB	qseB	Repression	N
torR	qseB	Repression	N
ulaR	qseB	Repression	Y
ydeO	qseB	Repression	N
ihfA	rbsR	Activation	Y
lexA	rbsR	Repression	N
adiY	rcdA	Repression	N
argR	rcdA	Repression	N
birA	rcdA	Repression	N
deoR	rcdA	Repression	N
glcC	rcdA	Repression	N
hypT	rcdA	Repression	N
oxyR	rcdA	Repression	N
phoB	rcdA	Repression	N
phoP	rcdA	Activation	N
rcnR	rcdA	Repression	N
tdcA	rcdA	Repression	N
ulaR	rcdA	Repression	Y
adiY	rcnR	Repression	N
argR	rcnR	Repression	N
deoR	rcnR	Repression	N
ulaR	rcnR	Repression	N
hns	rcsA	Repression	Y
rstA	rcsA	Repression	N
argR	mazE	Repression	N
atoC	mazE	Repression	N
baeR	mazE	Repression	N
birA	mazE	Repression	N
cspA	mazE	Repression	N
deoR	mazE	Repression	N
evgA	mazE	Repression	N
glcC	mazE	Repression	N
hypT	mazE	Repression	N
lrp	mazE	Repression	Y
melR	mazE	Repression	N
metR	mazE	Repression	N
mprA	mazE	Repression	N
nac	mazE	Repression	N
narL	mazE	Repression	N
oxyR	mazE	Repression	N
phoB	mazE	Repression	N
qseB	mazE	Repression	N
rbsR	mazE	Repression	N
rcdA	mazE	Repression	N
rcnR	mazE	Repression	N
tdcA	mazE	Repression	Y
ulaR	mazE	Repression	N
argR	mazF	Repression	N
atoC	mazF	Repression	N
baeR	mazF	Repression	N
birA	mazF	Repression	N
cspA	mazF	Repression	N
deoR	mazF	Repression	N
evgA	mazF	Repression	N
glcC	mazF	Repression	N
hypT	mazF	Repression	N
lrp	mazF	Repression	Y
melR	mazF	Repression	N
metR	mazF	Repression	N
mprA	mazF	Repression	N
nac	mazF	Repression	N
narL	mazF	Repression	N
oxyR	mazF	Repression	N
phoB	mazF	Repression	N
qseB	mazF	Repression	N
rbsR	mazF	Repression	N
rcdA	mazF	Repression	N
rcnR	mazF	Repression	N
tdcA	mazF	Repression	Y
ulaR	mazF	Repression	N
argR	relB	Repression	N
argR	relE	Repression	N
adiY	rhaS	Repression	N
argR	rhaS	Repression	N
flhD	rhaS	Repression	N
ulaR	rhaS	Repression	N
adiY	rhaR	Repression	N
argR	rhaR	Repression	N
flhD	rhaR	Repression	N
ulaR	rhaR	Repression	N
ttdR	rob	Activation	N
galS	rutR	Repression	N
adiY	nadR	Repression	N
argR	nadR	Repression	N
flhD	nadR	Repression	N
ulaR	nadR	Repression	N
hns	slyA	Repression	Y
adiY	soxR	Repression	N
argR	soxR	Repression	N
ascG	soxR	Repression	N
deoR	soxR	Repression	N
flhD	soxR	Repression	N
glcC	soxR	Repression	N
metR	soxR	Repression	Y
mprA	soxR	Repression	N
nac	soxR	Repression	N
narL	soxR	Repression	N
rhaR	soxR	Repression	N
ulaR	soxR	Repression	Y
adiY	soxS	Repression	N
atoC	soxS	Repression	N
flhD	soxS	Repression	N
putA	soxS	Repression	N
ulaR	soxS	Repression	Y
rob	stpA	Activation	N
adiY	torR	Repression	N
argR	torR	Repression	N
flhD	torR	Repression	N
adiY	trpR	Repression	N
argR	trpR	Repression	N
flhD	trpR	Repression	N
mprA	trpR	Repression	N
ulaR	trpR	Repression	N
adiY	ttdR	Repression	N
argR	ttdR	Repression	N
creB	ttdR	Repression	N
flhD	ttdR	Repression	N
higA	ttdR	Repression	N
hns	ttdR	Repression	Y
leuO	ttdR	Repression	N
metJ	ttdR	Repression	N
ulaR	ttdR	Repression	N
agaR	ulaR	Activation	N
phoB	uxuR	Activation	N
argR	xylR	Repression	N
adiY	tyrR	Repression	N
argR	tyrR	Repression	N
flhD	tyrR	Repression	N
ttdR	tyrR	Repression	N
ulaR	tyrR	Repression	N
adiY	yqjI	Repression	N
argR	yqjI	Repression	N
baeR	yqjI	Repression	N
deoR	yqjI	Repression	N
glcC	yqjI	Repression	N
tdcA	yqjI	Repression	N
trpR	yqjI	Repression	N
ulaR	yqjI	Repression	Y
adiY	zraR	Repression	N
argR	zraR	Repression	N
baeR	zraR	Repression	N
birA	zraR	Repression	N
deoR	zraR	Repression	N
flhD	zraR	Repression	N
glcC	zraR	Repression	N
hypT	zraR	Repression	N
matA	zraR	Repression	N
melR	zraR	Repression	N
metR	zraR	Repression	N
mprA	zraR	Repression	N
nac	zraR	Repression	N
narL	zraR	Repression	N
nhaR	zraR	Repression	N
oxyR	zraR	Repression	N
rcnR	zraR	Repression	N
tdcA	zraR	Repression	N
ulaR	zraR	Repression	N
