# Supplementary material for: Genome-wide promoter responses to CRISPR perturbations of regulators reveal regulatory networks in Escherichia coli
Source: Nat Commun. 2023 Sep 16;14:5757. doi: 10.1038/s41467-023-41572-4 (PMC10505187; doi:10.1038/s41467-023-41572-4)
Supplement: Supplementary file 8 — Dataset 6 [file 41467_2023_41572_MOESM8_ESM.xlsx]

## Sheet: Supplementary Data 6
Supplementary Data 6. Response with binding evidence.
tf_gene	operon	FC_Glu	-logP_Glu	class_Glu	FC_LB	-logP_LB	class_LB	FC_Gly	-logP_Gly	class_Gly	gene expression effect	known TFBS	DAP Fold change (peak intensity/background intensity)	DAP_seq	gSELEX peak intensity/maximum peak intensity %	gSELEX	ChIP_seq	ChIP_exo	Total number of evidence	known Interaction? (YES OR NO)
fis	dusB-fis	1.14142	10	1	2.22287	3.15407	1	0.513475	3.25681	0	-	1	15.4451	1	0.1	1	1	1	5	Y
hns	osmC	1.78426	10	1	#N/A	#N/A	#N/A	#N/A	#N/A	#N/A	-	1	23.3619	1	45.6	1	1	1	5	Y
hns	rcsA	2.83121	10	1	#N/A	#N/A	#N/A	#N/A	#N/A	#N/A	-	1	14.9396	1	27.4	1	1	1	5	Y
fis	trmA	0.628044	0.506319	0	1.38357	9.00679	1	0.0224149	0.165566	0	+	1	#N/A	#N/A	3.9	1	1	1	4	Y
glnG	glnALG	-0.994029	6.49879	-1	#N/A	#N/A	#N/A	-0.0438363	0.196315	0	-	1	5026.96	1	96.8	1	1	#N/A	4	Y
hns	adiA	0.835584	9.99787	1	#N/A	#N/A	#N/A	#N/A	#N/A	#N/A	-	1	27.4728	1	46.1	1	#N/A	1	4	Y
hns	asr	1.36229	7.24112	1	#N/A	#N/A	#N/A	#N/A	#N/A	#N/A	-	1	#N/A	#N/A	15.3	1	1	1	4	Y
hns	cadBA	1.65542	10	1	#N/A	#N/A	#N/A	#N/A	#N/A	#N/A	-	1	#N/A	#N/A	22.4	1	1	1	4	Y
hns	dps	2.00165	7.21037	1	#N/A	#N/A	#N/A	#N/A	#N/A	#N/A	-	1	21.9582	1	68.4	1	1	#N/A	4	Y
lrp	ilvIH	-1.37545	4.32929	-1	-0.239723	0.643226	0	#N/A	#N/A	#N/A	-	1	42.5696	1	10.8	1	1	#N/A	4	Y
fis	aroP	-0.919094	9.99731	-1	-0.389869	1.82598	0	-0.550378	0.822333	0	#N/A	#N/A	5.52081	1	1.9	1	1	1	4	N
fis	cspD	0.633234	3.18612	0	1.01444	9.94613	1	#N/A	#N/A	#N/A	#N/A	#N/A	6.11233	1	7.7	1	1	1	4	N
fis	dgoRKADT	0.705096	0.758774	0	2.29118	7.16894	1	0.147077	0.600552	0	#N/A	#N/A	5.71798	1	0.6	1	1	1	4	N
fis	fadL	0.461333	9.99638	0	0.97875	4.88939	1	-0.0706011	0.171844	0	#N/A	#N/A	5.52081	1	5.3	1	1	1	4	N
fis	fhuACDB	0.188064	0.2122	0	-1.42183	9.52659	-1	-0.00949679	0.153238	0	#N/A	#N/A	11.7646	1	26.9	1	1	1	4	N
fis	glyQS	-0.103436	0.168243	0	1.23989	10	1	0.00149672	0.151084	0	#N/A	#N/A	5.65226	1	1.1	1	1	1	4	N
fis	gpmM-envC-yibQ	0.590247	2.73197	0	1.21063	10	1	0.0396086	0.170194	0	#N/A	#N/A	5.71798	1	0.6	1	1	1	4	N
fis	mug	0.258148	3.56005	0	1.5495	10	1	0.0407861	0.290617	0	#N/A	#N/A	7.22963	1	0.5	1	1	1	4	N
fis	pagP	1.0899	2.48088	0	1.21381	2.64116	1	-1.67797	1.92222	0	#N/A	#N/A	12.2247	1	12.8	1	1	1	4	N
fis	psiE	0.475195	1.57614	0	1.26169	6.31909	1	0.121513	0.228252	0	#N/A	#N/A	6.24377	1	14.9	1	1	1	4	N
fis	rimO	0.504091	4.25701	0	1.48632	10	1	0.0185503	0.1674	0	#N/A	#N/A	14.4593	1	14.4	1	1	1	4	N
fis	uidABC	0.333187	0.471497	0	1.74111	8.68927	1	0.242915	0.372995	0	#N/A	#N/A	5.58653	1	19.6	1	1	1	4	N
fis	yahC	0.310617	0.451168	0	1.17293	2.04175	1	-0.318099	0.951664	0	#N/A	#N/A	6.37522	1	1.8	1	1	1	4	N
fis	yegTUV	0.50861	0.845104	0	1.62257	9.81515	1	0.277293	0.327288	0	#N/A	#N/A	6.3095	1	19.6	1	1	1	4	N
fis	yfbV	0.469246	10	0	1.35719	9.99941	1	0.261246	1.82803	0	#N/A	#N/A	7.29536	1	2	1	1	1	4	N
fis	yghU	0.508564	0.374564	0	1.52581	4.54865	1	0.629229	0.950814	0	#N/A	#N/A	6.70384	1	2.9	1	1	1	4	N
fis	yhdN-zntR	0.447991	6.5355	0	1.21024	10	1	0.184122	0.672755	0	#N/A	#N/A	6.70384	1	7.8	1	1	1	4	N
fis	yhhQ	1.56	10	1	2.94338	10	1	0.690114	10	0	#N/A	#N/A	8.67556	1	12.9	1	1	1	4	N
fis	yihUTS	0.378833	3.27786	0	0.837012	10	1	0.432326	0.734397	0	#N/A	#N/A	15.5108	1	19.8	1	1	1	4	N
fis	yjcO	0.474526	2.27697	0	1.57524	6.75986	1	0.334471	0.733955	0	#N/A	#N/A	6.76956	1	16	1	1	1	4	N
fis	yohC	0.548478	0.820781	0	1.87778	10	1	0.355701	1.27303	0	#N/A	#N/A	12.8819	1	1.5	1	1	1	4	N
fis	yrbL	0.511647	0.819573	0	1.04477	7.66257	1	-0.0535639	0.246836	0	#N/A	#N/A	7.9526	1	0.9	1	1	1	4	N
hns	arnBCADTEF	2.39941	10	1	#N/A	#N/A	#N/A	#N/A	#N/A	#N/A	#N/A	#N/A	75.6003	1	30.7	1	1	1	4	N
hns	dusA	1.06845	5.09819	1	#N/A	#N/A	#N/A	#N/A	#N/A	#N/A	#N/A	#N/A	7.92099	1	44.8	1	1	1	4	N
hns	elfDCG-ycbUVF	1.75427	10	1	#N/A	#N/A	#N/A	#N/A	#N/A	#N/A	#N/A	#N/A	12.7337	1	35.8	1	1	1	4	N
hns	glgS	1.42761	5.05379	1	#N/A	#N/A	#N/A	#N/A	#N/A	#N/A	#N/A	#N/A	6.01594	1	32.3	1	1	1	4	N
hns	ruvAB	0.97384	10	1	#N/A	#N/A	#N/A	#N/A	#N/A	#N/A	#N/A	#N/A	133.153	1	18.8	1	1	1	4	N
hns	sfmCD	1.85657	8.7841	1	#N/A	#N/A	#N/A	#N/A	#N/A	#N/A	#N/A	#N/A	17.4462	1	27.5	1	1	1	4	N
hns	slyA	1.05375	4.60152	1	#N/A	#N/A	#N/A	#N/A	#N/A	#N/A	#N/A	#N/A	5.71514	1	45.7	1	1	1	4	N
hns	ugd	2.90343	9.20849	1	#N/A	#N/A	#N/A	#N/A	#N/A	#N/A	#N/A	#N/A	18.8499	1	11.4	1	1	1	4	N
hns	ybeR-djlB	1.76485	6.02809	1	#N/A	#N/A	#N/A	#N/A	#N/A	#N/A	#N/A	#N/A	30.581	1	31.4	1	1	1	4	N
hns	ybhM	2.39773	3.99876	1	#N/A	#N/A	#N/A	#N/A	#N/A	#N/A	#N/A	#N/A	5.41434	1	11.9	1	1	1	4	N
hns	yddLKJ	1.58159	9.95778	1	#N/A	#N/A	#N/A	#N/A	#N/A	#N/A	#N/A	#N/A	80.5133	1	100	1	1	1	4	N
hns	yfjI	1.28207	4.80545	1	#N/A	#N/A	#N/A	#N/A	#N/A	#N/A	#N/A	#N/A	5.61488	1	30	1	1	1	4	N
hns	yiaU	2.37088	10	1	#N/A	#N/A	#N/A	#N/A	#N/A	#N/A	#N/A	#N/A	84.925	1	49.6	1	1	1	4	N
hns	ykgH	2.54515	7.30164	1	#N/A	#N/A	#N/A	#N/A	#N/A	#N/A	#N/A	#N/A	7.82072	1	32.2	1	1	1	4	N
hns	yqiJK	1.12319	9.96228	1	#N/A	#N/A	#N/A	#N/A	#N/A	#N/A	#N/A	#N/A	6.01594	1	44.7	1	1	1	4	N
argR	argCBH	1.80664	1.49216	0	#N/A	#N/A	#N/A	2.46083	10	1	-	1	6.4505	1	5.8	1	#N/A	#N/A	3	Y
argR	argF	#N/A	#N/A	#N/A	#N/A	#N/A	#N/A	3.26937	10	1	-	1	6.4505	1	#N/A	#N/A	#N/A	1	3	Y
argR	artPIQM	0.921906	9.97327	1	#N/A	#N/A	#N/A	0.977068	9.99826	0	-	1	10.9897	1	#N/A	#N/A	#N/A	1	3	Y
cytR	cdd	1.66624	10	1	0.814606	1.31401	0	#N/A	#N/A	#N/A	-	1	11.829	1	22.9	1	#N/A	#N/A	3	Y
fis	argW	-1.04955	10	-1	-0.624343	0.384674	0	-0.398045	0.361363	0	+	1	#N/A	#N/A	1	1	1	#N/A	3	Y
flhD	flgAMN	3.5825	10	1	5.45234	10	1	2.3946	10	1	+	1	5.47442	1	#N/A	#N/A	1	#N/A	3	Y
flhD	flgBCDEFGHIJ	1.04594	1.35786	0	2.1636	10	1	-0.0698806	0.156883	0	+	1	5.47442	1	#N/A	#N/A	1	#N/A	3	Y
fur	fhuACDB	-0.372397	0.238166	0	1.18315	10	1	0.298983	0.454214	0	-	1	#N/A	#N/A	#N/A	#N/A	1	1	3	Y
gadX	slp-dctR	-1.34173	2.84294	-1	0.24243	0.201736	0	-0.773744	0.425159	0	+	1	5.24481	1	#N/A	#N/A	#N/A	1	3	Y
hns	bolA	1.37877	9.91047	1	#N/A	#N/A	#N/A	#N/A	#N/A	#N/A	-	1	#N/A	#N/A	17.8	1	#N/A	1	3	Y
lacI	lacZYA	3.63576	10	1	2.0646	10	1	#N/A	#N/A	#N/A	-	1	4413.33	1	100	1	#N/A	#N/A	3	Y
nanR	nanATEK-yhcH	3.5355	10	1	#N/A	#N/A	#N/A	3.06906	10	1	-	1	2882.58	1	36.2	1	#N/A	#N/A	3	Y
narL	nrfABCDEFG	0.723015	3.49225	0	2.2817	9.99947	1	-0.347985	0.69446	0	-	1	188.004	1	#N/A	#N/A	#N/A	1	3	Y
phoB	phoBR	0.422784	1.84737	0	0.529519	2.29776	0	1.25654	10	1	+	1	126.688	1	#N/A	#N/A	#N/A	1	3	Y
zur	znuA	1.40085	0.775301	0	3.29112	10	1	2.1499	10	1	-	1	21.3893	1	17.8	1	#N/A	#N/A	3	Y
zur	znuCB	0.758825	0.784507	0	2.77169	10	1	1.84467	10	1	-	1	21.3893	1	19.6	1	#N/A	#N/A	3	Y
argR	dtpD	0.456338	1.64464	0	1.78181	2.85305	1	0.401753	1.23082	0	#N/A	#N/A	21.9795	1	17.5	1	#N/A	1	3	N
fis	aer	0.346724	0.802411	0	1.58412	9.99992	1	-0.279139	0.767745	0	#N/A	#N/A	13.1448	1	#N/A	#N/A	1	1	3	N
fis	allR	0.355674	9.25356	0	0.956857	10	1	0.200672	0.527195	0	#N/A	#N/A	#N/A	#N/A	2.8	1	1	1	3	N
fis	amiC	0.593034	0.873598	0	0.88968	5.3194	1	-0.119116	1.24671	0	#N/A	#N/A	5.65226	1	11.4	1	1	#N/A	3	N
fis	dinB-yafNOP	0.176932	0.440557	0	0.941365	9.99999	1	0.114131	0.265125	0	#N/A	#N/A	#N/A	#N/A	2.7	1	1	1	3	N
fis	dinJ-yafQ	0.439928	2.77791	0	1.22198	8.07248	1	0.0515015	0.20248	0	#N/A	#N/A	#N/A	#N/A	14.1	1	1	1	3	N
fis	dtpA	0.498856	1.03066	0	-0.0278139	0.20045	0	-1.21616	10	-1	#N/A	#N/A	6.83529	1	#N/A	#N/A	1	1	3	N
fis	fepA-entD	#N/A	#N/A	#N/A	-0.993479	2.92745	-1	0.288317	0.198901	0	#N/A	#N/A	5.98088	1	1.6	1	1	#N/A	3	N
fis	mltD	0.821231	7.23077	1	1.5979	1.55306	0	-0.0373831	0.190283	0	#N/A	#N/A	#N/A	#N/A	1	1	1	1	3	N
fis	oxyR	0.280708	8.26539	0	0.912189	5.39457	1	0.0973557	0.598444	0	#N/A	#N/A	#N/A	#N/A	1	1	1	1	3	N
fis	pldB-yigL	0.397058	6.57622	0	0.784553	6.99653	1	0.336088	3.77408	0	#N/A	#N/A	#N/A	#N/A	5.7	1	1	1	3	N
fis	ppiC	0.460313	5.25702	0	0.875317	9.99891	1	0.456965	0.889288	0	#N/A	#N/A	#N/A	#N/A	2.8	1	1	1	3	N
fis	prlF-yhaV	0.624181	5.42098	0	0.938894	4.86552	1	0.365222	10	0	#N/A	#N/A	8.74128	1	#N/A	#N/A	1	1	3	N
fis	rpmE	0.56172	5.41773	0	1.85977	8.65536	1	-0.401584	4.34951	0	#N/A	#N/A	13.1448	1	34.3	1	1	#N/A	3	N
fis	tusA	0.434887	9.79714	0	1.41275	10	1	0.228243	2.91088	0	#N/A	#N/A	8.67556	1	#N/A	#N/A	1	1	3	N
fis	uvrA	0.535558	3.12464	0	1.30294	10	1	0.0391118	0.208902	0	#N/A	#N/A	#N/A	#N/A	0.5	1	1	1	3	N
fis	yhbW	0.454295	0.470632	0	1.49854	3.01935	1	-0.176898	0.645106	0	#N/A	#N/A	5.32364	1	3	1	#N/A	1	3	N
fis	yqeIJ	0.330618	0.334548	0	0.887389	2.49672	1	-0.291537	0.505987	0	#N/A	#N/A	5.12647	1	4	1	#N/A	1	3	N
fis	ytfL	0.507332	4.28923	0	1.36864	9.91667	1	0.110377	0.253021	0	#N/A	#N/A	#N/A	#N/A	0.4	1	1	1	3	N
fis	zapC	0.52765	9.08418	0	1.80091	10	1	0.362753	2.48228	0	#N/A	#N/A	#N/A	#N/A	19.8	1	1	1	3	N
hns	aer	1.46638	10	1	#N/A	#N/A	#N/A	#N/A	#N/A	#N/A	#N/A	#N/A	#N/A	#N/A	13.7	1	1	1	3	N
hns	dsdC	1.2047	3.92093	1	#N/A	#N/A	#N/A	#N/A	#N/A	#N/A	#N/A	#N/A	#N/A	#N/A	4.1	1	1	1	3	N
hns	elaD	1.54277	9.99991	1	#N/A	#N/A	#N/A	#N/A	#N/A	#N/A	#N/A	#N/A	#N/A	#N/A	42.3	1	1	1	3	N
hns	focA-pflB	1.46885	10	1	#N/A	#N/A	#N/A	#N/A	#N/A	#N/A	#N/A	#N/A	231.012	1	61.9	1	1	#N/A	3	N
hns	iap	1.12183	2.54688	1	#N/A	#N/A	#N/A	#N/A	#N/A	#N/A	#N/A	#N/A	#N/A	#N/A	22.1	1	1	1	3	N
hns	kch	1.88551	2.27376	1	#N/A	#N/A	#N/A	#N/A	#N/A	#N/A	#N/A	#N/A	#N/A	#N/A	15.7	1	1	1	3	N
hns	mscL	1.09617	4.45018	1	#N/A	#N/A	#N/A	#N/A	#N/A	#N/A	#N/A	#N/A	#N/A	#N/A	6.7	1	1	1	3	N
hns	nanR	0.914667	10	1	#N/A	#N/A	#N/A	#N/A	#N/A	#N/A	#N/A	#N/A	#N/A	#N/A	23.7	1	1	1	3	N
hns	pepT	1.31647	10	1	#N/A	#N/A	#N/A	#N/A	#N/A	#N/A	#N/A	#N/A	#N/A	#N/A	7.7	1	1	1	3	N
hns	qmcA-ybbJ	1.25858	10	1	#N/A	#N/A	#N/A	#N/A	#N/A	#N/A	#N/A	#N/A	#N/A	#N/A	17.7	1	1	1	3	N
hns	spy	1.80306	4.43618	1	#N/A	#N/A	#N/A	#N/A	#N/A	#N/A	#N/A	#N/A	#N/A	#N/A	12.3	1	1	1	3	N
hns	ttdR	1.89809	10	1	#N/A	#N/A	#N/A	#N/A	#N/A	#N/A	#N/A	#N/A	#N/A	#N/A	52.5	1	1	1	3	N
hns	uspG	1.31911	7.81945	1	#N/A	#N/A	#N/A	#N/A	#N/A	#N/A	#N/A	#N/A	#N/A	#N/A	14.1	1	1	1	3	N
hns	yahO	1.65391	6.00621	1	#N/A	#N/A	#N/A	#N/A	#N/A	#N/A	#N/A	#N/A	#N/A	#N/A	17.8	1	1	1	3	N
hns	ybhJ	1.70797	6.11796	1	#N/A	#N/A	#N/A	#N/A	#N/A	#N/A	#N/A	#N/A	#N/A	#N/A	46.7	1	1	1	3	N
hns	ycgJ	1.18785	2.24943	1	#N/A	#N/A	#N/A	#N/A	#N/A	#N/A	#N/A	#N/A	#N/A	#N/A	7.3	1	1	1	3	N
hns	ydcF	1.29722	7.35524	1	#N/A	#N/A	#N/A	#N/A	#N/A	#N/A	#N/A	#N/A	#N/A	#N/A	11.3	1	1	1	3	N
hns	ydcL	1.3121	5.68199	1	#N/A	#N/A	#N/A	#N/A	#N/A	#N/A	#N/A	#N/A	#N/A	#N/A	2.2	1	1	1	3	N
hns	ydfI	0.892228	2.22191	1	#N/A	#N/A	#N/A	#N/A	#N/A	#N/A	#N/A	#N/A	#N/A	#N/A	15.7	1	1	1	3	N
hns	ydgD	1.08404	8.11688	1	#N/A	#N/A	#N/A	#N/A	#N/A	#N/A	#N/A	#N/A	#N/A	#N/A	12.4	1	1	1	3	N
hns	ydiV	1.13465	10	1	#N/A	#N/A	#N/A	#N/A	#N/A	#N/A	#N/A	#N/A	#N/A	#N/A	31.9	1	1	1	3	N
hns	ydjXYZ-ynjABCD	1.02822	6.9003	1	#N/A	#N/A	#N/A	#N/A	#N/A	#N/A	#N/A	#N/A	#N/A	#N/A	16.3	1	1	1	3	N
hns	ygeQ	1.3795	4.69302	1	#N/A	#N/A	#N/A	#N/A	#N/A	#N/A	#N/A	#N/A	#N/A	#N/A	11.8	1	1	1	3	N
hns	ygiL	1.78804	2.3067	1	#N/A	#N/A	#N/A	#N/A	#N/A	#N/A	#N/A	#N/A	#N/A	#N/A	32.9	1	1	1	3	N
hns	yhhZ-yrhA-insA-6AB-6B-6	1.8662	10	1	#N/A	#N/A	#N/A	#N/A	#N/A	#N/A	#N/A	#N/A	177.47	1	43.1	1	#N/A	1	3	N
hns	yhiJ	2.72295	10	1	#N/A	#N/A	#N/A	#N/A	#N/A	#N/A	#N/A	#N/A	#N/A	#N/A	30	1	1	1	3	N
hns	yidL	2.03361	9.39512	1	#N/A	#N/A	#N/A	#N/A	#N/A	#N/A	#N/A	#N/A	#N/A	#N/A	21.9	1	1	1	3	N
hns	yjgR	1.02374	7.02015	1	#N/A	#N/A	#N/A	#N/A	#N/A	#N/A	#N/A	#N/A	#N/A	#N/A	8.9	1	1	1	3	N
hns	ynbABCD	1.31411	6.06424	1	#N/A	#N/A	#N/A	#N/A	#N/A	#N/A	#N/A	#N/A	#N/A	#N/A	17.1	1	1	1	3	N
hns	ytfI	1.7227	10	1	#N/A	#N/A	#N/A	#N/A	#N/A	#N/A	#N/A	#N/A	#N/A	#N/A	59.1	1	1	1	3	N
lrp	artPIQM	2.28189	10	1	#N/A	#N/A	#N/A	#N/A	#N/A	#N/A	#N/A	#N/A	62.3554	1	74.8	1	1	#N/A	3	N
lrp	mtr	1.02074	6.20596	1	#N/A	#N/A	#N/A	0.219869	0.342333	0	#N/A	#N/A	13.7901	1	1.1	1	1	#N/A	3	N
lrp	ydbH-ynbE-ydbL	1.47267	2.30681	1	#N/A	#N/A	#N/A	#N/A	#N/A	#N/A	#N/A	#N/A	11.9914	1	4.2	1	1	#N/A	3	N
ompR	sstT	0.190348	1.65873	0	0.203194	0.228352	0	2.02852	3.51975	1	#N/A	#N/A	87.0337	1	23	1	1	#N/A	3	N
agaR	kbaZ-agaVWA	3.87518	9.99918	1	#N/A	#N/A	#N/A	2.81723	2.3139	1	-	1	256.005	1	#N/A	#N/A	#N/A	#N/A	2	Y
allR	allS	#N/A	#N/A	#N/A	1.31966	8.21098	1	1.07046	0.475127	0	-	1	4386.2	1	#N/A	#N/A	#N/A	#N/A	2	Y
argR	gltBDF	0.856504	5.99264	1	#N/A	#N/A	#N/A	#N/A	#N/A	#N/A	-	1	#N/A	#N/A	5.5	1	#N/A	#N/A	2	Y
birA	bioBFCD	0.961581	10	1	1.44789	10	1	0.891851	1.1264	0	-	1	5.93776	1	#N/A	#N/A	#N/A	#N/A	2	Y
crp	lacZYA	#N/A	#N/A	#N/A	-1.1413	10	-1	-0.534703	1.40208	0	+	1	#N/A	#N/A	10.8	1	#N/A	#N/A	2	Y
cytR	deoCABD	0.648307	10	0	0.303913	0.334825	0	2.63417	10	1	-	1	23.5918	1	#N/A	#N/A	#N/A	#N/A	2	Y
cytR	ycdZ	2.66199	10	1	1.36175	10	1	#N/A	#N/A	#N/A	-	1	9.91253	1	#N/A	#N/A	#N/A	#N/A	2	Y
deoR	deoCABD	1.46358	10	1	#N/A	#N/A	#N/A	1.36227	4.65005	1	-	1	42.3616	1	#N/A	#N/A	#N/A	#N/A	2	Y
fadR	fadBA	2.05216	5.93147	1	#N/A	#N/A	#N/A	2.86974	4.67297	1	-	1	84.5019	1	#N/A	#N/A	#N/A	#N/A	2	Y
fadR	fadE	2.23441	10	1	1.97181	10	1	3.28689	10	1	-	1	425.714	1	#N/A	#N/A	#N/A	#N/A	2	Y
fadR	fadIJ	0.84697	0.480022	0	2.49229	10	1	1.67624	2.30809	1	-	1	44.6539	1	#N/A	#N/A	#N/A	#N/A	2	Y
fadR	fadL	0.0421824	0.163312	0	-2.16618	4.02257	-1	0.619091	1.49103	0	-	1	412.698	1	#N/A	#N/A	#N/A	#N/A	2	Y
flhD	fliE	1.19062	4.90371	1	#N/A	#N/A	#N/A	1.06228	9.87407	1	+	1	#N/A	#N/A	#N/A	#N/A	1	#N/A	2	Y
flhD	fliFGHIJK	1.45552	9.97907	1	#N/A	#N/A	#N/A	0.33656	0.692647	0	+	1	#N/A	#N/A	#N/A	#N/A	1	#N/A	2	Y
fur	entCEBAH	1.02488	2.04454	1	#N/A	#N/A	#N/A	#N/A	#N/A	#N/A	#N/A	#N/A	#N/A	#N/A	#N/A	#N/A	1	1	2	Y
fur	fepA-entD	#N/A	#N/A	#N/A	2.4714	9.99925	1	#N/A	#N/A	#N/A	-	1	#N/A	#N/A	#N/A	#N/A	1	#N/A	2	Y
fur	fepB	0.871227	1.47033	0	1.45338	2.04401	1	#N/A	#N/A	#N/A	-	1	#N/A	#N/A	#N/A	#N/A	1	#N/A	2	Y
gadE	hdeD	-1.03453	9.75418	-1	-0.0634283	0.189392	0	-1.31231	10	-1	+	1	#N/A	#N/A	#N/A	#N/A	#N/A	1	2	Y
higA	higBA	3.64934	10	1	4.19101	10	1	2.49391	10	1	-	1	39.3555	1	#N/A	#N/A	#N/A	#N/A	2	Y
ihfB	pstSCAB-phoU	-0.979711	2.39823	-1	#N/A	#N/A	#N/A	#N/A	#N/A	#N/A	+	1	#N/A	#N/A	11.4	1	#N/A	#N/A	2	Y
lexA	dinB-yafNOP	2.92121	10	1	#N/A	#N/A	#N/A	#N/A	#N/A	#N/A	-	1	36.6847	1	#N/A	#N/A	#N/A	#N/A	2	Y
lexA	ftsK	#N/A	#N/A	#N/A	1.0857	0.981816	0	1.25728	9.99998	1	-	1	6.87071	1	#N/A	#N/A	#N/A	#N/A	2	Y
lexA	ruvAB	1.42822	10	1	#N/A	#N/A	#N/A	1.69492	4.83152	1	-	1	16.0726	1	#N/A	#N/A	#N/A	#N/A	2	Y
lexA	sbmC	2.74452	10	1	#N/A	#N/A	#N/A	#N/A	#N/A	#N/A	-	1	79.3813	1	#N/A	#N/A	#N/A	#N/A	2	Y
lexA	ssb	0.985445	6.3629	1	1.19836	3.41781	1	0.915919	1.00091	0	-	1	6.01187	1	#N/A	#N/A	#N/A	#N/A	2	Y
lexA	umuDC	3.49143	6.24034	1	#N/A	#N/A	#N/A	3.63006	9.13024	1	-	1	327.708	1	#N/A	#N/A	#N/A	#N/A	2	Y
lexA	uvrA	2.54556	9.99997	1	2.34637	10	1	2.39908	10	1	-	1	6.01187	1	#N/A	#N/A	#N/A	#N/A	2	Y
malI	malXY	1.25509	9.32078	1	#N/A	#N/A	#N/A	#N/A	#N/A	#N/A	-	1	1977.42	1	#N/A	#N/A	#N/A	#N/A	2	Y
marR	marRAB	0.926056	6.52332	1	0.418797	3.59685	0	0.728676	4.22576	0	-	1	#N/A	#N/A	100	1	#N/A	#N/A	2	Y
metR	metE	-2.66503	10	-1	0.158963	0.201435	0	-1.89629	3.689	-1	+	1	152.033	1	#N/A	#N/A	#N/A	#N/A	2	Y
metR	metR	2.6917	9.64917	1	0.379247	1.37453	0	#N/A	#N/A	#N/A	-	1	152.033	1	#N/A	#N/A	#N/A	#N/A	2	Y
mqsA	mqsRA	1.49498	9.99999	1	3.17555	10	1	#N/A	#N/A	#N/A	-	1	331.749	1	#N/A	#N/A	#N/A	#N/A	2	Y
nac	codBA	#N/A	#N/A	#N/A	-1.17563	3.84917	-1	#N/A	#N/A	#N/A	+	1	#N/A	#N/A	#N/A	#N/A	1	#N/A	2	Y
nagC	glmUS	-1.60142	2.96653	-1	-2.04198	10	-1	-0.878808	9.91917	-1	+	1	219.364	1	#N/A	#N/A	#N/A	#N/A	2	Y
nagC	nagE	2.43432	10	1	3.70683	10	1	#N/A	#N/A	#N/A	-	1	238.075	1	#N/A	#N/A	#N/A	#N/A	2	Y
narL	ompW	0.506402	1.39861	0	1.16217	5.7197	1	0.215933	0.649698	0	-	1	22.9395	1	#N/A	#N/A	#N/A	#N/A	2	Y
nfeR	yqjH	1.40408	8.86182	1	#N/A	#N/A	#N/A	#N/A	#N/A	#N/A	-	1	11.9689	1	#N/A	#N/A	#N/A	#N/A	2	Y
norR	norR	1.08405	3.49041	1	#N/A	#N/A	#N/A	#N/A	#N/A	#N/A	-	1	#N/A	#N/A	65.5	1	#N/A	#N/A	2	Y
nsrR	ytfE	2.61854	10	1	5.25199	10	1	2.8693	10	1	-	1	27.2891	1	#N/A	#N/A	#N/A	#N/A	2	Y
purR	codBA	#N/A	#N/A	#N/A	2.5484	5.77558	1	#N/A	#N/A	#N/A	-	1	71.1481	1	#N/A	#N/A	#N/A	#N/A	2	Y
treR	treBC	3.12603	10	1	#N/A	#N/A	#N/A	#N/A	#N/A	#N/A	-	1	5647.88	1	#N/A	#N/A	#N/A	#N/A	2	Y
tyrR	aroL-yaiA-aroM	1.92898	8.17258	1	#N/A	#N/A	#N/A	#N/A	#N/A	#N/A	-	1	41.1937	1	#N/A	#N/A	#N/A	#N/A	2	Y
tyrR	tyrP	0.836882	10	1	#N/A	#N/A	#N/A	0.514889	1.33833	0	-	1	39.5887	1	#N/A	#N/A	#N/A	#N/A	2	Y
uxuR	gntP	2.08552	10	1	3.28075	10	1	3.41974	10	1	-	1	#N/A	#N/A	100	1	#N/A	#N/A	2	Y
uxuR	uxuAB	5.61114	10	1	#N/A	#N/A	#N/A	4.17067	10	1	-	1	#N/A	#N/A	100	1	#N/A	#N/A	2	Y
zntR	zntA	0.849651	2.88176	0	-0.924133	10	-1	0.196876	0.893097	0	+	1	7.00537	1	#N/A	#N/A	#N/A	#N/A	2	Y
arcA	phoH	#N/A	#N/A	#N/A	3.49996	10	1	#N/A	#N/A	#N/A	#N/A	#N/A	17.8918	1	54.4	1	#N/A	#N/A	2	N
arcA	yejG	#N/A	#N/A	#N/A	1.24297	10	1	#N/A	#N/A	#N/A	#N/A	#N/A	89.8927	1	33.7	1	#N/A	#N/A	2	N
cecR	rhlE	-0.0813088	0.15865	0	#N/A	#N/A	#N/A	-0.793488	2.38177	-1	#N/A	#N/A	134.404	1	100	1	#N/A	#N/A	2	N
cpxR	pth-ychF	-0.881603	2.61295	-1	#N/A	#N/A	#N/A	#N/A	#N/A	#N/A	#N/A	#N/A	22.7478	1	#N/A	#N/A	#N/A	1	2	N
fis	aroL-yaiA-aroM	0.798752	9.98041	0	0.93637	10	1	0.327458	0.561395	0	#N/A	#N/A	#N/A	#N/A	0.9	1	#N/A	1	2	N
fis	bssS	-0.00483432	0.143205	0	-0.900361	9.12858	-1	0.168889	0.82801	0	#N/A	#N/A	#N/A	#N/A	32.2	1	#N/A	1	2	N
fis	cyaA	0.443351	1.45784	0	1.08452	4.74169	1	0.0671311	0.251366	0	#N/A	#N/A	#N/A	#N/A	0.6	1	#N/A	1	2	N
fis	galETKM	1.54166	9.99986	1	#N/A	#N/A	#N/A	0.77664	4.2362	0	#N/A	#N/A	#N/A	#N/A	0.8	1	#N/A	1	2	N
fis	gmk	0.580664	4.52748	0	1.18778	2.97904	1	#N/A	#N/A	#N/A	#N/A	#N/A	#N/A	#N/A	14.6	1	#N/A	1	2	N
fis	gsk	0.51914	9.99983	0	1.0894	10	1	0.201481	0.298964	0	#N/A	#N/A	#N/A	#N/A	7.5	1	1	#N/A	2	N
fis	iap	0.531648	5.99404	0	1.02376	10	1	-0.0217048	0.194421	0	#N/A	#N/A	#N/A	#N/A	21.5	1	#N/A	1	2	N
fis	ldhA	0.534158	2.59445	0	0.932964	3.0158	1	-0.324728	0.755999	0	#N/A	#N/A	9.92431	1	9.5	1	#N/A	#N/A	2	N
fis	leuE	0.128536	0.263062	0	0.906342	5.87919	1	0.127961	1.54266	0	#N/A	#N/A	#N/A	#N/A	5.7	1	#N/A	1	2	N
fis	mprA-emrAB	0.243749	1.05794	0	1.44995	10	1	-0.0905189	0.381277	0	#N/A	#N/A	#N/A	#N/A	2.1	1	1	#N/A	2	N
fis	proS	0.669039	6.92359	0	0.867074	6.80953	1	0.857506	10	0	#N/A	#N/A	#N/A	#N/A	0.8	1	#N/A	1	2	N
fis	rph-pyrE	0.434638	0.963037	0	1.09524	3.93962	1	0.139247	0.201217	0	#N/A	#N/A	#N/A	#N/A	1.8	1	1	#N/A	2	N
fis	talA-tktB	-0.336837	1.72666	0	-1.27086	3.85929	-1	0.0810201	0.164388	0	#N/A	#N/A	#N/A	#N/A	0.7	1	#N/A	1	2	N
fis	tatE	0.28331	0.74348	0	1.44913	2.53029	1	0.141902	0.509549	0	#N/A	#N/A	#N/A	#N/A	0.7	1	1	#N/A	2	N
fis	valVW	-0.183013	1.44732	0	-2.28609	3.53826	-1	-0.183776	0.533166	0	#N/A	#N/A	#N/A	#N/A	31.7	1	1	#N/A	2	N
fis	ycaD	0.511093	9.94615	0	0.87214	7.64438	1	-0.0580888	0.190271	0	#N/A	#N/A	#N/A	#N/A	1.1	1	1	#N/A	2	N
fis	ycaO	0.207787	0.621479	0	1.3285	6.57479	1	0.121359	0.191791	0	#N/A	#N/A	#N/A	#N/A	4	1	#N/A	1	2	N
fis	yecH	1.4011	2.26321	1	#N/A	#N/A	#N/A	0.267356	0.721261	0	#N/A	#N/A	#N/A	#N/A	0.7	1	#N/A	1	2	N
fis	yhiJ	0.49323	5.58709	0	0.884449	10	1	0.247059	1.15154	0	#N/A	#N/A	#N/A	#N/A	6.5	1	#N/A	1	2	N
fis	ypdABC	0.273637	0.760409	0	0.817236	4.52288	1	0.07882	0.178983	0	#N/A	#N/A	#N/A	#N/A	21.8	1	1	#N/A	2	N
fis	yphH	0.191571	0.43812	0	0.892489	5.71866	1	-0.0321547	0.163813	0	#N/A	#N/A	5.78371	1	2.9	1	#N/A	#N/A	2	N
fur	ybaN	0.218505	1.47034	0	0.964301	2.52428	1	-0.413861	1.82139	0	#N/A	#N/A	#N/A	#N/A	46.5	1	1	#N/A	2	N
fur	yddAB	-0.115167	0.180527	0	1.07105	3.42592	1	#N/A	#N/A	#N/A	#N/A	#N/A	#N/A	#N/A	#N/A	#N/A	1	1	2	N
fur	yebST	#N/A	#N/A	#N/A	#N/A	#N/A	#N/A	0.900616	3.21048	1	#N/A	#N/A	5.0058	1	#N/A	#N/A	1	#N/A	2	N
galR	yccFS	#N/A	#N/A	#N/A	-1.23359	3.16123	-1	0.157793	0.169295	0	#N/A	#N/A	5.03961	1	50.9	1	#N/A	#N/A	2	N
hns	atoSC	0.861849	2.57837	1	#N/A	#N/A	#N/A	#N/A	#N/A	#N/A	#N/A	#N/A	#N/A	#N/A	31.1	1	#N/A	1	2	N
hns	bcsEFG	1.74687	10	1	#N/A	#N/A	#N/A	#N/A	#N/A	#N/A	#N/A	#N/A	#N/A	#N/A	10.6	1	1	#N/A	2	N
hns	cbrA	1.56147	10	1	#N/A	#N/A	#N/A	#N/A	#N/A	#N/A	#N/A	#N/A	#N/A	#N/A	8	1	#N/A	1	2	N
hns	cdd	0.860195	3.01838	1	#N/A	#N/A	#N/A	#N/A	#N/A	#N/A	#N/A	#N/A	#N/A	#N/A	8.9	1	#N/A	1	2	N
hns	csrD	1.1883	6.79448	1	#N/A	#N/A	#N/A	#N/A	#N/A	#N/A	#N/A	#N/A	#N/A	#N/A	21.3	1	#N/A	1	2	N
hns	dsbG	1.04442	10	1	#N/A	#N/A	#N/A	#N/A	#N/A	#N/A	#N/A	#N/A	#N/A	#N/A	19.4	1	#N/A	1	2	N
hns	dusC	0.890697	10	1	#N/A	#N/A	#N/A	#N/A	#N/A	#N/A	#N/A	#N/A	#N/A	#N/A	17	1	#N/A	1	2	N
hns	fadE	0.987903	7.20031	1	#N/A	#N/A	#N/A	#N/A	#N/A	#N/A	#N/A	#N/A	#N/A	#N/A	10.8	1	#N/A	1	2	N
hns	fetAB	1.08729	10	1	#N/A	#N/A	#N/A	#N/A	#N/A	#N/A	#N/A	#N/A	#N/A	#N/A	#N/A	#N/A	1	1	2	N
hns	folD-ybcJ	1.11318	2.21053	1	#N/A	#N/A	#N/A	#N/A	#N/A	#N/A	#N/A	#N/A	#N/A	#N/A	62.3	1	1	#N/A	2	N
hns	frr	0.915324	5.86836	1	#N/A	#N/A	#N/A	#N/A	#N/A	#N/A	#N/A	#N/A	#N/A	#N/A	13.7	1	#N/A	1	2	N
hns	ftsYEX	1.72493	9.99999	1	#N/A	#N/A	#N/A	#N/A	#N/A	#N/A	#N/A	#N/A	#N/A	#N/A	11.5	1	#N/A	1	2	N
hns	galS	1.10905	4.58086	1	#N/A	#N/A	#N/A	#N/A	#N/A	#N/A	#N/A	#N/A	#N/A	#N/A	4.4	1	#N/A	1	2	N
hns	glgBXCAP	0.796688	9.98558	1	#N/A	#N/A	#N/A	#N/A	#N/A	#N/A	#N/A	#N/A	#N/A	#N/A	26.9	1	#N/A	1	2	N
hns	hdhA	1.44365	4.42621	1	#N/A	#N/A	#N/A	#N/A	#N/A	#N/A	#N/A	#N/A	#N/A	#N/A	15.4	1	1	#N/A	2	N
hns	hrpB	0.336593	3.29365	0	#N/A	#N/A	#N/A	0.99927	6.32052	1	#N/A	#N/A	#N/A	#N/A	11.4	1	#N/A	1	2	N
hns	htrL	1.66317	8.84307	1	#N/A	#N/A	#N/A	#N/A	#N/A	#N/A	#N/A	#N/A	139.169	1	#N/A	#N/A	1	#N/A	2	N
hns	hyaABCDEF	0.96979	9.30369	1	#N/A	#N/A	#N/A	#N/A	#N/A	#N/A	#N/A	#N/A	#N/A	#N/A	10.6	1	#N/A	1	2	N
hns	idnK	0.889466	2.88024	1	#N/A	#N/A	#N/A	#N/A	#N/A	#N/A	#N/A	#N/A	#N/A	#N/A	11.9	1	1	#N/A	2	N
hns	ilvC	-0.196033	0.563273	0	#N/A	#N/A	#N/A	0.89738	10	1	#N/A	#N/A	#N/A	#N/A	6.3	1	#N/A	1	2	N
hns	iraP	2.33467	9.99968	1	#N/A	#N/A	#N/A	#N/A	#N/A	#N/A	#N/A	#N/A	#N/A	#N/A	37.3	1	1	#N/A	2	N
hns	kdgR	0.838223	4.68048	1	#N/A	#N/A	#N/A	#N/A	#N/A	#N/A	#N/A	#N/A	#N/A	#N/A	34	1	1	#N/A	2	N
hns	lgt-thyA	0.80082	6.68199	1	#N/A	#N/A	#N/A	#N/A	#N/A	#N/A	#N/A	#N/A	#N/A	#N/A	8.6	1	#N/A	1	2	N
hns	mdfA	1.96771	10	1	#N/A	#N/A	#N/A	#N/A	#N/A	#N/A	#N/A	#N/A	#N/A	#N/A	#N/A	#N/A	1	1	2	N
hns	mdtH	1.92894	10	1	#N/A	#N/A	#N/A	#N/A	#N/A	#N/A	#N/A	#N/A	#N/A	#N/A	6.8	1	1	#N/A	2	N
hns	mngR	0.922147	10	1	#N/A	#N/A	#N/A	#N/A	#N/A	#N/A	#N/A	#N/A	7.51992	1	6.6	1	#N/A	#N/A	2	N
hns	nhoA	1.1114	9.99999	1	#N/A	#N/A	#N/A	#N/A	#N/A	#N/A	#N/A	#N/A	#N/A	#N/A	4.4	1	1	#N/A	2	N
hns	pepE	1.16227	6.67181	1	#N/A	#N/A	#N/A	#N/A	#N/A	#N/A	#N/A	#N/A	#N/A	#N/A	3.5	1	#N/A	1	2	N
hns	pgl	1.0316	9.98112	1	#N/A	#N/A	#N/A	#N/A	#N/A	#N/A	#N/A	#N/A	#N/A	#N/A	6.4	1	#N/A	1	2	N
hns	phoPQ	1.32662	10	1	#N/A	#N/A	#N/A	#N/A	#N/A	#N/A	#N/A	#N/A	#N/A	#N/A	9.1	1	1	#N/A	2	N
hns	pitA	1.01145	3.79254	1	#N/A	#N/A	#N/A	#N/A	#N/A	#N/A	#N/A	#N/A	#N/A	#N/A	10.5	1	#N/A	1	2	N
hns	rclABC	1.68637	2.27938	1	#N/A	#N/A	#N/A	#N/A	#N/A	#N/A	#N/A	#N/A	9.82603	1	#N/A	#N/A	1	#N/A	2	N
hns	rhlE	1.41648	9.98526	1	#N/A	#N/A	#N/A	#N/A	#N/A	#N/A	#N/A	#N/A	#N/A	#N/A	7.6	1	#N/A	1	2	N
hns	rihC	1.47839	9.83101	1	#N/A	#N/A	#N/A	#N/A	#N/A	#N/A	#N/A	#N/A	#N/A	#N/A	6.5	1	#N/A	1	2	N
hns	sbmA-yaiW	0.9684	8.51727	1	#N/A	#N/A	#N/A	#N/A	#N/A	#N/A	#N/A	#N/A	#N/A	#N/A	13.5	1	#N/A	1	2	N
hns	yaaJ	0.971178	2.90074	1	#N/A	#N/A	#N/A	#N/A	#N/A	#N/A	#N/A	#N/A	#N/A	#N/A	5.5	1	#N/A	1	2	N
hns	yabPQ	1.67744	9.28153	1	#N/A	#N/A	#N/A	#N/A	#N/A	#N/A	#N/A	#N/A	#N/A	#N/A	12.3	1	1	#N/A	2	N
hns	yaeI	0.917291	3.27885	1	#N/A	#N/A	#N/A	#N/A	#N/A	#N/A	#N/A	#N/A	#N/A	#N/A	33.9	1	#N/A	1	2	N
hns	yahB	1.22207	2.8675	1	#N/A	#N/A	#N/A	#N/A	#N/A	#N/A	#N/A	#N/A	#N/A	#N/A	4.3	1	1	#N/A	2	N
hns	yahDEFG	1.29088	10	1	#N/A	#N/A	#N/A	#N/A	#N/A	#N/A	#N/A	#N/A	#N/A	#N/A	20.1	1	1	#N/A	2	N
hns	yaiP	1.95591	10	1	#N/A	#N/A	#N/A	#N/A	#N/A	#N/A	#N/A	#N/A	#N/A	#N/A	13	1	1	#N/A	2	N
hns	ybaA	1.28155	3.80867	1	#N/A	#N/A	#N/A	#N/A	#N/A	#N/A	#N/A	#N/A	#N/A	#N/A	1.7	1	#N/A	1	2	N
hns	ybeT	2.26371	10	1	#N/A	#N/A	#N/A	#N/A	#N/A	#N/A	#N/A	#N/A	#N/A	#N/A	32.3	1	1	#N/A	2	N
hns	ybgA-phr	0.860443	10	1	#N/A	#N/A	#N/A	#N/A	#N/A	#N/A	#N/A	#N/A	#N/A	#N/A	6.6	1	1	#N/A	2	N
hns	ycaI-msbA-lpxK-ycaQ	1.47535	2.64792	1	#N/A	#N/A	#N/A	#N/A	#N/A	#N/A	#N/A	#N/A	#N/A	#N/A	10.5	1	#N/A	1	2	N
hns	ycaK	0.929433	2.01668	1	#N/A	#N/A	#N/A	#N/A	#N/A	#N/A	#N/A	#N/A	#N/A	#N/A	12.7	1	1	#N/A	2	N
hns	ycaP	1.05787	4.94918	1	#N/A	#N/A	#N/A	#N/A	#N/A	#N/A	#N/A	#N/A	#N/A	#N/A	0.8	1	#N/A	1	2	N
hns	ycgY	1.7678	2.90605	1	#N/A	#N/A	#N/A	#N/A	#N/A	#N/A	#N/A	#N/A	#N/A	#N/A	6.3	1	1	#N/A	2	N
hns	ydeQ	1.84574	9.97747	1	#N/A	#N/A	#N/A	#N/A	#N/A	#N/A	#N/A	#N/A	#N/A	#N/A	26.8	1	1	#N/A	2	N
hns	ydiM	1.30692	10	1	#N/A	#N/A	#N/A	#N/A	#N/A	#N/A	#N/A	#N/A	#N/A	#N/A	25.1	1	1	#N/A	2	N
hns	yeaVW	2.15002	9.35738	1	#N/A	#N/A	#N/A	#N/A	#N/A	#N/A	#N/A	#N/A	#N/A	#N/A	16.1	1	1	#N/A	2	N
hns	yedP	1.02054	2.15628	1	#N/A	#N/A	#N/A	#N/A	#N/A	#N/A	#N/A	#N/A	#N/A	#N/A	6.3	1	#N/A	1	2	N
hns	yfcJ	1.18132	10	1	#N/A	#N/A	#N/A	#N/A	#N/A	#N/A	#N/A	#N/A	#N/A	#N/A	13.4	1	#N/A	1	2	N
hns	ygdR	1.15509	4.3783	1	#N/A	#N/A	#N/A	#N/A	#N/A	#N/A	#N/A	#N/A	#N/A	#N/A	3.5	1	#N/A	1	2	N
hns	ygfF	1.31989	10	1	#N/A	#N/A	#N/A	#N/A	#N/A	#N/A	#N/A	#N/A	#N/A	#N/A	1.7	1	#N/A	1	2	N
hns	yhjY	1.41102	10	1	#N/A	#N/A	#N/A	#N/A	#N/A	#N/A	#N/A	#N/A	#N/A	#N/A	66.4	1	#N/A	1	2	N
hns	yidHGF	1.01241	8.29374	1	#N/A	#N/A	#N/A	#N/A	#N/A	#N/A	#N/A	#N/A	#N/A	#N/A	7.6	1	#N/A	1	2	N
hns	yjfKLMC	1.93978	3.1737	1	#N/A	#N/A	#N/A	#N/A	#N/A	#N/A	#N/A	#N/A	#N/A	#N/A	15.6	1	1	#N/A	2	N
hns	ymgE	1.27761	10	1	#N/A	#N/A	#N/A	#N/A	#N/A	#N/A	#N/A	#N/A	#N/A	#N/A	8.5	1	1	#N/A	2	N
hns	yncG	1.48645	2.74124	1	#N/A	#N/A	#N/A	#N/A	#N/A	#N/A	#N/A	#N/A	#N/A	#N/A	10.2	1	#N/A	1	2	N
hns	yncJ	0.888152	2.78868	1	#N/A	#N/A	#N/A	#N/A	#N/A	#N/A	#N/A	#N/A	#N/A	#N/A	2.5	1	1	#N/A	2	N
hns	yodB	2.05394	5.0316	1	#N/A	#N/A	#N/A	#N/A	#N/A	#N/A	#N/A	#N/A	#N/A	#N/A	18.9	1	1	#N/A	2	N
hns	yojI	1.12417	6.26847	1	#N/A	#N/A	#N/A	#N/A	#N/A	#N/A	#N/A	#N/A	#N/A	#N/A	47.2	1	#N/A	1	2	N
hupB	fliC	0.762715	0.326088	0	#N/A	#N/A	#N/A	-1.12052	4.02892	-1	#N/A	#N/A	#N/A	#N/A	15.4	1	#N/A	1	2	N
hupB	tyrB	0.162145	0.242982	0	0.951026	2.17766	1	0.151894	0.20795	0	#N/A	#N/A	#N/A	#N/A	16.5	1	#N/A	1	2	N
hupB	ynbABCD	1.36757	10	1	0.889638	1.96228	0	1.37258	3.72711	1	#N/A	#N/A	#N/A	#N/A	18.7	1	#N/A	1	2	N
hypT	yagEF	-0.137707	0.264115	0	-0.190033	0.251342	0	0.906936	5.37119	1	#N/A	#N/A	5.24911	1	69.9	1	#N/A	#N/A	2	N
ihfA	ycgX	-0.978018	2.24954	-1	#N/A	#N/A	#N/A	#N/A	#N/A	#N/A	#N/A	#N/A	6.68653	1	21.8	1	#N/A	#N/A	2	N
lrp	rluB	0.709481	1.02872	0	#N/A	#N/A	#N/A	1.35928	10	1	#N/A	#N/A	5.84582	1	2.3	1	#N/A	#N/A	2	N
lrp	sstT	1.34022	9.12385	1	#N/A	#N/A	#N/A	#N/A	#N/A	#N/A	#N/A	#N/A	7.64453	1	#N/A	#N/A	1	#N/A	2	N
lrp	ydgI-folM	1.44139	8.62752	1	#N/A	#N/A	#N/A	#N/A	#N/A	#N/A	#N/A	#N/A	22.6338	1	18.8	1	#N/A	#N/A	2	N
mntR	citT	0.145809	0.24019	0	#N/A	#N/A	#N/A	1.69672	10	1	#N/A	#N/A	5.34329	1	24.9	1	#N/A	#N/A	2	N
nac	cynTSX	1.48304	9.99968	1	1.12252	9.99065	0	1.30053	4.10983	1	#N/A	#N/A	7.44282	1	#N/A	#N/A	1	#N/A	2	N
nac	dsbG	#N/A	#N/A	#N/A	1.23058	7.92411	1	#N/A	#N/A	#N/A	#N/A	#N/A	5.72525	1	#N/A	#N/A	1	#N/A	2	N
oxyR	znuCB	0.483787	0.274507	0	0.982574	7.89432	1	0.856744	10	0	+	1	#N/A	#N/A	#N/A	#N/A	#N/A	1	2	N
purR	purT	#N/A	#N/A	#N/A	3.90171	10	1	#N/A	#N/A	#N/A	-	1	214.87	1	#N/A	#N/A	#N/A	#N/A	2	N
rob	yrbL	-0.600245	1.39189	0	#N/A	#N/A	#N/A	-0.805805	10	-1	#N/A	#N/A	20.7502	1	#N/A	#N/A	#N/A	1	2	N
ulaR	creABCD	0.0965156	0.301915	0	0.871178	10	1	0.259599	0.439051	0	#N/A	#N/A	6.74798	1	21.8	1	#N/A	#N/A	2	N
ulaR	cusCFBA	0.144895	0.209745	0	0.976817	9.99999	1	0.324941	0.591329	0	#N/A	#N/A	22.5773	1	21.8	1	#N/A	#N/A	2	N
ulaR	cusRS	1.36178	10	1	2.15026	10	1	1.32638	4.80018	1	#N/A	#N/A	22.5773	1	21.8	1	#N/A	#N/A	2	N
ulaR	elfDCG-ycbUVF	1.89092	10	1	4.34769	10	1	0.340789	1.4411	0	#N/A	#N/A	7.31556	1	21.8	1	#N/A	#N/A	2	N
ulaR	malEFG	1.90174	10	1	1.46219	7.69152	1	1.19386	10	1	#N/A	#N/A	5.36054	1	21.8	1	#N/A	#N/A	2	N
ulaR	pepQ-yigZ-trkH-hemG	1.71546	10	1	2.68118	10	1	1.83456	10	1	#N/A	#N/A	82.7415	1	20.9	1	#N/A	#N/A	2	N
ulaR	sfmCD	1.52014	10	1	3.12782	10	1	0.747788	9.98526	0	#N/A	#N/A	7.37863	1	21.8	1	#N/A	#N/A	2	N
adiY	adiA	0.948763	10	1	2.92816	10	1	0.714923	1.51347	0	+	1	#N/A	#N/A	#N/A	#N/A	#N/A	#N/A	1	Y
allR	gcl-hyi-glxR-ybbW-allB-ybbY-glxK	1.23564	7.28652	1	1.75325	10	1	0.100123	0.251214	0	#N/A	#N/A	4114.38	1	#N/A	#N/A	#N/A	#N/A	1	Y
argR	argD	1.33848	10	1	4.05025	10	1	2.04379	10	1	-	1	#N/A	#N/A	#N/A	#N/A	#N/A	#N/A	1	Y
argR	argG	1.4461	10	1	#N/A	#N/A	#N/A	1.94911	10	1	-	1	#N/A	#N/A	#N/A	#N/A	#N/A	#N/A	1	Y
argR	argI	3.06227	9.99532	1	#N/A	#N/A	#N/A	#N/A	#N/A	#N/A	-	1	#N/A	#N/A	#N/A	#N/A	#N/A	#N/A	1	Y
cytR	nupC	0.0525556	0.200011	0	0.356982	0.313584	0	1.11365	9.19821	1	-	1	#N/A	#N/A	#N/A	#N/A	#N/A	#N/A	1	Y
cytR	udp	1.22962	10	1	0.878139	2.26884	1	2.97701	10	1	-	1	#N/A	#N/A	#N/A	#N/A	#N/A	#N/A	1	Y
dcuR	dctA	-0.203307	0.260452	0	-1.31242	3.06141	-1	0.217116	0.225291	0	+	1	#N/A	#N/A	#N/A	#N/A	#N/A	#N/A	1	Y
exuR	uxuAB	1.86134	2.21443	1	#N/A	#N/A	#N/A	#N/A	#N/A	#N/A	-	1	#N/A	#N/A	#N/A	#N/A	#N/A	#N/A	1	Y
flhD	nrfABCDEFG	3.76152	10	1	#N/A	#N/A	#N/A	#N/A	#N/A	#N/A	+	1	#N/A	#N/A	#N/A	#N/A	#N/A	#N/A	1	Y
flhD	ygbJK	0.78111	3.19153	0	2.23507	9.9716	1	1.18953	1.28116	0	#N/A	#N/A	7.49131	1	#N/A	#N/A	#N/A	#N/A	1	Y
fliZ	hdeAB-yhiD	-0.910395	2.64219	-1	#N/A	#N/A	#N/A	-0.234951	0.214897	0	-	1	#N/A	#N/A	#N/A	#N/A	#N/A	#N/A	1	Y
fnr	aldA	0.288287	1.80444	0	#N/A	#N/A	#N/A	-1.11361	9.99985	-1	-	1	#N/A	#N/A	#N/A	#N/A	#N/A	#N/A	1	Y
gadX	hdeAB-yhiD	-0.819261	8.11561	-1	-0.726386	2.27623	0	-1.00797	10	-1	+-	1	#N/A	#N/A	#N/A	#N/A	#N/A	#N/A	1	Y
gadX	hdeD	-0.022436	0.144196	0	-0.177013	0.877927	0	-0.883084	3.23216	-1	+	1	#N/A	#N/A	#N/A	#N/A	#N/A	#N/A	1	Y
galR	galETKM	2.30535	10	1	2.12694	10	1	3.23437	10	1	-	1	#N/A	#N/A	#N/A	#N/A	#N/A	#N/A	1	Y
gcvA	gcvTHP	-0.219181	0.941575	0	-0.95248	3.74288	-1	-0.436684	0.52391	0	-	1	#N/A	#N/A	#N/A	#N/A	#N/A	#N/A	1	Y
gntR	gntT	2.48065	10	1	2.45675	10	1	3.76829	10	1	-	1	#N/A	#N/A	#N/A	#N/A	#N/A	#N/A	1	Y
hipA	hipBA	2.66867	10	1	#N/A	#N/A	#N/A	#N/A	#N/A	#N/A	-	1	#N/A	#N/A	#N/A	#N/A	#N/A	#N/A	1	Y
lexA	dinJ-yafQ	0.795789	1.80145	0	0.935826	6.84004	1	#N/A	#N/A	#N/A	-	1	#N/A	#N/A	#N/A	#N/A	#N/A	#N/A	1	Y
lexA	polB	2.2135	10	1	1.63533	10	1	1.97124	4.32606	1	-	1	#N/A	#N/A	#N/A	#N/A	#N/A	#N/A	1	Y
lexA	rpsU-dnaG-rpoD	0.819391	3.48886	1	#N/A	#N/A	#N/A	#N/A	#N/A	#N/A	-	1	#N/A	#N/A	#N/A	#N/A	#N/A	#N/A	1	Y
lexA	symE	1.36128	10	1	1.70465	10	1	0.956106	10	0	-	1	#N/A	#N/A	#N/A	#N/A	#N/A	#N/A	1	Y
lexA	uvrD	1.38758	10	1	1.79855	9.99816	1	1.89481	5.2962	1	-	1	#N/A	#N/A	#N/A	#N/A	#N/A	#N/A	1	Y
lexA	ybfE	0.952933	10	1	0.25554	0.486174	0	0.466323	0.333793	0	-	1	#N/A	#N/A	#N/A	#N/A	#N/A	#N/A	1	Y
malT	malK-lamB-malM	0.170077	0.167984	0	-3.17209	10	-1	-0.103199	0.211926	0	+	1	#N/A	#N/A	#N/A	#N/A	#N/A	#N/A	1	Y
matA	fliC	0.148898	0.421719	0	2.02984	9.82789	1	-1.34262	3.42326	-1	-	1	#N/A	#N/A	#N/A	#N/A	#N/A	#N/A	1	Y
modE	moaABCDE	-0.748983	10	0	-1.23007	6.22752	-1	0.0294416	0.204146	0	+	1	#N/A	#N/A	#N/A	#N/A	#N/A	#N/A	1	Y
nagC	nagBAC-umpH	3.45079	10	1	#N/A	#N/A	#N/A	#N/A	#N/A	#N/A	#N/A	#N/A	238.075	1	#N/A	#N/A	#N/A	#N/A	1	Y
narL	fdhF	0.73068	0.807914	0	2.80793	10	1	0.0241416	0.153798	0	-	1	#N/A	#N/A	#N/A	#N/A	#N/A	#N/A	1	Y
narP	hyaABCDEF	0.624645	4.20845	0	0.495374	3.2383	0	0.773136	7.61628	1	-	1	#N/A	#N/A	#N/A	#N/A	#N/A	#N/A	1	Y
narP	napFDAGHBC-ccmABCDEFGH	-1.03975	7.39853	-1	#N/A	#N/A	#N/A	#N/A	#N/A	#N/A	-	1	#N/A	#N/A	#N/A	#N/A	#N/A	#N/A	1	Y
nsrR	hcp-hcr-poxB-ltaE-ybjT	1.18148	10	1	#N/A	#N/A	#N/A	0.742403	2.40658	0	#N/A	#N/A	22.6237	1	#N/A	#N/A	#N/A	#N/A	1	Y
nsrR	ygbA	1.80372	9.99962	1	2.52356	9.41331	1	1.21282	10	1	-	1	#N/A	#N/A	#N/A	#N/A	#N/A	#N/A	1	Y
oxyR	isrC-flu	1.83073	10	1	2.37658	8.01945	1	0.704653	2.98732	0	#N/A	#N/A	430.878	1	#N/A	#N/A	#N/A	#N/A	1	Y
pgrR	ycjG	0.721163	5.36184	0	0.999183	10	1	0.489899	0.581089	0	-	1	#N/A	#N/A	#N/A	#N/A	#N/A	#N/A	1	Y
phoB	psiE	0.879298	4.27439	1	#N/A	#N/A	#N/A	#N/A	#N/A	#N/A	+	1	#N/A	#N/A	#N/A	#N/A	#N/A	#N/A	1	Y
puuR	puuDRCBE	2.21094	10	1	1.51118	10	1	2.37958	10	1	-	1	#N/A	#N/A	#N/A	#N/A	#N/A	#N/A	1	Y
rutR	pdeR	-0.848876	10	-1	#N/A	#N/A	#N/A	#N/A	#N/A	#N/A	-	1	#N/A	#N/A	#N/A	#N/A	#N/A	#N/A	1	Y
sdiA	ydiV	-0.510396	0.887187	0	#N/A	#N/A	#N/A	0.845288	2.3355	1	+	1	#N/A	#N/A	#N/A	#N/A	#N/A	#N/A	1	Y
trpR	aroH	0.820994	10	1	1.89613	10	1	1.41452	10	1	-	1	#N/A	#N/A	#N/A	#N/A	#N/A	#N/A	1	Y
uxuR	uidABC	0.994349	0.730493	0	-0.963276	2.349	-1	0.867079	3.72815	1	-	1	#N/A	#N/A	#N/A	#N/A	#N/A	#N/A	1	Y
adiY	aegA	0.952997	9.78345	1	2.18039	3.82379	1	-0.286686	0.204588	0	#N/A	#N/A	6.1409	1	#N/A	#N/A	#N/A	#N/A	1	N
adiY	cspI	0.968372	5.79633	1	1.74524	10	1	0.269539	0.205913	0	#N/A	#N/A	6.49181	1	#N/A	#N/A	#N/A	#N/A	1	N
adiY	cysJIH	0.00858929	0.148304	0	1.14667	3.66509	1	-0.0879139	0.179978	0	#N/A	#N/A	5.43908	1	#N/A	#N/A	#N/A	#N/A	1	N
adiY	hdfR	0.459635	9.99861	0	0.976596	10	1	0.612057	9.76521	0	#N/A	#N/A	5.26363	1	#N/A	#N/A	#N/A	#N/A	1	N
adiY	mprA-emrAB	0.948873	10	1	1.08768	5.81557	1	0.886912	10	1	#N/A	#N/A	7.36908	1	#N/A	#N/A	#N/A	#N/A	1	N
adiY	narQ	0.860734	10	0	1.82822	10	1	0.406123	1.13818	0	#N/A	#N/A	6.1409	1	#N/A	#N/A	#N/A	#N/A	1	N
adiY	nrfABCDEFG	2.29084	10	1	#N/A	#N/A	#N/A	1.37711	4.18324	1	#N/A	#N/A	5.43908	1	#N/A	#N/A	#N/A	#N/A	1	N
adiY	recN	1.27468	1.81516	0	1.73526	7.5688	1	0.184904	0.477773	0	#N/A	#N/A	5.61454	1	#N/A	#N/A	#N/A	#N/A	1	N
adiY	rpiB	#N/A	#N/A	#N/A	1.58755	10	1	1.13375	7.07291	1	#N/A	#N/A	8.42181	1	#N/A	#N/A	#N/A	#N/A	1	N
adiY	sulA	1.30333	10	1	2.25404	10	1	1.19693	8.41833	1	#N/A	#N/A	5.78999	1	#N/A	#N/A	#N/A	#N/A	1	N
adiY	sxy	0.484726	6.62712	0	1.23404	10	1	0.322596	1.28868	0	#N/A	#N/A	5.78999	1	#N/A	#N/A	#N/A	#N/A	1	N
adiY	uxaCA	2.20064	9.88192	1	1.79862	10	1	1.24326	6.03421	1	#N/A	#N/A	5.61454	1	#N/A	#N/A	#N/A	#N/A	1	N
adiY	ydcR	1.80862	10	1	1.41936	10	1	1.62786	10	1	#N/A	#N/A	5.96545	1	#N/A	#N/A	#N/A	#N/A	1	N
adiY	ydeJ	0.00782035	0.14854	0	1.13148	9.99876	1	0.268099	4.80631	0	#N/A	#N/A	5.08818	1	#N/A	#N/A	#N/A	#N/A	1	N
adiY	ygbI	0.499767	0.600256	0	0.870095	10	1	0.215752	0.660849	0	#N/A	#N/A	5.96545	1	#N/A	#N/A	#N/A	#N/A	1	N
adiY	yhdJ	0.697985	7.13106	0	1.92605	10	1	0.438463	2.45636	0	#N/A	#N/A	5.26363	1	#N/A	#N/A	#N/A	#N/A	1	N
adiY	yjaB	1.39844	10	1	2.64988	10	1	1.37166	10	1	#N/A	#N/A	5.43908	1	#N/A	#N/A	#N/A	#N/A	1	N
adiY	ynfA	1.35287	10	1	2.21041	10	1	1.29324	10	1	#N/A	#N/A	6.84272	1	#N/A	#N/A	#N/A	#N/A	1	N
agaR	focA-pflB	#N/A	#N/A	#N/A	#N/A	#N/A	#N/A	-0.805219	9.99999	-1	#N/A	#N/A	7.96682	1	#N/A	#N/A	#N/A	#N/A	1	N
agaR	ybcK	-0.435399	0.497683	0	-0.976398	3.9102	-1	-0.47454	0.94948	0	#N/A	#N/A	7.02585	1	#N/A	#N/A	#N/A	#N/A	1	N
aidB	glmUS	-1.45677	10	-1	#N/A	#N/A	#N/A	0.0553847	0.159728	0	#N/A	#N/A	5.95826	1	#N/A	#N/A	#N/A	#N/A	1	N
allR	rhtA	0.555728	1.21975	0	1.04857	2.19369	1	-0.0147255	0.155496	0	#N/A	#N/A	160.943	1	#N/A	#N/A	#N/A	#N/A	1	N
araC	narQ	0.111397	0.188038	0	#N/A	#N/A	#N/A	0.886845	8.91666	1	#N/A	#N/A	6.8228	1	#N/A	#N/A	#N/A	#N/A	1	N
arcA	cirA	#N/A	#N/A	#N/A	0.866221	4.39922	1	#N/A	#N/A	#N/A	#N/A	#N/A	5.42176	1	#N/A	#N/A	#N/A	#N/A	1	N
arcA	yjiJ	0.705596	1.20381	0	1.40996	0.653452	0	1.15186	10	1	#N/A	#N/A	17.7834	1	#N/A	#N/A	#N/A	#N/A	1	N
arcA	yqeIJ	1.25265	5.62799	1	#N/A	#N/A	#N/A	#N/A	#N/A	#N/A	#N/A	#N/A	7.37359	1	#N/A	#N/A	#N/A	#N/A	1	N
argP	napFDAGHBC-ccmABCDEFGH	#N/A	#N/A	#N/A	-2.81688	7.16614	-1	-0.0354692	0.165684	0	#N/A	#N/A	14.6378	1	#N/A	#N/A	#N/A	#N/A	1	N
argR	ada-alkB	#N/A	#N/A	#N/A	#N/A	#N/A	#N/A	2.09198	10	1	#N/A	#N/A	5.01705	1	#N/A	#N/A	#N/A	#N/A	1	N
argR	arcB	3.18304	9.99994	1	#N/A	#N/A	#N/A	2.19142	10	1	#N/A	#N/A	#N/A	#N/A	#N/A	#N/A	#N/A	1	1	N
argR	asnA	0.488339	0.503402	0	1.44596	10	1	0.628897	6.26521	0	#N/A	#N/A	5.01705	1	#N/A	#N/A	#N/A	#N/A	1	N
argR	asnC-mioC-mnmG-rsmG	1.47804	10	1	1.94313	10	1	1.16248	10	1	#N/A	#N/A	5.01705	1	#N/A	#N/A	#N/A	#N/A	1	N
argR	cspI	1.85139	8.93948	1	2.79633	10	1	0.358556	0.259433	0	#N/A	#N/A	7.40613	1	#N/A	#N/A	#N/A	#N/A	1	N
argR	elfDCG-ycbUVF	2.29233	10	1	5.05419	10	1	0.440838	2.0849	0	#N/A	#N/A	#N/A	#N/A	5.8	1	#N/A	#N/A	1	N
argR	marC	0.680454	2.16274	0	1.02987	10	1	0.24077	0.626735	0	#N/A	#N/A	5.01705	1	#N/A	#N/A	#N/A	#N/A	1	N
argR	marRAB	1.27829	5.36384	1	0.655632	0.678611	0	1.00941	2.56389	1	#N/A	#N/A	5.01705	1	#N/A	#N/A	#N/A	#N/A	1	N
argR	mprA-emrAB	1.74659	9.98889	1	1.99315	2.26639	1	1.13599	8.84828	1	#N/A	#N/A	5.01705	1	#N/A	#N/A	#N/A	#N/A	1	N
argR	mrp	1.98446	10	1	2.28717	10	1	2.16539	10	1	#N/A	#N/A	#N/A	#N/A	5.1	1	#N/A	#N/A	1	N
argR	msrPQ	1.28596	9.95011	1	3.22077	10	1	0.905215	10	1	#N/A	#N/A	5.25596	1	#N/A	#N/A	#N/A	#N/A	1	N
argR	narP	1.73774	10	1	2.42004	10	1	2.0816	10	1	#N/A	#N/A	5.25596	1	#N/A	#N/A	#N/A	#N/A	1	N
argR	nrfABCDEFG	2.13751	3.59731	1	4.5385	10	1	1.17429	0.952863	0	#N/A	#N/A	#N/A	#N/A	24.3	1	#N/A	#N/A	1	N
argR	pgi	0.554802	2.90596	0	1.03042	10	1	#N/A	#N/A	#N/A	#N/A	#N/A	6.4505	1	#N/A	#N/A	#N/A	#N/A	1	N
argR	rpiB	1.68099	10	1	2.06738	10	1	1.67664	10	1	#N/A	#N/A	6.21159	1	#N/A	#N/A	#N/A	#N/A	1	N
argR	ruvAB	1.28898	9.94072	1	0.657146	0.79647	0	1.08208	10	1	#N/A	#N/A	#N/A	#N/A	5.8	1	#N/A	#N/A	1	N
argR	tamAB-ytfP	2.32058	10	1	#N/A	#N/A	#N/A	1.57923	7.80808	1	#N/A	#N/A	5.25596	1	#N/A	#N/A	#N/A	#N/A	1	N
argR	tcdA	1.26933	10	1	1.81349	7.52913	1	0.959066	3.91219	1	#N/A	#N/A	#N/A	#N/A	#N/A	#N/A	#N/A	1	1	N
argR	torS	0.780299	3.72177	0	1.84099	10	1	0.797578	9.99975	0	#N/A	#N/A	6.21159	1	#N/A	#N/A	#N/A	#N/A	1	N
argR	torT	3.53519	10	1	4.96696	10	1	2.70498	10	1	#N/A	#N/A	6.21159	1	#N/A	#N/A	#N/A	#N/A	1	N
argR	treA	0.591915	1.67912	0	2.1656	4.41212	1	0.0151026	0.155434	0	#N/A	#N/A	7.64503	1	#N/A	#N/A	#N/A	#N/A	1	N
argR	yaaU	4.22746	10	1	6.32112	10	1	2.73108	10	1	#N/A	#N/A	#N/A	#N/A	#N/A	#N/A	#N/A	1	1	N
argR	ydgI-folM	0.411094	2.04119	0	1.50154	10	1	0.448994	1.22076	0	#N/A	#N/A	#N/A	#N/A	4.8	1	#N/A	#N/A	1	N
argR	yejABEF	2.4329	10	1	2.58916	10	1	1.59128	10	1	#N/A	#N/A	5.25596	1	#N/A	#N/A	#N/A	#N/A	1	N
argR	ygaVP	0.550137	10	0	0.956183	7.71826	1	0.370615	5.2206	0	#N/A	#N/A	5.97268	1	#N/A	#N/A	#N/A	#N/A	1	N
argR	ygeG	#N/A	#N/A	#N/A	2.09029	2.8983	1	#N/A	#N/A	#N/A	#N/A	#N/A	7.16722	1	#N/A	#N/A	#N/A	#N/A	1	N
argR	yjdIJ	1.82811	10	1	4.5011	10	1	1.66655	10	1	#N/A	#N/A	5.49487	1	#N/A	#N/A	#N/A	#N/A	1	N
argR	yjeJ	0.877766	1.59727	0	1.46623	10	1	#N/A	#N/A	#N/A	#N/A	#N/A	#N/A	#N/A	4.5	1	#N/A	#N/A	1	N
argR	yjhIHG	1.28816	4.05556	1	#N/A	#N/A	#N/A	0.355966	1.175	0	#N/A	#N/A	#N/A	#N/A	6.6	1	#N/A	#N/A	1	N
argR	yrfF	1.09258	3.87918	1	1.42919	10	1	1.35763	2.39928	1	#N/A	#N/A	6.4505	1	#N/A	#N/A	#N/A	#N/A	1	N
ascG	galS	0.1424	0.199156	0	0.973682	2.68427	1	0.0495502	0.161772	0	#N/A	#N/A	21.8278	1	#N/A	#N/A	#N/A	#N/A	1	N
atoC	btsT	1.67051	3.92673	1	#N/A	#N/A	#N/A	#N/A	#N/A	#N/A	#N/A	#N/A	6.13889	1	#N/A	#N/A	#N/A	#N/A	1	N
atoC	eutBCLKR	0.848332	0.666529	0	2.05309	10	1	0.901056	10	1	#N/A	#N/A	5.04753	1	#N/A	#N/A	#N/A	#N/A	1	N
atoC	rhaSR	0.41568	0.362912	0	1.98238	10	1	0.619188	0.305416	0	#N/A	#N/A	6.41173	1	#N/A	#N/A	#N/A	#N/A	1	N
atoC	yoaF	1.0417	3.07275	1	#N/A	#N/A	#N/A	0.0344778	0.154099	0	#N/A	#N/A	5.32037	1	#N/A	#N/A	#N/A	#N/A	1	N
baeR	asnC-mioC-mnmG-rsmG	0.627249	0.438578	0	1.01488	10	1	0.0150424	0.152803	0	#N/A	#N/A	5.07593	1	#N/A	#N/A	#N/A	#N/A	1	N
baeR	nlpI	1.86485	9.99981	1	#N/A	#N/A	#N/A	#N/A	#N/A	#N/A	#N/A	#N/A	#N/A	#N/A	#N/A	#N/A	#N/A	1	1	N
baeR	yhdN-zntR	#N/A	#N/A	#N/A	-0.966307	5.22242	-1	#N/A	#N/A	#N/A	#N/A	#N/A	#N/A	#N/A	#N/A	#N/A	#N/A	1	1	N
baeR	yieH	1.07886	9.99017	1	2.6937	4.41245	1	0.419087	1.98503	0	#N/A	#N/A	#N/A	#N/A	#N/A	#N/A	#N/A	1	1	N
birA	luxS	0.612974	9.75007	0	2.41985	10	1	0.702871	3.84254	0	#N/A	#N/A	6.03672	1	#N/A	#N/A	#N/A	#N/A	1	N
birA	rsmI	1.32211	10	1	#N/A	#N/A	#N/A	1.14956	1.31676	0	#N/A	#N/A	5.0471	1	#N/A	#N/A	#N/A	#N/A	1	N
btsR	hydN-hypF	0.372719	0.220823	0	#N/A	#N/A	#N/A	0.907094	7.18676	1	#N/A	#N/A	#N/A	#N/A	26.9	1	#N/A	#N/A	1	N
btsR	ybeQ	1.65767	6.57145	1	-0.411752	0.452291	0	0.819904	1.48192	0	#N/A	#N/A	#N/A	#N/A	27.8	1	#N/A	#N/A	1	N
btsR	ybeT	0.0679994	0.189302	0	-0.406921	0.539679	0	-0.963519	3.75861	-1	#N/A	#N/A	#N/A	#N/A	26.3	1	#N/A	#N/A	1	N
btsR	ygeI	0.137541	0.231483	0	1.27934	10	1	-0.0134457	0.161831	0	#N/A	#N/A	#N/A	#N/A	34	1	#N/A	#N/A	1	N
btsR	yjbEFGH	-0.333117	0.330019	0	#N/A	#N/A	#N/A	1.45725	4.79072	1	#N/A	#N/A	#N/A	#N/A	36.4	1	#N/A	#N/A	1	N
cadC	xylE	-1.508	4.19992	-1	#N/A	#N/A	#N/A	0.484361	1.0443	0	#N/A	#N/A	6.18368	1	#N/A	#N/A	#N/A	#N/A	1	N
cbl	yfcG	#N/A	#N/A	#N/A	#N/A	#N/A	#N/A	-1.20101	10	-1	#N/A	#N/A	5.63867	1	#N/A	#N/A	#N/A	#N/A	1	N
cecR	yiiF	0.0800769	0.226791	0	0.728927	1.40631	0	1.73852	9.17799	1	#N/A	#N/A	7.86138	1	#N/A	#N/A	#N/A	#N/A	1	N
cpxR	ackA-pta	0.00595253	0.148628	0	1.48915	3.2006	1	#N/A	#N/A	#N/A	#N/A	#N/A	5.03578	1	#N/A	#N/A	#N/A	#N/A	1	N
cpxR	frlABCDR	0.188932	0.540099	0	#N/A	#N/A	#N/A	3.67357	10	1	#N/A	#N/A	5.20943	1	#N/A	#N/A	#N/A	#N/A	1	N
cpxR	gntRKU	0.0906555	0.657302	0	#N/A	#N/A	#N/A	3.02374	10	1	#N/A	#N/A	#N/A	#N/A	#N/A	#N/A	#N/A	1	1	N
cpxR	intF	0.0937229	1.48494	0	0.770487	0.401579	0	3.83081	4.77415	1	#N/A	#N/A	#N/A	#N/A	#N/A	#N/A	#N/A	1	1	N
cpxR	kbl-tdh	0.16942	0.226278	0	#N/A	#N/A	#N/A	-1.17886	6.00174	-1	#N/A	#N/A	5.55672	1	#N/A	#N/A	#N/A	#N/A	1	N
cpxR	pcnB-folK	0.0796813	0.344228	0	#N/A	#N/A	#N/A	1.76399	10	1	#N/A	#N/A	5.03578	1	#N/A	#N/A	#N/A	#N/A	1	N
cpxR	rlmJ	0.102076	0.44495	0	#N/A	#N/A	#N/A	1.17957	4.36938	1	#N/A	#N/A	#N/A	#N/A	#N/A	#N/A	#N/A	1	1	N
cra	cysJIH	-0.428202	5.26679	0	#N/A	#N/A	#N/A	-1.31623	10	-1	#N/A	#N/A	#N/A	#N/A	6.3	1	#N/A	#N/A	1	N
cra	osmE	#N/A	#N/A	#N/A	#N/A	#N/A	#N/A	-1.93758	4.31761	-1	#N/A	#N/A	5.58845	1	#N/A	#N/A	#N/A	#N/A	1	N
cra	rplNXE-rpsNH-rplFR-rpsE-rpmD-rplO-secY-rpmJ	0.0990209	0.167068	0	-1.14062	2.19063	-1	#N/A	#N/A	#N/A	#N/A	#N/A	#N/A	#N/A	5.6	1	#N/A	#N/A	1	N
cra	spy	1.39591	10	1	#N/A	#N/A	#N/A	#N/A	#N/A	#N/A	#N/A	#N/A	#N/A	#N/A	1.6	1	#N/A	#N/A	1	N
crp	aes	1.3401	0.745654	0	#N/A	#N/A	#N/A	-1.35287	2.27333	-1	#N/A	#N/A	#N/A	#N/A	53.5	1	#N/A	#N/A	1	N
crp	polB	0.787047	10	1	#N/A	#N/A	#N/A	0.289869	0.397093	0	#N/A	#N/A	#N/A	#N/A	64	1	#N/A	#N/A	1	N
crp	tpiA	0.129656	0.277381	0	#N/A	#N/A	#N/A	1.61003	9.80942	1	#N/A	#N/A	#N/A	#N/A	8.4	1	#N/A	#N/A	1	N
csgD	rhaT	1.33706	9.98597	1	#N/A	#N/A	#N/A	#N/A	#N/A	#N/A	#N/A	#N/A	5.02299	1	#N/A	#N/A	#N/A	#N/A	1	N
cspA	xylE	-1.26411	2.09721	-1	-1.10205	0.505926	0	0.42747	2.38701	0	#N/A	#N/A	5.96783	1	#N/A	#N/A	#N/A	#N/A	1	N
cynR	ugd	0.0383009	0.176944	0	0.304729	0.339483	0	1.05317	9.97148	1	#N/A	#N/A	23.978	1	#N/A	#N/A	#N/A	#N/A	1	N
cysB	opgD	0.870448	5.48886	1	#N/A	#N/A	#N/A	0.0544227	0.192393	0	#N/A	#N/A	13.242	1	#N/A	#N/A	#N/A	#N/A	1	N
cysB	yagEF	0.196262	0.187295	0	-1.04448	9.98309	-1	#N/A	#N/A	#N/A	#N/A	#N/A	6.59078	1	#N/A	#N/A	#N/A	#N/A	1	N
cytR	ygfI	0.459994	3.82242	0	1.21938	5.89369	1	0.155484	0.21564	0	#N/A	#N/A	6.93877	1	#N/A	#N/A	#N/A	#N/A	1	N
cytR	yobF-cspC	-0.785996	8.28824	-1	-0.826656	0.529785	0	#N/A	#N/A	#N/A	#N/A	#N/A	#N/A	#N/A	13.6	1	#N/A	#N/A	1	N
dcuR	chiA	-2.13367	2.04465	-1	#N/A	#N/A	#N/A	#N/A	#N/A	#N/A	#N/A	#N/A	5.15664	1	#N/A	#N/A	#N/A	#N/A	1	N
deoR	argD	0.162388	1.18563	0	0.843127	10	1	0.284571	2.1267	0	#N/A	#N/A	5.03815	1	#N/A	#N/A	#N/A	#N/A	1	N
deoR	mngR	0.754528	10	0	1.18723	10	1	0.931693	9.86769	1	#N/A	#N/A	5.65507	1	#N/A	#N/A	#N/A	#N/A	1	N
deoR	nagE	1.00729	10	1	#N/A	#N/A	#N/A	1.05081	0.7567	0	#N/A	#N/A	5.86071	1	#N/A	#N/A	#N/A	#N/A	1	N
deoR	nlpD-rpoS	2.02385	10	1	3.44788	10	1	1.24084	10	1	#N/A	#N/A	#N/A	#N/A	51.9	1	#N/A	#N/A	1	N
deoR	nrfABCDEFG	0.870941	2.00151	1	2.43089	4.01684	1	0.421109	0.545213	0	#N/A	#N/A	#N/A	#N/A	44.3	1	#N/A	#N/A	1	N
deoR	rclABC	0.50751	0.317839	0	0.356912	0.708758	0	0.841818	10	1	#N/A	#N/A	5.44943	1	#N/A	#N/A	#N/A	#N/A	1	N
deoR	sbcB	0.710643	2.30239	0	1.58424	9.86739	1	0.608553	0.516755	0	#N/A	#N/A	5.55225	1	#N/A	#N/A	#N/A	#N/A	1	N
deoR	udp	1.0154	10	1	0.560468	0.723154	0	1.21367	9.99939	1	#N/A	#N/A	12.2355	1	#N/A	#N/A	#N/A	#N/A	1	N
deoR	uxuAB	0.406481	0.21184	0	0.613073	0.56709	0	1.03905	3.04492	1	#N/A	#N/A	#N/A	#N/A	38.4	1	#N/A	#N/A	1	N
deoR	yajI	0.73829	0.952962	0	1.45179	8.04431	1	0.713105	9.99983	0	#N/A	#N/A	#N/A	#N/A	50.1	1	#N/A	#N/A	1	N
deoR	ydcA	0.0751078	0.163514	0	2.44031	10	1	-0.785869	9.99926	0	#N/A	#N/A	5.24379	1	#N/A	#N/A	#N/A	#N/A	1	N
deoR	ydfI	#N/A	#N/A	#N/A	2.07849	10	1	0.480894	3.47224	0	#N/A	#N/A	#N/A	#N/A	47.7	1	#N/A	#N/A	1	N
deoR	ydiM	0.784213	0.938565	0	1.8129	10	1	-0.022939	0.160377	0	#N/A	#N/A	#N/A	#N/A	39.3	1	#N/A	#N/A	1	N
deoR	ydjF	0.819985	10	0	1.0026	10	1	0.834538	3.40321	0	#N/A	#N/A	6.47762	1	#N/A	#N/A	#N/A	#N/A	1	N
evgA	argE	0.538121	0.281309	0	#N/A	#N/A	#N/A	1.14705	10	1	#N/A	#N/A	#N/A	#N/A	88.7	1	#N/A	#N/A	1	N
evgA	gsk	-0.0634826	0.159787	0	0.202083	0.398788	0	0.840571	10	1	#N/A	#N/A	#N/A	#N/A	28.4	1	#N/A	#N/A	1	N
evgA	rhaT	1.37524	10	1	2.11968	5.24756	1	1.31436	1.61207	0	#N/A	#N/A	#N/A	#N/A	86	1	#N/A	#N/A	1	N
evgA	yjfKLMC	1.01853	7.1211	1	0.592594	2.04266	0	1.34324	10	1	#N/A	#N/A	#N/A	#N/A	26.2	1	#N/A	#N/A	1	N
fadR	ycgX	-1.14183	1.3463	0	-0.957037	8.19368	-1	-0.0900644	0.172799	0	#N/A	#N/A	11.4138	1	#N/A	#N/A	#N/A	#N/A	1	N
fadR	yeaVW	0.472233	0.458827	0	-0.539009	0.603239	0	1.23694	6.60406	1	#N/A	#N/A	9.21111	1	#N/A	#N/A	#N/A	#N/A	1	N
fadR	yraQ	-1.94968	4.91634	-1	#N/A	#N/A	#N/A	#N/A	#N/A	#N/A	#N/A	#N/A	5.80701	1	#N/A	#N/A	#N/A	#N/A	1	N
fis	cfa	0.134309	0.284603	0	0.898928	9.94077	1	-0.512686	4.36138	0	#N/A	#N/A	#N/A	#N/A	0.2	1	#N/A	#N/A	1	N
fis	cirA	#N/A	#N/A	#N/A	-1.179	6.71377	-1	-0.0834868	0.157559	0	#N/A	#N/A	#N/A	#N/A	0.7	1	#N/A	#N/A	1	N
fis	codBA	0.358639	9.99389	0	1.00193	2.09332	1	-0.0683358	0.229233	0	#N/A	#N/A	#N/A	#N/A	0.5	1	#N/A	#N/A	1	N
fis	cspG	0.825966	7.1353	0	0.904272	3.86383	1	-0.257129	0.701268	0	#N/A	#N/A	#N/A	#N/A	7.1	1	#N/A	#N/A	1	N
fis	fliAZ-tcyJ	#N/A	#N/A	#N/A	#N/A	#N/A	#N/A	0.942417	2.82714	1	#N/A	#N/A	#N/A	#N/A	#N/A	#N/A	#N/A	1	1	N
fis	guaC	0.389981	9.73654	0	0.867751	10	1	0.207396	0.638824	0	#N/A	#N/A	#N/A	#N/A	0.2	1	#N/A	#N/A	1	N
fis	hda	0.658873	10	0	0.809585	5.43684	1	0.381633	0.83771	0	#N/A	#N/A	#N/A	#N/A	0.1	1	#N/A	#N/A	1	N
fis	idi	0.0902532	0.197854	0	1.08878	10	1	-0.0702895	0.175643	0	#N/A	#N/A	#N/A	#N/A	0.2	1	#N/A	#N/A	1	N
fis	ilvC	0.123204	0.580107	0	2.44473	2.44814	1	-0.204861	0.918226	0	#N/A	#N/A	#N/A	#N/A	0.1	1	#N/A	#N/A	1	N
fis	intS	1.77955	10	1	1.19581	10	1	0.575089	9.99889	0	#N/A	#N/A	#N/A	#N/A	0.2	1	#N/A	#N/A	1	N
fis	lexA-dinF	0.200081	1.82474	0	0.816473	2.31773	1	0.100592	0.249292	0	#N/A	#N/A	#N/A	#N/A	0.3	1	#N/A	#N/A	1	N
fis	mdfA	0.321713	1.32676	0	0.982916	10	1	-0.18597	3.26935	0	#N/A	#N/A	#N/A	#N/A	#N/A	#N/A	1	#N/A	1	N
fis	mdtG	0.105114	0.227833	0	0.993238	10	1	0.115734	0.263551	0	#N/A	#N/A	#N/A	#N/A	0.5	1	#N/A	#N/A	1	N
fis	mdtK	0.235467	1.15665	0	0.864619	3.55396	1	0.14473	0.485295	0	#N/A	#N/A	#N/A	#N/A	0.3	1	#N/A	#N/A	1	N
fis	nhaAR	0.0511857	0.159682	0	1.21254	9.99988	1	-0.155723	0.221019	0	#N/A	#N/A	#N/A	#N/A	1.5	1	#N/A	#N/A	1	N
fis	pfkB	0.117806	0.230303	0	1.79597	4.74594	1	-0.0635637	0.177011	0	#N/A	#N/A	#N/A	#N/A	0.2	1	#N/A	#N/A	1	N
fis	pldA	0.308054	0.48485	0	0.835275	7.37231	1	-0.140713	0.333333	0	#N/A	#N/A	#N/A	#N/A	2.8	1	#N/A	#N/A	1	N
fis	prfC	0.525753	9.99999	0	1.3091	10	1	0.196079	1.06447	0	#N/A	#N/A	#N/A	#N/A	0.9	1	#N/A	#N/A	1	N
fis	psd-mscM	#N/A	#N/A	#N/A	0.96075	9.99972	1	0.0101875	0.157882	0	#N/A	#N/A	#N/A	#N/A	#N/A	#N/A	1	#N/A	1	N
fis	pyrG-eno	0.805506	10	0	0.867764	2.48776	1	0.27538	1.31134	0	#N/A	#N/A	#N/A	#N/A	23.2	1	#N/A	#N/A	1	N
fis	rfaH	0.201009	1.5911	0	0.996746	10	1	-0.146531	0.229597	0	#N/A	#N/A	#N/A	#N/A	2.5	1	#N/A	#N/A	1	N
fis	rob	0.388094	0.766177	0	1.01651	7.85156	1	-0.282766	0.245211	0	#N/A	#N/A	#N/A	#N/A	0.2	1	#N/A	#N/A	1	N
fis	satP	0.65234	1.68229	0	1.37535	3.45427	1	-0.281699	0.296489	0	#N/A	#N/A	#N/A	#N/A	#N/A	#N/A	1	#N/A	1	N
fis	srmB	0.442364	10	0	1.03374	2.41129	1	0.393393	0.378171	0	#N/A	#N/A	#N/A	#N/A	0.3	1	#N/A	#N/A	1	N
fis	stpA	0.0798654	0.258559	0	0.963532	2.55452	1	0.427155	0.343692	0	#N/A	#N/A	#N/A	#N/A	#N/A	#N/A	#N/A	1	1	N
fis	tgt-yajC-secDF	0.238397	0.471061	0	1.01878	2.0654	1	-0.0463047	0.167727	0	#N/A	#N/A	#N/A	#N/A	2.6	1	#N/A	#N/A	1	N
fis	ybjH	0.0242282	0.155403	0	1.02537	6.30594	1	-0.133796	0.46788	0	#N/A	#N/A	#N/A	#N/A	0.1	1	#N/A	#N/A	1	N
fis	ycaK	0.311129	4.36033	0	0.918078	3.3236	1	0.462897	3.48147	0	#N/A	#N/A	#N/A	#N/A	0.2	1	#N/A	#N/A	1	N
fis	ycjMNOPQRSTUV-ymjB	0.266899	7.08304	0	0.98427	3.71081	1	0.389846	0.619937	0	#N/A	#N/A	#N/A	#N/A	6.1	1	#N/A	#N/A	1	N
fis	ydiE	0.145167	0.163802	0	-0.983308	7.31231	-1	-0.0580557	0.163003	0	#N/A	#N/A	#N/A	#N/A	0.2	1	#N/A	#N/A	1	N
fis	ydjLKJIHG	2.06961	9.26568	1	#N/A	#N/A	#N/A	0.82041	1.23257	0	#N/A	#N/A	#N/A	#N/A	11.3	1	#N/A	#N/A	1	N
fis	yeeED	0.313248	0.561892	0	2.09419	10	1	0.100313	0.625641	0	#N/A	#N/A	#N/A	#N/A	0.7	1	#N/A	#N/A	1	N
fis	ygaVP	0.361643	7.67242	0	0.813597	9.58491	1	0.0354245	0.25312	0	#N/A	#N/A	#N/A	#N/A	13.8	1	#N/A	#N/A	1	N
fis	yidL	0.188709	0.508729	0	0.793944	10	1	-0.0962074	0.285247	0	#N/A	#N/A	#N/A	#N/A	0.2	1	#N/A	#N/A	1	N
fis	yjaB	0.171524	0.399344	0	0.962902	3.64157	1	0.0322367	0.173673	0	#N/A	#N/A	#N/A	#N/A	0.2	1	#N/A	#N/A	1	N
fis	yqeK	0.409511	0.293403	0	1.71892	10	1	-0.291841	0.230692	0	#N/A	#N/A	#N/A	#N/A	0.2	1	#N/A	#N/A	1	N
fis	yqiJK	0.223373	0.979121	0	1.50089	10	1	0.0888872	0.220613	0	#N/A	#N/A	#N/A	#N/A	0.7	1	#N/A	#N/A	1	N
fis	zntA	0.329271	0.271647	0	1.3784	10	1	0.0224233	0.16468	0	#N/A	#N/A	#N/A	#N/A	0.1	1	#N/A	#N/A	1	N
flhC	xapAB	1.50723	2.73485	1	#N/A	#N/A	#N/A	#N/A	#N/A	#N/A	#N/A	#N/A	5.00988	1	#N/A	#N/A	#N/A	#N/A	1	N
flhD	aer	3.31195	10	1	#N/A	#N/A	#N/A	1.43288	1.10277	0	#N/A	#N/A	6.62693	1	#N/A	#N/A	#N/A	#N/A	1	N
flhD	arnBCADTEF	1.45366	8.73248	1	#N/A	#N/A	#N/A	#N/A	#N/A	#N/A	#N/A	#N/A	7.77944	1	#N/A	#N/A	#N/A	#N/A	1	N
flhD	dusA	0.884879	4.90194	1	1.96032	10	1	1.41606	9.99063	1	#N/A	#N/A	5.76255	1	#N/A	#N/A	#N/A	#N/A	1	N
flhD	eutBCLKR	2.13283	10	1	5.5596	10	1	2.3755	10	1	#N/A	#N/A	5.47442	1	#N/A	#N/A	#N/A	#N/A	1	N
flhD	gntRKU	1.00313	10	1	#N/A	#N/A	#N/A	0.928173	10	1	#N/A	#N/A	#N/A	#N/A	#N/A	#N/A	1	#N/A	1	N
flhD	insL-2	2.85532	10	1	#N/A	#N/A	#N/A	2.45835	10	1	#N/A	#N/A	5.47442	1	#N/A	#N/A	#N/A	#N/A	1	N
flhD	mdfA	2.63206	10	1	3.80482	10	1	2.09154	1.90935	0	#N/A	#N/A	5.47442	1	#N/A	#N/A	#N/A	#N/A	1	N
flhD	mlc-ynfK	#N/A	#N/A	#N/A	1.82603	2.39076	1	1.01785	1.61695	0	#N/A	#N/A	8.06757	1	#N/A	#N/A	#N/A	#N/A	1	N
flhD	qseBC	3.26638	10	1	#N/A	#N/A	#N/A	1.89046	1.93249	0	#N/A	#N/A	5.47442	1	#N/A	#N/A	#N/A	#N/A	1	N
flhD	sbmA-yaiW	3.06429	10	1	#N/A	#N/A	#N/A	#N/A	#N/A	#N/A	#N/A	#N/A	#N/A	#N/A	#N/A	#N/A	1	#N/A	1	N
flhD	sohB	1.21314	2.01568	1	2.00156	9.99059	1	0.792659	2.32762	0	#N/A	#N/A	#N/A	#N/A	#N/A	#N/A	1	#N/A	1	N
flhD	ybgA-phr	0.890136	1.66994	0	2.99185	9.98676	1	0.343857	0.51779	0	#N/A	#N/A	6.91506	1	#N/A	#N/A	#N/A	#N/A	1	N
flhD	ybiU	0.33892	0.248696	0	1.70279	5.45874	1	#N/A	#N/A	#N/A	#N/A	#N/A	6.05068	1	#N/A	#N/A	#N/A	#N/A	1	N
flhD	ygbI	0.980024	4.69564	1	#N/A	#N/A	#N/A	0.122763	0.439469	0	#N/A	#N/A	7.49131	1	#N/A	#N/A	#N/A	#N/A	1	N
flhD	yhhW	1.0483	2.97735	1	#N/A	#N/A	#N/A	0.202396	0.265554	0	#N/A	#N/A	8.64382	1	#N/A	#N/A	#N/A	#N/A	1	N
flhD	yjhIHG	0.577532	2.3231	0	2.83546	10	1	#N/A	#N/A	#N/A	#N/A	#N/A	5.47442	1	#N/A	#N/A	#N/A	#N/A	1	N
flhD	ykfJ-prfH	1.32801	10	1	#N/A	#N/A	#N/A	#N/A	#N/A	#N/A	#N/A	#N/A	5.76255	1	#N/A	#N/A	#N/A	#N/A	1	N
fnr	fxsA	-0.0156647	0.152067	0	#N/A	#N/A	#N/A	2.22084	2.45972	1	#N/A	#N/A	#N/A	#N/A	#N/A	#N/A	1	#N/A	1	N
fnr	hdeD	0.526675	0.470998	0	#N/A	#N/A	#N/A	0.848865	2.63347	1	#N/A	#N/A	#N/A	#N/A	#N/A	#N/A	1	#N/A	1	N
fnr	yfiF	#N/A	#N/A	#N/A	#N/A	#N/A	#N/A	1.28523	9.22001	1	#N/A	#N/A	#N/A	#N/A	#N/A	#N/A	1	#N/A	1	N
fur	yahO	0.463926	8.60552	0	#N/A	#N/A	#N/A	-0.815729	4.34921	-1	#N/A	#N/A	#N/A	#N/A	#N/A	#N/A	1	#N/A	1	N
fur	ybiU	#N/A	#N/A	#N/A	0.856059	9.99833	1	#N/A	#N/A	#N/A	#N/A	#N/A	#N/A	#N/A	#N/A	#N/A	#N/A	1	1	N
fur	yfjI	0.659407	1.18285	0	-1.44135	4.26543	-1	#N/A	#N/A	#N/A	#N/A	#N/A	#N/A	#N/A	#N/A	#N/A	1	#N/A	1	N
fur	yhhZ-yrhA-insA-6AB-6B-6	0.378663	1.13872	0	#N/A	#N/A	#N/A	1.35284	2.50561	1	#N/A	#N/A	#N/A	#N/A	#N/A	#N/A	#N/A	1	1	N
fur	yzgL	-1.70299	6.56018	-1	#N/A	#N/A	#N/A	#N/A	#N/A	#N/A	#N/A	#N/A	6.04149	1	#N/A	#N/A	#N/A	#N/A	1	N
gadE	chiA	-1.38428	1.90337	0	1.61957	2.54292	1	#N/A	#N/A	#N/A	#N/A	#N/A	5.82043	1	#N/A	#N/A	#N/A	#N/A	1	N
gadW	yohC	-0.430802	0.677012	0	1.12109	10	1	0.0383461	0.15515	0	#N/A	#N/A	7.06535	1	#N/A	#N/A	#N/A	#N/A	1	N
gadX	ygeI	1.00699	1.40161	0	1.86837	10	1	0.167996	0.53687	0	#N/A	#N/A	5.76929	1	#N/A	#N/A	#N/A	#N/A	1	N
gcvA	sdaA	-0.0407485	0.196112	0	-1.04387	8.15398	-1	-0.0874643	0.343692	0	#N/A	#N/A	214.291	1	#N/A	#N/A	#N/A	#N/A	1	N
gcvA	ydeP	0.568958	0.371691	0	-0.543641	0.462903	0	-0.866315	3.89154	-1	#N/A	#N/A	9.28626	1	#N/A	#N/A	#N/A	#N/A	1	N
glcC	hcaR	0.638719	5.09853	0	0.928193	10	1	#N/A	#N/A	#N/A	#N/A	#N/A	7.75096	1	#N/A	#N/A	#N/A	#N/A	1	N
glcC	mobAB	0.464935	3.12235	0	1.1737	7.54401	1	0.356828	0.300814	0	#N/A	#N/A	8.45559	1	#N/A	#N/A	#N/A	#N/A	1	N
glcC	ttdR	0.656639	0.926161	0	1.48144	4.24693	1	0.154029	0.17498	0	#N/A	#N/A	5.40218	1	#N/A	#N/A	#N/A	#N/A	1	N
glcC	ycdZ	1.19619	2.9117	1	0.199001	0.237151	0	1.32373	3.45192	1	#N/A	#N/A	5.40218	1	#N/A	#N/A	#N/A	#N/A	1	N
glcC	ydcA	0.047268	0.156908	0	2.08576	10	1	-0.0104459	0.150102	0	#N/A	#N/A	6.34169	1	#N/A	#N/A	#N/A	#N/A	1	N
glcC	ydcJ	1.31763	10	1	2.95997	10	1	0.791959	0.67879	0	#N/A	#N/A	5.40218	1	#N/A	#N/A	#N/A	#N/A	1	N
hdfR	yghJ	0.536511	0.676202	0	0.788139	6.4517	1	0.161874	0.190899	0	#N/A	#N/A	5.78205	1	#N/A	#N/A	#N/A	#N/A	1	N
hipA	yadN	1.54062	5.89633	1	#N/A	#N/A	#N/A	#N/A	#N/A	#N/A	#N/A	#N/A	6.06653	1	#N/A	#N/A	#N/A	#N/A	1	N
hipB	ykfJ-prfH	0.269426	0.330579	0	-0.187948	0.358763	0	-1.47118	10	-1	#N/A	#N/A	5.43235	1	#N/A	#N/A	#N/A	#N/A	1	N
hns	ada-alkB	1.11083	10	1	#N/A	#N/A	#N/A	#N/A	#N/A	#N/A	#N/A	#N/A	#N/A	#N/A	6.6	1	#N/A	#N/A	1	N
hns	amyA	0.971616	10	1	#N/A	#N/A	#N/A	#N/A	#N/A	#N/A	#N/A	#N/A	#N/A	#N/A	3.5	1	#N/A	#N/A	1	N
hns	coaE-zapD-yacG	0.833222	10	1	#N/A	#N/A	#N/A	#N/A	#N/A	#N/A	#N/A	#N/A	#N/A	#N/A	#N/A	#N/A	#N/A	1	1	N
hns	glnK-amtB	1.87062	2.17911	1	#N/A	#N/A	#N/A	#N/A	#N/A	#N/A	#N/A	#N/A	#N/A	#N/A	11.9	1	#N/A	#N/A	1	N
hns	hprRS	1.41402	4.68688	1	#N/A	#N/A	#N/A	#N/A	#N/A	#N/A	#N/A	#N/A	#N/A	#N/A	#N/A	#N/A	1	#N/A	1	N
hns	kefFC	1.08379	9.912	1	#N/A	#N/A	#N/A	#N/A	#N/A	#N/A	#N/A	#N/A	#N/A	#N/A	4.3	1	#N/A	#N/A	1	N
hns	ldtD	0.985665	2.53919	1	#N/A	#N/A	#N/A	#N/A	#N/A	#N/A	#N/A	#N/A	#N/A	#N/A	#N/A	#N/A	#N/A	1	1	N
hns	lgoT	1.78614	9.99994	1	#N/A	#N/A	#N/A	#N/A	#N/A	#N/A	#N/A	#N/A	#N/A	#N/A	#N/A	#N/A	1	#N/A	1	N
hns	luxS	1.59359	3.46055	1	#N/A	#N/A	#N/A	#N/A	#N/A	#N/A	#N/A	#N/A	#N/A	#N/A	8.3	1	#N/A	#N/A	1	N
hns	mipA	0.782221	10	1	#N/A	#N/A	#N/A	#N/A	#N/A	#N/A	#N/A	#N/A	#N/A	#N/A	20.9	1	#N/A	#N/A	1	N
hns	msrPQ	1.43726	10	1	#N/A	#N/A	#N/A	#N/A	#N/A	#N/A	#N/A	#N/A	#N/A	#N/A	#N/A	#N/A	1	#N/A	1	N
hns	nfo	0.780219	3.93443	1	#N/A	#N/A	#N/A	#N/A	#N/A	#N/A	#N/A	#N/A	#N/A	#N/A	3.1	1	#N/A	#N/A	1	N
hns	pdeB	1.0136	3.70409	1	#N/A	#N/A	#N/A	#N/A	#N/A	#N/A	#N/A	#N/A	#N/A	#N/A	#N/A	#N/A	1	#N/A	1	N
hns	pfkB	1.07938	10	1	#N/A	#N/A	#N/A	#N/A	#N/A	#N/A	#N/A	#N/A	#N/A	#N/A	38.6	1	#N/A	#N/A	1	N
hns	pgpC-tadA	0.898057	2.30479	1	#N/A	#N/A	#N/A	#N/A	#N/A	#N/A	#N/A	#N/A	#N/A	#N/A	16.7	1	#N/A	#N/A	1	N
hns	pldA	0.865931	9.8119	1	#N/A	#N/A	#N/A	#N/A	#N/A	#N/A	#N/A	#N/A	#N/A	#N/A	10.6	1	#N/A	#N/A	1	N
hns	plsB	0.851222	9.99706	1	#N/A	#N/A	#N/A	#N/A	#N/A	#N/A	#N/A	#N/A	#N/A	#N/A	13.7	1	#N/A	#N/A	1	N
hns	ppa	0.774923	3.74308	1	#N/A	#N/A	#N/A	#N/A	#N/A	#N/A	#N/A	#N/A	#N/A	#N/A	16.9	1	#N/A	#N/A	1	N
hns	prfC	0.869525	10	1	#N/A	#N/A	#N/A	#N/A	#N/A	#N/A	#N/A	#N/A	#N/A	#N/A	7.7	1	#N/A	#N/A	1	N
hns	psuT	1.16282	9.97972	1	#N/A	#N/A	#N/A	#N/A	#N/A	#N/A	#N/A	#N/A	#N/A	#N/A	#N/A	#N/A	#N/A	1	1	N
hns	rfaH	0.780874	9.99969	1	#N/A	#N/A	#N/A	#N/A	#N/A	#N/A	#N/A	#N/A	#N/A	#N/A	9.5	1	#N/A	#N/A	1	N
hns	rnhA	1.06166	10	1	#N/A	#N/A	#N/A	#N/A	#N/A	#N/A	#N/A	#N/A	#N/A	#N/A	10.8	1	#N/A	#N/A	1	N
hns	rpnB	1.17965	9.9967	1	#N/A	#N/A	#N/A	#N/A	#N/A	#N/A	#N/A	#N/A	#N/A	#N/A	#N/A	#N/A	1	#N/A	1	N
hns	tamAB-ytfP	1.0544	7.15129	1	#N/A	#N/A	#N/A	#N/A	#N/A	#N/A	#N/A	#N/A	#N/A	#N/A	#N/A	#N/A	#N/A	1	1	N
hns	torT	0.648267	3.43111	0	#N/A	#N/A	#N/A	1.17039	2.07672	1	#N/A	#N/A	#N/A	#N/A	4.5	1	#N/A	#N/A	1	N
hns	yaaW	1.2486	9.99999	1	#N/A	#N/A	#N/A	#N/A	#N/A	#N/A	#N/A	#N/A	#N/A	#N/A	9.7	1	#N/A	#N/A	1	N
hns	ybeL	0.945675	2.67944	1	#N/A	#N/A	#N/A	#N/A	#N/A	#N/A	#N/A	#N/A	#N/A	#N/A	11.1	1	#N/A	#N/A	1	N
hns	ybgS	1.30472	5.58033	1	#N/A	#N/A	#N/A	#N/A	#N/A	#N/A	#N/A	#N/A	#N/A	#N/A	26.1	1	#N/A	#N/A	1	N
hns	ycdZ	1.07281	9.99999	1	#N/A	#N/A	#N/A	#N/A	#N/A	#N/A	#N/A	#N/A	#N/A	#N/A	4.3	1	#N/A	#N/A	1	N
hns	ycjY-ymjDC-mpaA	0.876221	4.40918	1	#N/A	#N/A	#N/A	#N/A	#N/A	#N/A	#N/A	#N/A	#N/A	#N/A	#N/A	#N/A	#N/A	1	1	N
hns	yfiE	1.12366	4.17443	1	#N/A	#N/A	#N/A	#N/A	#N/A	#N/A	#N/A	#N/A	#N/A	#N/A	13	1	#N/A	#N/A	1	N
hns	ygdQ	0.818481	9.99993	1	#N/A	#N/A	#N/A	#N/A	#N/A	#N/A	#N/A	#N/A	#N/A	#N/A	5.9	1	#N/A	#N/A	1	N
hns	yhhW	1.16072	9.99995	1	#N/A	#N/A	#N/A	#N/A	#N/A	#N/A	#N/A	#N/A	#N/A	#N/A	8.6	1	#N/A	#N/A	1	N
hns	yieH	0.61941	1.65602	0	#N/A	#N/A	#N/A	0.991209	5.54331	1	#N/A	#N/A	#N/A	#N/A	4.3	1	#N/A	#N/A	1	N
hns	yjjI	1.11112	2.51039	1	#N/A	#N/A	#N/A	#N/A	#N/A	#N/A	#N/A	#N/A	#N/A	#N/A	34.3	1	#N/A	#N/A	1	N
hns	yjjY	0.787071	10	1	#N/A	#N/A	#N/A	#N/A	#N/A	#N/A	#N/A	#N/A	#N/A	#N/A	18.8	1	#N/A	#N/A	1	N
hns	yohJK	1.57373	2.977	1	#N/A	#N/A	#N/A	#N/A	#N/A	#N/A	#N/A	#N/A	#N/A	#N/A	7	1	#N/A	#N/A	1	N
hns	yqaE-kbp	1.01489	3.15825	1	#N/A	#N/A	#N/A	#N/A	#N/A	#N/A	#N/A	#N/A	#N/A	#N/A	#N/A	#N/A	#N/A	1	1	N
hprR	rclABC	0.176215	0.358371	0	1.27572	7.36125	1	-0.034223	0.168609	0	#N/A	#N/A	6.33296	1	#N/A	#N/A	#N/A	#N/A	1	N
hupA	eutSPQTDM	#N/A	#N/A	#N/A	-1.02834	3.30853	-1	0.0551421	0.167221	0	#N/A	#N/A	#N/A	#N/A	#N/A	#N/A	#N/A	1	1	N
hupA	yahN	0.335396	0.522654	0	-0.812567	10	-1	0.0446599	0.1838	0	#N/A	#N/A	#N/A	#N/A	#N/A	#N/A	#N/A	1	1	N
hupB	ampDE	0.980752	9.99389	1	1.12827	1.4315	0	1.34741	10	1	#N/A	#N/A	#N/A	#N/A	15.4	1	#N/A	#N/A	1	N
hupB	cusRS	0.172702	0.259485	0	0.331958	0.246981	0	1.58685	7.98039	1	#N/A	#N/A	#N/A	#N/A	20.9	1	#N/A	#N/A	1	N
hupB	cynTSX	1.55165	9.99943	1	#N/A	#N/A	#N/A	#N/A	#N/A	#N/A	#N/A	#N/A	#N/A	#N/A	14.3	1	#N/A	#N/A	1	N
hupB	degQS	0.897926	3.06713	1	#N/A	#N/A	#N/A	1.08949	2.07099	1	#N/A	#N/A	#N/A	#N/A	19.8	1	#N/A	#N/A	1	N
hupB	dsdC	0.851386	9.94413	1	#N/A	#N/A	#N/A	0.0946537	0.432177	0	#N/A	#N/A	#N/A	#N/A	11	1	#N/A	#N/A	1	N
hupB	efeOB	1.67505	10	1	#N/A	#N/A	#N/A	0.482865	0.485653	0	#N/A	#N/A	#N/A	#N/A	15.4	1	#N/A	#N/A	1	N
hupB	flgAMN	1.527	10	1	1.1672	10	1	#N/A	#N/A	#N/A	#N/A	#N/A	#N/A	#N/A	22	1	#N/A	#N/A	1	N
hupB	kefFC	1.19967	9.99952	1	#N/A	#N/A	#N/A	0.669842	0.669362	0	#N/A	#N/A	#N/A	#N/A	17.6	1	#N/A	#N/A	1	N
hupB	kefGB-yheV	0.772903	4.62916	0	0.392445	1.29476	0	1.36899	2.5449	1	#N/A	#N/A	#N/A	#N/A	24.2	1	#N/A	#N/A	1	N
hupB	nudB-yebC-ruvC	1.21849	5.7164	1	#N/A	#N/A	#N/A	#N/A	#N/A	#N/A	#N/A	#N/A	#N/A	#N/A	8.8	1	#N/A	#N/A	1	N
hupB	pfkA	0.0878013	0.475755	0	#N/A	#N/A	#N/A	1.14637	5.27527	1	#N/A	#N/A	#N/A	#N/A	14.3	1	#N/A	#N/A	1	N
hupB	phoBR	1.06877	8.75838	1	#N/A	#N/A	#N/A	#N/A	#N/A	#N/A	#N/A	#N/A	#N/A	#N/A	16.5	1	#N/A	#N/A	1	N
hupB	rsmF	#N/A	#N/A	#N/A	-0.0184108	0.306583	0	1.38771	4.41048	1	#N/A	#N/A	#N/A	#N/A	17.6	1	#N/A	#N/A	1	N
hupB	ushA	1.17041	9.97813	1	#N/A	#N/A	#N/A	#N/A	#N/A	#N/A	#N/A	#N/A	#N/A	#N/A	15.4	1	#N/A	#N/A	1	N
hupB	yaaU	1.74299	6.57657	1	2.34113	10	1	1.76583	1.52562	0	#N/A	#N/A	#N/A	#N/A	22	1	#N/A	#N/A	1	N
hupB	ybhK	0.817127	4.34608	0	#N/A	#N/A	#N/A	1.45799	10	1	#N/A	#N/A	#N/A	#N/A	19.8	1	#N/A	#N/A	1	N
hupB	ybiI	1.11919	10	1	#N/A	#N/A	#N/A	0.44016	4.97677	0	#N/A	#N/A	#N/A	#N/A	19.8	1	#N/A	#N/A	1	N
hupB	ybjO-rlmC	#N/A	#N/A	#N/A	#N/A	#N/A	#N/A	1.04824	10	1	#N/A	#N/A	#N/A	#N/A	34.1	1	#N/A	#N/A	1	N
hupB	ydfV	1.13506	10	1	#N/A	#N/A	#N/A	0.166343	0.271646	0	#N/A	#N/A	#N/A	#N/A	20.9	1	#N/A	#N/A	1	N
hupB	ylbG	1.34464	5.1759	1	#N/A	#N/A	#N/A	#N/A	#N/A	#N/A	#N/A	#N/A	#N/A	#N/A	14.3	1	#N/A	#N/A	1	N
hupB	ymdE-ycdU	1.58656	10	1	#N/A	#N/A	#N/A	2.09471	3.13484	1	#N/A	#N/A	#N/A	#N/A	13.2	1	#N/A	#N/A	1	N
hupB	ymgE	#N/A	#N/A	#N/A	2.01216	8.09185	1	#N/A	#N/A	#N/A	#N/A	#N/A	#N/A	#N/A	15.4	1	#N/A	#N/A	1	N
hupB	yniA	1.78887	10	1	#N/A	#N/A	#N/A	1.62212	2.63236	1	#N/A	#N/A	#N/A	#N/A	12.1	1	#N/A	#N/A	1	N
hupB	zraSR	#N/A	#N/A	#N/A	#N/A	#N/A	#N/A	1.01756	10	1	#N/A	#N/A	#N/A	#N/A	20.9	1	#N/A	#N/A	1	N
hupB	zupT	1.02042	1.60035	0	#N/A	#N/A	#N/A	1.88994	8.4833	1	#N/A	#N/A	#N/A	#N/A	14.3	1	#N/A	#N/A	1	N
hypT	curA	-0.945348	0.491478	0	3.98749	10	1	0.317572	1.36091	0	#N/A	#N/A	5.71569	1	#N/A	#N/A	#N/A	#N/A	1	N
hypT	gpmM-envC-yibQ	0.676422	9.72976	0	1.43741	10	1	0.916977	10	0	#N/A	#N/A	#N/A	#N/A	41.3	1	#N/A	#N/A	1	N
hypT	nrfABCDEFG	0.94702	5.75878	1	2.57439	10	1	0.141418	0.242305	0	#N/A	#N/A	5.36575	1	#N/A	#N/A	#N/A	#N/A	1	N
hypT	yjbB	0.408547	8.33335	0	1.14676	9.99369	1	0.401812	10	0	#N/A	#N/A	5.01581	1	#N/A	#N/A	#N/A	#N/A	1	N
hypT	yjbEFGH	#N/A	#N/A	#N/A	4.72336	10	1	0.227634	0.419044	0	#N/A	#N/A	#N/A	#N/A	51.3	1	#N/A	#N/A	1	N
hypT	yraQ	1.00743	2.4473	1	0.899885	0.453448	0	0.586815	0.299547	0	#N/A	#N/A	#N/A	#N/A	39	1	#N/A	#N/A	1	N
iclR	ahpCF	-1.67937	2.5992	-1	1.38815	0.188848	0	#N/A	#N/A	#N/A	#N/A	#N/A	9.17872	1	#N/A	#N/A	#N/A	#N/A	1	N
iclR	yehDCBA	3.4994	9.98768	1	#N/A	#N/A	#N/A	1.70313	3.20466	1	#N/A	#N/A	6.90031	1	#N/A	#N/A	#N/A	#N/A	1	N
ihfA	aroF-tyrA	-1.24833	8.94409	-1	#N/A	#N/A	#N/A	#N/A	#N/A	#N/A	#N/A	#N/A	#N/A	#N/A	0.9	1	#N/A	#N/A	1	N
ihfA	can	-0.826138	3.8591	-1	#N/A	#N/A	#N/A	#N/A	#N/A	#N/A	#N/A	#N/A	#N/A	#N/A	0.5	1	#N/A	#N/A	1	N
ihfA	dcm-vsr	-0.913684	10	-1	#N/A	#N/A	#N/A	#N/A	#N/A	#N/A	#N/A	#N/A	#N/A	#N/A	0.3	1	#N/A	#N/A	1	N
ihfA	efeOB	#N/A	#N/A	#N/A	-1.804	5.07248	-1	#N/A	#N/A	#N/A	#N/A	#N/A	#N/A	#N/A	6.4	1	#N/A	#N/A	1	N
ihfA	hemH	1.4155	10	1	#N/A	#N/A	#N/A	#N/A	#N/A	#N/A	#N/A	#N/A	#N/A	#N/A	0.1	1	#N/A	#N/A	1	N
ihfA	ispB	-1.27171	10	-1	#N/A	#N/A	#N/A	#N/A	#N/A	#N/A	#N/A	#N/A	#N/A	#N/A	3.4	1	#N/A	#N/A	1	N
ihfA	lacZYA	-0.327878	0.836512	0	-1.18096	10	-1	0.522797	0.33649	0	#N/A	#N/A	#N/A	#N/A	1	1	#N/A	#N/A	1	N
ihfA	mcrBC	0.791273	6.287	1	#N/A	#N/A	#N/A	#N/A	#N/A	#N/A	#N/A	#N/A	#N/A	#N/A	4.7	1	#N/A	#N/A	1	N
ihfA	mprA-emrAB	-0.143285	0.447904	0	-0.809494	1.78538	0	1.18898	10	1	#N/A	#N/A	#N/A	#N/A	0.2	1	#N/A	#N/A	1	N
ihfA	rbsDACBKR	-0.988505	10	-1	#N/A	#N/A	#N/A	#N/A	#N/A	#N/A	#N/A	#N/A	#N/A	#N/A	0.4	1	#N/A	#N/A	1	N
ihfA	ycaD	-0.847344	5.85378	-1	#N/A	#N/A	#N/A	#N/A	#N/A	#N/A	#N/A	#N/A	#N/A	#N/A	0.8	1	#N/A	#N/A	1	N
ihfA	ycgL	-0.77093	4.04791	-1	#N/A	#N/A	#N/A	#N/A	#N/A	#N/A	#N/A	#N/A	#N/A	#N/A	0.1	1	#N/A	#N/A	1	N
ihfA	ydgA	-0.190645	1.52047	0	-1.18401	10	-1	#N/A	#N/A	#N/A	#N/A	#N/A	#N/A	#N/A	0.2	1	#N/A	#N/A	1	N
ihfA	yheSTU	-0.042305	0.196974	0	-1.18359	6.01118	-1	#N/A	#N/A	#N/A	#N/A	#N/A	#N/A	#N/A	0.1	1	#N/A	#N/A	1	N
ihfA	ynfC	1.26929	10	1	#N/A	#N/A	#N/A	#N/A	#N/A	#N/A	#N/A	#N/A	#N/A	#N/A	0.2	1	#N/A	#N/A	1	N
ihfB	cpdB	0.992536	10	1	#N/A	#N/A	#N/A	#N/A	#N/A	#N/A	#N/A	#N/A	#N/A	#N/A	1.1	1	#N/A	#N/A	1	N
ihfB	dcm-vsr	-0.884986	10	-1	#N/A	#N/A	#N/A	#N/A	#N/A	#N/A	#N/A	#N/A	#N/A	#N/A	0.3	1	#N/A	#N/A	1	N
ihfB	dnaK-tpke11-dnaJ	-0.809953	2.52879	-1	#N/A	#N/A	#N/A	#N/A	#N/A	#N/A	#N/A	#N/A	#N/A	#N/A	2.3	1	#N/A	#N/A	1	N
ihfB	guaC	-1.0701	3.93177	-1	#N/A	#N/A	#N/A	#N/A	#N/A	#N/A	#N/A	#N/A	#N/A	#N/A	0.4	1	#N/A	#N/A	1	N
ihfB	hslJ	0.942742	6.07974	1	#N/A	#N/A	#N/A	#N/A	#N/A	#N/A	#N/A	#N/A	#N/A	#N/A	0.1	1	#N/A	#N/A	1	N
ihfB	nanATEK-yhcH	0.294584	0.329675	0	-1.23492	2.23073	-1	#N/A	#N/A	#N/A	#N/A	#N/A	#N/A	#N/A	0.1	1	#N/A	#N/A	1	N
ihfB	pitA	-1.29338	6.69623	-1	#N/A	#N/A	#N/A	#N/A	#N/A	#N/A	#N/A	#N/A	#N/A	#N/A	2.2	1	#N/A	#N/A	1	N
ihfB	secE-nusG	-0.850965	3.65294	-1	#N/A	#N/A	#N/A	#N/A	#N/A	#N/A	#N/A	#N/A	#N/A	#N/A	0.1	1	#N/A	#N/A	1	N
ihfB	ydiE	1.27479	3.3385	1	#N/A	#N/A	#N/A	#N/A	#N/A	#N/A	#N/A	#N/A	#N/A	#N/A	0.3	1	#N/A	#N/A	1	N
ihfB	yfcC	-1.10062	5.98818	-1	#N/A	#N/A	#N/A	#N/A	#N/A	#N/A	#N/A	#N/A	#N/A	#N/A	0.2	1	#N/A	#N/A	1	N
ihfB	yfeKS	1.0288	7.89822	1	#N/A	#N/A	#N/A	#N/A	#N/A	#N/A	#N/A	#N/A	#N/A	#N/A	0.8	1	#N/A	#N/A	1	N
ihfB	yhhT	1.38504	6.64668	1	#N/A	#N/A	#N/A	#N/A	#N/A	#N/A	#N/A	#N/A	#N/A	#N/A	0.1	1	#N/A	#N/A	1	N
kdgR	yhhT	0.449034	0.667815	0	0.454863	0.382814	0	-0.919862	2.16258	-1	#N/A	#N/A	17.0137	1	#N/A	#N/A	#N/A	#N/A	1	N
kdgR	yhhW	1.37978	6.01802	1	#N/A	#N/A	#N/A	0.569109	0.511108	0	#N/A	#N/A	6.92417	1	#N/A	#N/A	#N/A	#N/A	1	N
kdgR	yhhZ-yrhA-insA-6AB-6B-6	-0.0910904	0.19692	0	1.18962	1.5183	0	0.767164	2.21569	1	#N/A	#N/A	5.935	1	#N/A	#N/A	#N/A	#N/A	1	N
kdpE	tilS	#N/A	#N/A	#N/A	#N/A	#N/A	#N/A	1.32503	8.84021	1	#N/A	#N/A	#N/A	#N/A	27	1	#N/A	#N/A	1	N
leuO	hdeD	1.10105	4.17515	1	#N/A	#N/A	#N/A	#N/A	#N/A	#N/A	#N/A	#N/A	#N/A	#N/A	3.2	1	#N/A	#N/A	1	N
leuO	sxy	0.0331539	0.153146	0	-0.395577	0.679063	0	2.37047	10	1	#N/A	#N/A	10.2673	1	#N/A	#N/A	#N/A	#N/A	1	N
leuO	ydcSTUV-patD	0.151338	0.299902	0	1.02553	2.30958	1	-0.00117861	0.149164	0	#N/A	#N/A	5.01956	1	#N/A	#N/A	#N/A	#N/A	1	N
leuO	yeeJ	-0.356857	0.264377	0	#N/A	#N/A	#N/A	-0.973379	7.474	-1	#N/A	#N/A	5.70405	1	#N/A	#N/A	#N/A	#N/A	1	N
leuO	ykfJ-prfH	-0.165395	0.23703	0	1.07425	4.9902	1	0.097805	0.207724	0	#N/A	#N/A	6.38853	1	#N/A	#N/A	#N/A	#N/A	1	N
lexA	ldtC	0.778551	4.67326	0	0.620275	0.751668	0	1.05187	10	1	#N/A	#N/A	5.03034	1	#N/A	#N/A	#N/A	#N/A	1	N
lexA	sxy	0.437489	2.47051	0	0.147671	0.272956	0	1.11352	10	1	#N/A	#N/A	147.598	1	#N/A	#N/A	#N/A	#N/A	1	N
lrhA	ugd	-0.24116	0.296427	0	0.116265	0.432774	0	1.14135	10	1	#N/A	#N/A	5.23515	1	#N/A	#N/A	#N/A	#N/A	1	N
lrp	asnA	#N/A	#N/A	#N/A	#N/A	#N/A	#N/A	1.29982	10	1	#N/A	#N/A	#N/A	#N/A	#N/A	#N/A	1	#N/A	1	N
lrp	frr	#N/A	#N/A	#N/A	#N/A	#N/A	#N/A	0.782983	6.99051	1	#N/A	#N/A	5.09636	1	#N/A	#N/A	#N/A	#N/A	1	N
lrp	relA-mazEFG	1.13216	9.99848	1	#N/A	#N/A	#N/A	#N/A	#N/A	#N/A	#N/A	#N/A	#N/A	#N/A	#N/A	#N/A	1	#N/A	1	N
lrp	ynfL	1.20316	10	1	#N/A	#N/A	#N/A	#N/A	#N/A	#N/A	#N/A	#N/A	#N/A	#N/A	#N/A	#N/A	1	#N/A	1	N
lsrR	setB	#N/A	#N/A	#N/A	#N/A	#N/A	#N/A	0.999404	6.88253	1	#N/A	#N/A	5.21564	1	#N/A	#N/A	#N/A	#N/A	1	N
lsrR	yahDEFG	0.138128	0.258855	0	1.66094	6.43132	1	0.697074	5.33591	0	#N/A	#N/A	5.21564	1	#N/A	#N/A	#N/A	#N/A	1	N
lsrR	ydeI	0.887788	2.6845	1	-0.474284	0.23331	0	0.556078	0.285464	0	#N/A	#N/A	5.73721	1	#N/A	#N/A	#N/A	#N/A	1	N
malT	ygiL	0.0125834	0.144369	0	0.981146	6.03965	1	0.0897247	0.177955	0	#N/A	#N/A	5.49302	1	#N/A	#N/A	#N/A	#N/A	1	N
marR	gss	0.791421	3.41767	1	1.64507	9.98758	1	0.191668	0.47422	0	#N/A	#N/A	#N/A	#N/A	39.5	1	#N/A	#N/A	1	N
marR	yabPQ	-0.77737	2.32014	-1	0.111142	0.317628	0	-0.369211	0.63201	0	#N/A	#N/A	#N/A	#N/A	36.4	1	#N/A	#N/A	1	N
marR	yqiJK	0.126975	0.492768	0	1.25281	2.47902	1	-0.00376898	0.150392	0	#N/A	#N/A	#N/A	#N/A	34.8	1	#N/A	#N/A	1	N
matA	creABCD	0.977368	10	1	#N/A	#N/A	#N/A	#N/A	#N/A	#N/A	#N/A	#N/A	6.98677	1	#N/A	#N/A	#N/A	#N/A	1	N
matA	nagE	1.02727	9.83749	1	#N/A	#N/A	#N/A	#N/A	#N/A	#N/A	#N/A	#N/A	8.15123	1	#N/A	#N/A	#N/A	#N/A	1	N
mcbR	dusA	0.102136	0.288638	0	#N/A	#N/A	#N/A	1.2749	10	1	#N/A	#N/A	5.81597	1	#N/A	#N/A	#N/A	#N/A	1	N
mcbR	ydhB	-0.147345	0.185343	0	0.258995	0.316436	0	1.41139	10	1	#N/A	#N/A	5.06552	1	#N/A	#N/A	#N/A	#N/A	1	N
melR	cusRS	0.404087	3.66033	0	0.981674	10	1	0.437106	4.23692	0	#N/A	#N/A	7.02895	1	#N/A	#N/A	#N/A	#N/A	1	N
melR	cydX-ybgE	0.999916	2.88858	1	2.88024	10	1	0.415138	0.956975	0	#N/A	#N/A	6.70353	1	#N/A	#N/A	#N/A	#N/A	1	N
melR	ecpA	1.50266	10	1	3.05321	10	1	0.79625	10	0	#N/A	#N/A	5.27171	1	#N/A	#N/A	#N/A	#N/A	1	N
melR	glgBXCAP	0.461842	3.21194	0	2.90105	10	1	0.715932	10	0	#N/A	#N/A	10.1529	1	#N/A	#N/A	#N/A	#N/A	1	N
melR	molR_2R_3-yehI	0.487468	0.271608	0	1.75154	9.99963	1	-0.589604	0.609321	0	#N/A	#N/A	7.54961	1	#N/A	#N/A	#N/A	#N/A	1	N
melR	nagE	0.81818	10	0	1.14384	10	1	0.661462	3.40197	0	#N/A	#N/A	5.27171	1	#N/A	#N/A	#N/A	#N/A	1	N
melR	tamAB-ytfP	0.8536	10	0	1.38845	9.99981	1	0.843975	7.84407	0	#N/A	#N/A	5.53204	1	#N/A	#N/A	#N/A	#N/A	1	N
melR	yeeX	0.169044	1.16145	0	0.320195	0.50783	0	0.914157	4.19747	1	#N/A	#N/A	6.31303	1	#N/A	#N/A	#N/A	#N/A	1	N
melR	yfhM-pbpC	#N/A	#N/A	#N/A	0.962773	9.23757	1	0.525917	0.950769	0	#N/A	#N/A	5.01138	1	#N/A	#N/A	#N/A	#N/A	1	N
melR	yfiE	0.839789	10	0	1.42668	10	1	0.916635	7.5182	0	#N/A	#N/A	5.14154	1	#N/A	#N/A	#N/A	#N/A	1	N
melR	yhdH	1.72693	3.02867	1	#N/A	#N/A	#N/A	1.04938	1.42901	0	#N/A	#N/A	6.4432	1	#N/A	#N/A	#N/A	#N/A	1	N
melR	ynbABCD	1.25887	10	1	#N/A	#N/A	#N/A	0.725624	10	0	#N/A	#N/A	8.91635	1	#N/A	#N/A	#N/A	#N/A	1	N
metR	bamA-skp-lpxD-fabZ-lpxAB-rnhB-dnaE	1.48111	10	1	0.211799	0.250226	0	1.53545	1.30468	0	#N/A	#N/A	5.10921	1	#N/A	#N/A	#N/A	#N/A	1	N
metR	folE-yeiB	-0.908951	5.7833	-1	#N/A	#N/A	#N/A	#N/A	#N/A	#N/A	#N/A	#N/A	174.818	1	#N/A	#N/A	#N/A	#N/A	1	N
metR	metA	0.495864	2.41716	0	-0.520582	1.58004	0	1.26346	7.95528	1	#N/A	#N/A	24.8556	1	#N/A	#N/A	#N/A	#N/A	1	N
metR	metF	1.11688	10	1	0.179203	0.384512	0	#N/A	#N/A	#N/A	#N/A	#N/A	476.537	1	#N/A	#N/A	#N/A	#N/A	1	N
metR	rclR	-0.145478	0.238782	0	-0.472425	4.61827	0	1.07308	10	1	#N/A	#N/A	6.35198	1	#N/A	#N/A	#N/A	#N/A	1	N
metR	soxR	1.21491	3.70402	1	#N/A	#N/A	#N/A	#N/A	#N/A	#N/A	#N/A	#N/A	6.90433	1	#N/A	#N/A	#N/A	#N/A	1	N
metR	yahN	1.25147	8.61394	1	-0.00778117	0.165644	0	0.73345	1.29352	0	#N/A	#N/A	5.66155	1	#N/A	#N/A	#N/A	#N/A	1	N
metR	yjfKLMC	0.825547	1.60321	0	-0.179957	0.633248	0	1.00217	2.06123	1	#N/A	#N/A	5.10921	1	#N/A	#N/A	#N/A	#N/A	1	N
metR	yohJK	0.21056	0.627511	0	0.247972	0.906937	0	1.01663	3.30619	1	#N/A	#N/A	7.59476	1	#N/A	#N/A	#N/A	#N/A	1	N
metR	yqhH	1.33541	8.36426	1	0.186799	0.287385	0	0.190167	0.199867	0	#N/A	#N/A	5.79964	1	#N/A	#N/A	#N/A	#N/A	1	N
mhpR	idnK	-0.0197126	0.143618	0	#N/A	#N/A	#N/A	1.00464	10	1	#N/A	#N/A	8.39687	1	#N/A	#N/A	#N/A	#N/A	1	N
mlc	fdnGHI	#N/A	#N/A	#N/A	#N/A	#N/A	#N/A	1.21025	10	1	#N/A	#N/A	#N/A	#N/A	14.4	1	#N/A	#N/A	1	N
mlc	glnALG	0.168731	0.248498	0	#N/A	#N/A	#N/A	0.978525	2.10658	1	#N/A	#N/A	#N/A	#N/A	14.5	1	#N/A	#N/A	1	N
mntR	hdeAB-yhiD	1.55513	9.9851	1	#N/A	#N/A	#N/A	0.964033	1.14211	0	#N/A	#N/A	#N/A	#N/A	49.6	1	#N/A	#N/A	1	N
mntR	ybhJ	#N/A	#N/A	#N/A	0.309699	0.255817	0	1.46605	10	1	#N/A	#N/A	#N/A	#N/A	39.6	1	#N/A	#N/A	1	N
mntR	ydeI	#N/A	#N/A	#N/A	#N/A	#N/A	#N/A	1.26451	7.04048	1	#N/A	#N/A	#N/A	#N/A	84.1	1	#N/A	#N/A	1	N
modE	eco	1.0933	2.62417	1	#N/A	#N/A	#N/A	-0.889101	0.985259	0	#N/A	#N/A	#N/A	#N/A	100	1	#N/A	#N/A	1	N
modE	elfDCG-ycbUVF	1.38944	10	1	0.602709	0.474802	0	#N/A	#N/A	#N/A	#N/A	#N/A	5.10027	1	#N/A	#N/A	#N/A	#N/A	1	N
mprA	sppA	1.03019	6.26513	1	#N/A	#N/A	#N/A	1.47433	0.831954	0	#N/A	#N/A	5.89037	1	#N/A	#N/A	#N/A	#N/A	1	N
mqsA	purT	#N/A	#N/A	#N/A	1.03298	9.99845	1	#N/A	#N/A	#N/A	#N/A	#N/A	5.05688	1	#N/A	#N/A	#N/A	#N/A	1	N
murR	dtpB	0.425857	10	0	1.3883	2.38945	1	0.546471	0.764473	0	#N/A	#N/A	12.4755	1	#N/A	#N/A	#N/A	#N/A	1	N
murR	rclR	#N/A	#N/A	#N/A	0.53257	0.559379	0	1.08436	2.02784	1	#N/A	#N/A	156.582	1	#N/A	#N/A	#N/A	#N/A	1	N
murR	ybjP	#N/A	#N/A	#N/A	-0.672814	9.99932	0	-0.998662	5.79662	-1	#N/A	#N/A	7.51366	1	#N/A	#N/A	#N/A	#N/A	1	N
nac	ansB	1.2447	9.77122	1	#N/A	#N/A	#N/A	0.0245256	0.153328	0	#N/A	#N/A	#N/A	#N/A	#N/A	#N/A	1	#N/A	1	N
nac	araE-ygeA	-0.147431	0.211857	0	#N/A	#N/A	#N/A	1.02345	9.29418	1	#N/A	#N/A	#N/A	#N/A	#N/A	#N/A	1	#N/A	1	N
nac	asnA	0.171724	0.344101	0	0.240829	0.373109	0	1.12772	10	1	#N/A	#N/A	#N/A	#N/A	#N/A	#N/A	1	#N/A	1	N
nac	nanATEK-yhcH	0.495367	0.861212	0	-1.05853	9.12041	-1	-0.0835611	0.188949	0	#N/A	#N/A	#N/A	#N/A	#N/A	#N/A	1	#N/A	1	N
nac	phoBR	0.984133	2.36475	1	#N/A	#N/A	#N/A	1.44821	3.09698	1	#N/A	#N/A	#N/A	#N/A	#N/A	#N/A	1	#N/A	1	N
nac	sdaA	1.13493	9.55649	1	-0.478576	1.16355	0	0.454932	0.368771	0	#N/A	#N/A	#N/A	#N/A	#N/A	#N/A	1	#N/A	1	N
nac	ssuEADCB	#N/A	#N/A	#N/A	3.72997	8.68741	1	#N/A	#N/A	#N/A	#N/A	#N/A	#N/A	#N/A	#N/A	#N/A	1	#N/A	1	N
nac	ugd	0.110138	0.178221	0	0.920132	10	1	#N/A	#N/A	#N/A	#N/A	#N/A	#N/A	#N/A	#N/A	#N/A	1	#N/A	1	N
nac	ybeQ	#N/A	#N/A	#N/A	1.695	2.60519	1	#N/A	#N/A	#N/A	#N/A	#N/A	#N/A	#N/A	#N/A	#N/A	1	#N/A	1	N
nac	ygaQ	2.14865	4.27666	1	#N/A	#N/A	#N/A	#N/A	#N/A	#N/A	#N/A	#N/A	6.10693	1	#N/A	#N/A	#N/A	#N/A	1	N
nac	ynfA	0.188012	0.476862	0	0.813667	0.597474	0	1.13048	10	1	#N/A	#N/A	#N/A	#N/A	#N/A	#N/A	1	#N/A	1	N
nadR	icd	-0.293236	0.395635	0	#N/A	#N/A	#N/A	1.04713	10	1	#N/A	#N/A	#N/A	#N/A	49.8	1	#N/A	#N/A	1	N
nadR	yafT	0.231001	0.95156	0	#N/A	#N/A	#N/A	1.66287	2.10288	1	#N/A	#N/A	5.68278	1	#N/A	#N/A	#N/A	#N/A	1	N
nadR	ygaQ	1.05655	2.57119	1	0.220595	0.235889	0	#N/A	#N/A	#N/A	#N/A	#N/A	5.9071	1	#N/A	#N/A	#N/A	#N/A	1	N
nagC	insQ	0.131771	0.252381	0	#N/A	#N/A	#N/A	0.99628	9.99822	1	#N/A	#N/A	8.98628	1	#N/A	#N/A	#N/A	#N/A	1	N
nagC	ttdR	0.248886	0.255021	0	2.1951	9.95987	1	-1.14643	5.08307	-1	#N/A	#N/A	5.78569	1	#N/A	#N/A	#N/A	#N/A	1	N
nanR	dmsABC	-1.40005	8.02187	-1	#N/A	#N/A	#N/A	#N/A	#N/A	#N/A	#N/A	#N/A	5.4664	1	#N/A	#N/A	#N/A	#N/A	1	N
nanR	kefFC	-0.570692	1.21104	0	1.09851	2.5523	1	-0.0127482	0.155694	0	#N/A	#N/A	#N/A	#N/A	20.6	1	#N/A	#N/A	1	N
nanR	osmB	0.601693	0.357016	0	-0.148464	0.34889	0	1.76159	10	1	#N/A	#N/A	14.7172	1	#N/A	#N/A	#N/A	#N/A	1	N
nanR	ybgD	-0.146565	0.169209	0	1.36361	3.36888	1	0.360835	0.378716	0	#N/A	#N/A	10.3021	1	#N/A	#N/A	#N/A	#N/A	1	N
narL	adiA	0.192192	1.79679	0	1.04774	10	1	0.169175	0.682712	0	#N/A	#N/A	#N/A	#N/A	#N/A	#N/A	#N/A	1	1	N
narL	amiA-hemF	0.649103	9.99999	0	1.16828	10	1	0.195599	0.736728	0	#N/A	#N/A	#N/A	#N/A	#N/A	#N/A	#N/A	1	1	N
narL	arcB	0.692426	10	0	0.95448	4.53384	1	0.443511	10	0	#N/A	#N/A	45.1309	1	#N/A	#N/A	#N/A	#N/A	1	N
narL	cueO	1.00749	10	1	2.87821	10	1	0.801065	2.12781	0	#N/A	#N/A	5.48553	1	#N/A	#N/A	#N/A	#N/A	1	N
narL	cynTSX	1.22729	10	1	3.32046	10	1	0.82897	10	0	#N/A	#N/A	5.73487	1	#N/A	#N/A	#N/A	#N/A	1	N
narL	gss	0.611934	8.59557	0	1.86005	10	1	0.425867	5.3263	0	#N/A	#N/A	#N/A	#N/A	#N/A	#N/A	#N/A	1	1	N
narL	insH-1	0.932311	8.95438	1	#N/A	#N/A	#N/A	0.935067	8.57193	1	#N/A	#N/A	5.48553	1	#N/A	#N/A	#N/A	#N/A	1	N
narL	intA	0.657263	10	0	1.01347	10	1	0.280623	0.513669	0	#N/A	#N/A	#N/A	#N/A	#N/A	#N/A	#N/A	1	1	N
narL	nlpI	0.963171	10	1	2.13663	10	1	0.520683	2.10833	0	#N/A	#N/A	#N/A	#N/A	#N/A	#N/A	#N/A	1	1	N
narL	pepN	0.445629	6.02637	0	0.982514	10	1	0.250605	2.06134	0	#N/A	#N/A	#N/A	#N/A	#N/A	#N/A	#N/A	1	1	N
narL	tamAB-ytfP	0.455585	1.9625	0	1.4399	10	1	0.649844	7.42037	0	#N/A	#N/A	7.23092	1	#N/A	#N/A	#N/A	#N/A	1	N
narL	ttdR	0.0282774	0.153989	0	1.03264	3.42721	1	-0.362813	1.03234	0	#N/A	#N/A	#N/A	#N/A	#N/A	#N/A	#N/A	1	1	N
narL	yabI	0.681636	10	0	1.01051	10	1	0.451423	8.23822	0	#N/A	#N/A	#N/A	#N/A	#N/A	#N/A	#N/A	1	1	N
narL	ybgQPO	0.578084	0.402836	0	1.8388	3.11703	1	0.728563	1.03457	0	#N/A	#N/A	#N/A	#N/A	#N/A	#N/A	#N/A	1	1	N
narL	yfbV	0.47724	3.46098	0	0.879641	10	1	0.537652	0.32661	0	#N/A	#N/A	#N/A	#N/A	#N/A	#N/A	#N/A	1	1	N
narL	yffS	0.155987	0.714838	0	0.816602	10	1	-0.0871401	0.286099	0	#N/A	#N/A	#N/A	#N/A	#N/A	#N/A	#N/A	1	1	N
narL	yfiF	0.611303	0.317392	0	#N/A	#N/A	#N/A	1.55215	5.40378	1	#N/A	#N/A	5.73487	1	#N/A	#N/A	#N/A	#N/A	1	N
narL	yidL	0.105105	0.182755	0	0.968921	2.63071	1	-0.195577	0.827477	0	#N/A	#N/A	#N/A	#N/A	#N/A	#N/A	#N/A	1	1	N
narL	yidX	0.799948	5.53868	0	2.03192	10	1	0.0548163	0.166635	0	#N/A	#N/A	#N/A	#N/A	#N/A	#N/A	#N/A	1	1	N
narL	yiiF	0.554218	0.527845	0	2.3957	10	1	0.0194726	0.152046	0	#N/A	#N/A	6.73224	1	#N/A	#N/A	#N/A	#N/A	1	N
narL	yjaB	0.425117	0.890919	0	1.49374	9.25771	1	0.176381	0.763628	0	#N/A	#N/A	#N/A	#N/A	#N/A	#N/A	#N/A	1	1	N
narL	yqjI	0.90097	0.637098	0	1.51456	8.39718	1	0.158828	0.701504	0	#N/A	#N/A	6.73224	1	#N/A	#N/A	#N/A	#N/A	1	N
narP	comR	#N/A	#N/A	#N/A	#N/A	#N/A	#N/A	-1.04915	10	-1	#N/A	#N/A	5.10331	1	#N/A	#N/A	#N/A	#N/A	1	N
nemR	aer	1.30303	4.36749	1	#N/A	#N/A	#N/A	#N/A	#N/A	#N/A	#N/A	#N/A	5.54196	1	#N/A	#N/A	#N/A	#N/A	1	N
nhaR	cueO	#N/A	#N/A	#N/A	3.56409	10	1	#N/A	#N/A	#N/A	#N/A	#N/A	6.631	1	#N/A	#N/A	#N/A	#N/A	1	N
nhaR	folB	#N/A	#N/A	#N/A	1.89403	10	1	#N/A	#N/A	#N/A	#N/A	#N/A	8.64398	1	#N/A	#N/A	#N/A	#N/A	1	N
nhaR	pepQ-yigZ-trkH-hemG	#N/A	#N/A	#N/A	1.66921	4.85826	1	#N/A	#N/A	#N/A	#N/A	#N/A	6.27576	1	#N/A	#N/A	#N/A	#N/A	1	N
nhaR	plsY	#N/A	#N/A	#N/A	#N/A	#N/A	#N/A	0.961654	3.87035	1	#N/A	#N/A	8.64398	1	#N/A	#N/A	#N/A	#N/A	1	N
nhaR	yahB	1.61537	8.8431	1	#N/A	#N/A	#N/A	#N/A	#N/A	#N/A	#N/A	#N/A	37.8914	1	#N/A	#N/A	#N/A	#N/A	1	N
nhaR	yjgH	#N/A	#N/A	#N/A	#N/A	#N/A	#N/A	1.05637	3.89174	1	#N/A	#N/A	9.23603	1	#N/A	#N/A	#N/A	#N/A	1	N
nikR	ykgH	0.0904319	0.166434	0	1.08437	10	1	-0.197005	0.223194	0	#N/A	#N/A	6.24101	1	#N/A	#N/A	#N/A	#N/A	1	N
nimR	yadN	#N/A	#N/A	#N/A	#N/A	#N/A	#N/A	1.23917	10	1	#N/A	#N/A	8.02283	1	#N/A	#N/A	#N/A	#N/A	1	N
norR	cysS	0.224084	0.489104	0	#N/A	#N/A	#N/A	-0.827129	2.79416	-1	#N/A	#N/A	5.1601	1	#N/A	#N/A	#N/A	#N/A	1	N
nsrR	tonB	#N/A	#N/A	#N/A	#N/A	#N/A	#N/A	-1.18519	2.2916	-1	#N/A	#N/A	10.4171	1	#N/A	#N/A	#N/A	#N/A	1	N
nsrR	yiaWV	#N/A	#N/A	#N/A	2.1819	3.22551	1	0.368563	0.324362	0	#N/A	#N/A	32.274	1	#N/A	#N/A	#N/A	#N/A	1	N
ompR	adhE	#N/A	#N/A	#N/A	0.952714	10	1	#N/A	#N/A	#N/A	#N/A	#N/A	5.57909	1	#N/A	#N/A	#N/A	#N/A	1	N
ompR	asnS	-0.0190641	0.152487	0	0.786973	5.70162	1	#N/A	#N/A	#N/A	#N/A	#N/A	#N/A	#N/A	56.1	1	#N/A	#N/A	1	N
ompR	grxB	0.0187387	0.162825	0	0.474253	0.373542	0	1.823	7.38586	1	#N/A	#N/A	5.13276	1	#N/A	#N/A	#N/A	#N/A	1	N
ompR	relA-mazEFG	#N/A	#N/A	#N/A	-1.30092	9.99792	-1	0.274843	0.453392	0	#N/A	#N/A	#N/A	#N/A	#N/A	#N/A	1	#N/A	1	N
ompR	yqeIJ	0.418372	0.317763	0	-0.0919035	0.228649	0	-1.29069	7.19873	-1	#N/A	#N/A	24.9943	1	#N/A	#N/A	#N/A	#N/A	1	N
oxyR	cynTSX	1.41166	10	1	2.86446	10	1	1.10241	10	1	#N/A	#N/A	9.01149	1	#N/A	#N/A	#N/A	#N/A	1	N
oxyR	efeOB	1.41267	10	1	3.20931	10	1	0.0566333	0.170067	0	#N/A	#N/A	#N/A	#N/A	42.3	1	#N/A	#N/A	1	N
oxyR	glgBXCAP	0.587888	5.96258	0	2.75938	10	1	0.766296	10	0	#N/A	#N/A	9.07586	1	#N/A	#N/A	#N/A	#N/A	1	N
oxyR	iaaA-gsiABCD	0.371305	0.638963	0	2.24327	3.18656	1	0.143963	0.231167	0	#N/A	#N/A	5.53563	1	#N/A	#N/A	#N/A	#N/A	1	N
oxyR	rhaT	1.38671	10	1	#N/A	#N/A	#N/A	1.13111	3.11789	1	#N/A	#N/A	5.85747	1	#N/A	#N/A	#N/A	#N/A	1	N
oxyR	soxR	1.02256	10	0	1.51444	10	1	0.617135	2.26171	0	#N/A	#N/A	#N/A	#N/A	#N/A	#N/A	#N/A	1	1	N
oxyR	ydcA	1.47113	5.95457	1	2.50284	9.99977	1	0.35942	1.22932	0	#N/A	#N/A	67.0713	1	#N/A	#N/A	#N/A	#N/A	1	N
oxyR	yfaL	1.58225	2.19585	1	1.26672	0.303691	0	1.49422	1.73282	0	#N/A	#N/A	69.0023	1	#N/A	#N/A	#N/A	#N/A	1	N
oxyR	yfcV	0.288032	0.217137	0	-1.42871	4.18757	-1	#N/A	#N/A	#N/A	#N/A	#N/A	5.92184	1	#N/A	#N/A	#N/A	#N/A	1	N
oxyR	ygeI	0.345212	1.8026	0	1.35973	10	1	0.223575	0.955835	0	#N/A	#N/A	102.409	1	#N/A	#N/A	#N/A	#N/A	1	N
oxyR	ynbABCD	1.46569	10	1	#N/A	#N/A	#N/A	0.921529	10	0	#N/A	#N/A	6.17931	1	#N/A	#N/A	#N/A	#N/A	1	N
oxyR	yncG	0.0517909	0.176251	0	0.923873	2.29544	1	0.290794	7.00958	0	#N/A	#N/A	6.75862	1	#N/A	#N/A	#N/A	#N/A	1	N
oxyR	yoaF	0.950796	2.3117	0	1.51895	3.80859	1	0.364963	0.614144	0	#N/A	#N/A	5.6	1	#N/A	#N/A	#N/A	#N/A	1	N
oxyR	yqjI	0.911535	9.74117	0	1.38054	10	1	0.856561	10	0	#N/A	#N/A	17.3149	1	#N/A	#N/A	#N/A	#N/A	1	N
pdhR	elfDCG-ycbUVF	0.44797	0.529615	0	3.98275	10	1	0.446379	1.03468	0	#N/A	#N/A	#N/A	#N/A	11	1	#N/A	#N/A	1	N
pdhR	gltX	-0.146167	0.346595	0	-0.834213	9.99762	-1	#N/A	#N/A	#N/A	#N/A	#N/A	#N/A	#N/A	8.6	1	#N/A	#N/A	1	N
pdhR	gntT	-0.0339686	0.149998	0	1.01806	9.99969	1	0.42167	0.288387	0	#N/A	#N/A	6.70019	1	#N/A	#N/A	#N/A	#N/A	1	N
pdhR	ykgEFG	1.14373	1.11956	0	1.67955	4.867	1	#N/A	#N/A	#N/A	#N/A	#N/A	10.3548	1	#N/A	#N/A	#N/A	#N/A	1	N
pepA	yfcG	0.356899	0.742804	0	1.40606	10	1	0.499662	0.294276	0	#N/A	#N/A	6.99292	1	#N/A	#N/A	#N/A	#N/A	1	N
pgrR	pgrR	0.972356	10	1	0.687354	10	0	0.574632	3.01907	0	#N/A	#N/A	5632.03	1	#N/A	#N/A	#N/A	#N/A	1	N
pgrR	sfmCD	1.13019	9.97987	1	#N/A	#N/A	#N/A	-0.290179	0.396555	0	#N/A	#N/A	16.3215	1	#N/A	#N/A	#N/A	#N/A	1	N
pgrR	ydjE	0.735742	0.472561	0	#N/A	#N/A	#N/A	-1.02069	8.97763	-1	#N/A	#N/A	#N/A	#N/A	23	1	#N/A	#N/A	1	N
phoB	ppiD	0.434824	0.356848	0	#N/A	#N/A	#N/A	1.42884	10	1	#N/A	#N/A	#N/A	#N/A	32.6	1	#N/A	#N/A	1	N
phoB	ydiFO	#N/A	#N/A	#N/A	1.42766	7.50555	1	#N/A	#N/A	#N/A	#N/A	#N/A	6.09433	1	#N/A	#N/A	#N/A	#N/A	1	N
phoB	ymdE-ycdU	1.2626	6.71364	1	2.32564	10	1	0.69839	0.712128	0	#N/A	#N/A	#N/A	#N/A	36.4	1	#N/A	#N/A	1	N
phoB	yqiJK	-0.241849	0.602289	0	#N/A	#N/A	#N/A	0.874498	3.67783	1	#N/A	#N/A	#N/A	#N/A	32.4	1	#N/A	#N/A	1	N
pspF	ais	-0.552132	0.493189	0	#N/A	#N/A	#N/A	-1.01804	2.56195	-1	#N/A	#N/A	#N/A	#N/A	51.9	1	#N/A	#N/A	1	N
pspF	fdhD	0.695386	5.02772	0	#N/A	#N/A	#N/A	1.10584	5.79624	1	#N/A	#N/A	9.47536	1	#N/A	#N/A	#N/A	#N/A	1	N
qseB	aes	1.2109	5.54936	1	0.683206	4.92825	0	0.608812	3.296	0	#N/A	#N/A	6.44511	1	#N/A	#N/A	#N/A	#N/A	1	N
qseB	hemL	#N/A	#N/A	#N/A	#N/A	#N/A	#N/A	1.80613	2.861	1	#N/A	#N/A	6.2372	1	#N/A	#N/A	#N/A	#N/A	1	N
qseB	torYZ	-0.0643007	0.161337	0	1.14968	2.01155	1	1.33644	0.593112	0	#N/A	#N/A	#N/A	#N/A	22.2	1	#N/A	#N/A	1	N
rbsR	dmlA	0.593039	2.94088	0	1.92589	10	1	0.222619	1.26739	0	#N/A	#N/A	5.6673	1	#N/A	#N/A	#N/A	#N/A	1	N
rbsR	hydN-hypF	0.130333	0.18537	0	#N/A	#N/A	#N/A	1.22676	3.28777	1	#N/A	#N/A	5.10057	1	#N/A	#N/A	#N/A	#N/A	1	N
rcdA	ecpBCDE	1.20792	2.09727	1	#N/A	#N/A	#N/A	#N/A	#N/A	#N/A	#N/A	#N/A	10.3885	1	#N/A	#N/A	#N/A	#N/A	1	N
rcdA	fsaA	1.15146	3.14858	1	#N/A	#N/A	#N/A	0.151933	0.185144	0	#N/A	#N/A	5.28536	1	#N/A	#N/A	#N/A	#N/A	1	N
rcdA	preTA	1.34394	9.99991	1	#N/A	#N/A	#N/A	#N/A	#N/A	#N/A	#N/A	#N/A	6.83452	1	#N/A	#N/A	#N/A	#N/A	1	N
rcdA	yjbEFGH	#N/A	#N/A	#N/A	2.66737	3.92497	1	#N/A	#N/A	#N/A	#N/A	#N/A	33.717	1	#N/A	#N/A	#N/A	#N/A	1	N
rclR	hemL	#N/A	#N/A	#N/A	-1.54411	4.16109	-1	#N/A	#N/A	#N/A	#N/A	#N/A	5.46631	1	#N/A	#N/A	#N/A	#N/A	1	N
relB	yiiF	#N/A	#N/A	#N/A	1.41694	10	1	#N/A	#N/A	#N/A	#N/A	#N/A	5.254	1	#N/A	#N/A	#N/A	#N/A	1	N
rhaS	fliAZ-tcyJ	0.365262	0.426224	0	-1.3905	4.25563	-1	0.110022	0.485534	0	#N/A	#N/A	5.04339	1	#N/A	#N/A	#N/A	#N/A	1	N
rob	asnV	1.08541	3.85084	1	-0.262988	0.253588	0	0.796272	0.696437	0	#N/A	#N/A	#N/A	#N/A	#N/A	#N/A	#N/A	1	1	N
rob	chiA	-1.28517	1.48216	0	1.61209	10	1	0.26533	2.79235	0	#N/A	#N/A	#N/A	#N/A	#N/A	#N/A	#N/A	1	1	N
rob	dtpA	1.33849	2.06942	1	#N/A	#N/A	#N/A	#N/A	#N/A	#N/A	#N/A	#N/A	#N/A	#N/A	#N/A	#N/A	#N/A	1	1	N
rob	gshA	1.97672	10	1	-0.240246	0.786679	0	0.647885	0.48397	0	#N/A	#N/A	6.24457	1	#N/A	#N/A	#N/A	#N/A	1	N
rob	yahO	0.216756	0.211808	0	1.29536	9.98422	1	-0.0441386	0.20336	0	#N/A	#N/A	#N/A	#N/A	#N/A	#N/A	#N/A	1	1	N
rob	yfcV	#N/A	#N/A	#N/A	-1.57703	4.1021	-1	-0.23477	0.195915	0	#N/A	#N/A	#N/A	#N/A	#N/A	#N/A	#N/A	1	1	N
rstA	dmlR	-0.806081	10	-1	-0.842856	1.6683	0	-0.952653	9.99864	-1	#N/A	#N/A	5.0353	1	#N/A	#N/A	#N/A	#N/A	1	N
rstA	yedX	-0.196941	0.303314	0	#N/A	#N/A	#N/A	-0.916246	8.68009	-1	#N/A	#N/A	5.0353	1	#N/A	#N/A	#N/A	#N/A	1	N
rutR	ydhB	#N/A	#N/A	#N/A	#N/A	#N/A	#N/A	1.21323	2.33441	1	#N/A	#N/A	6.56445	1	#N/A	#N/A	#N/A	#N/A	1	N
sdiA	katG	0.0834211	0.204223	0	#N/A	#N/A	#N/A	0.922012	3.19697	1	#N/A	#N/A	#N/A	#N/A	32.7	1	#N/A	#N/A	1	N
sdiA	xthA	-0.0469665	0.169102	0	#N/A	#N/A	#N/A	1.55344	6.99358	1	#N/A	#N/A	#N/A	#N/A	44.3	1	#N/A	#N/A	1	N
sdiA	ydiFO	-1.00214	0.549483	0	1.73796	9.99967	1	-0.378548	0.874822	0	#N/A	#N/A	#N/A	#N/A	44.9	1	#N/A	#N/A	1	N
sdiA	ygeR	-0.183467	0.450231	0	#N/A	#N/A	#N/A	1.48772	7.35798	1	#N/A	#N/A	#N/A	#N/A	45.7	1	#N/A	#N/A	1	N
sdiA	yqjI	0.433357	0.810369	0	0.367193	9.99992	0	0.916082	10	1	#N/A	#N/A	#N/A	#N/A	100	1	#N/A	#N/A	1	N
soxS	ymdE-ycdU	0.565701	2.55546	0	1.51568	10	1	0.203567	0.637995	0	#N/A	#N/A	#N/A	#N/A	86.8	1	#N/A	#N/A	1	N
stpA	adiA	0.422265	2.617	0	#N/A	#N/A	#N/A	0.886483	5.77144	1	#N/A	#N/A	66.9175	1	#N/A	#N/A	#N/A	#N/A	1	N
stpA	ygbJK	-0.893683	4.70847	-1	#N/A	#N/A	#N/A	0.711777	0.406224	0	#N/A	#N/A	10.4453	1	#N/A	#N/A	#N/A	#N/A	1	N
sutR	ggt	-0.0869993	0.241107	0	1.19563	2.59526	1	0.136121	0.270686	0	#N/A	#N/A	#N/A	#N/A	#N/A	#N/A	#N/A	1	1	N
sutR	ssuEADCB	-0.17745	0.201843	0	2.00569	10	1	-0.262422	0.221175	0	#N/A	#N/A	6.54597	1	#N/A	#N/A	#N/A	#N/A	1	N
sutR	yijF	1.54466	2.1754	1	0.222421	0.210625	0	0.727814	0.320762	0	#N/A	#N/A	5.28713	1	#N/A	#N/A	#N/A	#N/A	1	N
tdcA	argA	0.10135	1.24748	0	1.19873	3.56969	1	0.322958	0.464323	0	#N/A	#N/A	5.54724	1	#N/A	#N/A	#N/A	#N/A	1	N
tdcA	nlpD-rpoS	2.29551	10	1	3.27155	10	1	1.3394	10	1	#N/A	#N/A	5.34179	1	#N/A	#N/A	#N/A	#N/A	1	N
tdcA	relA-mazEFG	2.22085	10	1	3.57656	10	1	1.38487	10	1	#N/A	#N/A	5.13633	1	#N/A	#N/A	#N/A	#N/A	1	N
tdcA	znuA	#N/A	#N/A	#N/A	1.22789	10	1	0.873092	2.01784	0	#N/A	#N/A	5.34179	1	#N/A	#N/A	#N/A	#N/A	1	N
tdcA	znuCB	0.716801	0.52725	0	1.53947	10	1	1.15609	10	1	#N/A	#N/A	5.34179	1	#N/A	#N/A	#N/A	#N/A	1	N
torR	ytfI	1.83655	2.85252	1	#N/A	#N/A	#N/A	#N/A	#N/A	#N/A	#N/A	#N/A	5.63455	1	#N/A	#N/A	#N/A	#N/A	1	N
treR	msrB	#N/A	#N/A	#N/A	#N/A	#N/A	#N/A	-1.19377	3.9949	-1	#N/A	#N/A	#N/A	#N/A	30.1	1	#N/A	#N/A	1	N
trpR	sfmCD	-0.000331529	0.140049	0	0.174247	0.997091	0	-1.05483	5.27673	-1	#N/A	#N/A	6.79387	1	#N/A	#N/A	#N/A	#N/A	1	N
ttdR	yacH	0.552846	0.402088	0	4.55844	10	1	0.100123	0.188113	0	#N/A	#N/A	7.10526	1	#N/A	#N/A	#N/A	#N/A	1	N
tyrR	hdeAB-yhiD	-0.652492	1.92351	0	-0.659231	9.91021	0	-1.10375	10	-1	#N/A	#N/A	5.1715	1	#N/A	#N/A	#N/A	#N/A	1	N
uhpA	yiaWV	0.472637	0.249907	0	2.45366	4.5765	1	-0.0213064	0.151992	0	#N/A	#N/A	5.03977	1	#N/A	#N/A	#N/A	#N/A	1	N
ulaR	aes	3.60421	10	1	#N/A	#N/A	#N/A	2.35339	10	1	#N/A	#N/A	5.48667	1	#N/A	#N/A	#N/A	#N/A	1	N
ulaR	allR	1.72769	9.87649	1	3.67668	10	1	#N/A	#N/A	#N/A	#N/A	#N/A	#N/A	#N/A	20.8	1	#N/A	#N/A	1	N
ulaR	amiA-hemF	1.74796	9.99997	1	2.52845	10	1	1.52251	7.84323	1	#N/A	#N/A	5.802	1	#N/A	#N/A	#N/A	#N/A	1	N
ulaR	anmK	0.848925	10	0	1.45632	10	1	0.551853	0.63667	0	#N/A	#N/A	31.4695	1	#N/A	#N/A	#N/A	#N/A	1	N
ulaR	arcB	2.19749	10	1	2.20438	10	1	2.16463	1.35269	0	#N/A	#N/A	#N/A	#N/A	20.5	1	#N/A	#N/A	1	N
ulaR	argD	0.137332	0.893276	0	1.89912	10	1	0.196087	2.70374	0	#N/A	#N/A	179.484	1	#N/A	#N/A	#N/A	#N/A	1	N
ulaR	ascG	1.57747	10	1	1.82237	3.11979	1	1.14087	10	1	#N/A	#N/A	12.7392	1	#N/A	#N/A	#N/A	#N/A	1	N
ulaR	asnA	0.413325	7.41252	0	1.09737	10	1	0.363435	0.576336	0	#N/A	#N/A	5.04522	1	#N/A	#N/A	#N/A	#N/A	1	N
ulaR	asnC-mioC-mnmG-rsmG	0.982398	10	1	#N/A	#N/A	#N/A	1.1709	3.78508	1	#N/A	#N/A	5.04522	1	#N/A	#N/A	#N/A	#N/A	1	N
ulaR	astCADBE	0.647309	0.316804	0	1.89481	6.23041	1	0.267028	5.54717	0	#N/A	#N/A	168.762	1	#N/A	#N/A	#N/A	#N/A	1	N
ulaR	barA	1.57759	10	1	3.25365	9.93509	1	1.95071	9.96341	1	#N/A	#N/A	#N/A	#N/A	21.1	1	#N/A	#N/A	1	N
ulaR	bglA	2.13136	10	1	#N/A	#N/A	#N/A	2.90986	6.14929	1	#N/A	#N/A	#N/A	#N/A	21.8	1	#N/A	#N/A	1	N
ulaR	bhsA	1.3446	9.99505	1	1.36064	3.85483	1	1.47926	10	1	#N/A	#N/A	23.7125	1	#N/A	#N/A	#N/A	#N/A	1	N
ulaR	citT	2.40802	10	1	#N/A	#N/A	#N/A	2.00182	10	1	#N/A	#N/A	#N/A	#N/A	21.8	1	#N/A	#N/A	1	N
ulaR	coaE-zapD-yacG	0.281635	1.68749	0	0.862005	10	1	0.50076	8.41387	0	#N/A	#N/A	11.0364	1	#N/A	#N/A	#N/A	#N/A	1	N
ulaR	comR	1.0614	10	1	#N/A	#N/A	#N/A	0.842493	0.620218	0	#N/A	#N/A	23.7125	1	#N/A	#N/A	#N/A	#N/A	1	N
ulaR	cspI	1.15039	3.41197	1	#N/A	#N/A	#N/A	0.713964	0.654041	0	#N/A	#N/A	#N/A	#N/A	21.1	1	#N/A	#N/A	1	N
ulaR	deoR	0.538969	9.99517	0	1.18766	10	1	0.766386	10	0	#N/A	#N/A	#N/A	#N/A	21.8	1	#N/A	#N/A	1	N
ulaR	dhaR	0.812087	10	1	#N/A	#N/A	#N/A	#N/A	#N/A	#N/A	#N/A	#N/A	12.1716	1	#N/A	#N/A	#N/A	#N/A	1	N
ulaR	dmlA	3.18453	10	1	5.61649	10	1	2.20081	10	1	#N/A	#N/A	#N/A	#N/A	20.1	1	#N/A	#N/A	1	N
ulaR	fadBA	0.23664	0.320424	0	1.61847	10	1	0.565967	1.69115	0	#N/A	#N/A	82.7415	1	#N/A	#N/A	#N/A	#N/A	1	N
ulaR	fadE	0.635942	10	0	2.01583	10	1	0.874307	10	1	#N/A	#N/A	6.87411	1	#N/A	#N/A	#N/A	#N/A	1	N
ulaR	fdhF	#N/A	#N/A	#N/A	#N/A	#N/A	#N/A	2.56018	9.99996	1	#N/A	#N/A	46.7944	1	#N/A	#N/A	#N/A	#N/A	1	N
ulaR	fepB	0.643925	0.649862	0	1.79403	2.97681	1	0.607863	6.53864	0	#N/A	#N/A	#N/A	#N/A	21.8	1	#N/A	#N/A	1	N
ulaR	folB	2.8872	10	1	3.22441	10	1	2.27504	10	1	#N/A	#N/A	46.7944	1	#N/A	#N/A	#N/A	#N/A	1	N
ulaR	glnALG	0.0931605	0.193742	0	0.8187	2.39047	0	0.951844	4.49723	1	#N/A	#N/A	6.68491	1	#N/A	#N/A	#N/A	#N/A	1	N
ulaR	gpp	1.54848	10	1	3.5377	10	1	1.10163	2.05934	1	#N/A	#N/A	27.4964	1	#N/A	#N/A	#N/A	#N/A	1	N
ulaR	hokB	2.34389	10	1	4.70035	10	1	1.98939	10	1	#N/A	#N/A	5.54974	1	#N/A	#N/A	#N/A	#N/A	1	N
ulaR	hsdRMS	0.996897	10	1	1.29275	9.93415	1	0.666637	3.25904	0	#N/A	#N/A	#N/A	#N/A	21.8	1	#N/A	#N/A	1	N
ulaR	hydN-hypF	#N/A	#N/A	#N/A	1.22744	2.18512	1	0.146571	0.196632	0	#N/A	#N/A	6.68491	1	#N/A	#N/A	#N/A	#N/A	1	N
ulaR	iaaA-gsiABCD	0.104663	0.468156	0	0.862453	6.16794	1	0.0765867	0.231605	0	#N/A	#N/A	#N/A	#N/A	20.9	1	#N/A	#N/A	1	N
ulaR	idi	1.25772	7.81344	1	1.68568	1.90182	0	1.2771	8.54454	1	#N/A	#N/A	12.0455	1	#N/A	#N/A	#N/A	#N/A	1	N
ulaR	insL-2	1.85769	10	1	2.58779	7.524	1	1.29494	1.22662	0	#N/A	#N/A	107.085	1	#N/A	#N/A	#N/A	#N/A	1	N
ulaR	intA	1.28169	10	1	1.41527	10	1	0.669672	10	0	#N/A	#N/A	7.56782	1	#N/A	#N/A	#N/A	#N/A	1	N
ulaR	lolA-rarA	3.44734	10	1	4.78112	10	1	#N/A	#N/A	#N/A	#N/A	#N/A	184.466	1	#N/A	#N/A	#N/A	#N/A	1	N
ulaR	lsrRK	0.243929	0.66368	0	0.925056	10	1	0.520522	9.99202	0	#N/A	#N/A	9.27058	1	#N/A	#N/A	#N/A	#N/A	1	N
ulaR	lysR	2.51853	10	1	2.50468	10	1	2.08428	2.90663	1	#N/A	#N/A	48.1818	1	#N/A	#N/A	#N/A	#N/A	1	N
ulaR	marC	0.815983	0.706422	0	1.4126	2.26532	1	0.111358	0.224622	0	#N/A	#N/A	9.01832	1	#N/A	#N/A	#N/A	#N/A	1	N
ulaR	marRAB	1.56962	9.99978	1	1.34328	10	1	1.60877	10	1	#N/A	#N/A	9.01832	1	#N/A	#N/A	#N/A	#N/A	1	N
ulaR	mlaFEDCB	1.10379	10	1	0.864164	7.65191	1	0.739225	0.830498	0	#N/A	#N/A	16.5231	1	#N/A	#N/A	#N/A	#N/A	1	N
ulaR	mngR	1.68565	10	1	2.35149	10	1	2.10541	10	1	#N/A	#N/A	5.86506	1	#N/A	#N/A	#N/A	#N/A	1	N
ulaR	motAB-cheAW	0.299971	0.792991	0	1.02477	5.76549	1	0.010192	0.152998	0	#N/A	#N/A	#N/A	#N/A	21.8	1	#N/A	#N/A	1	N
ulaR	mutS	-0.0366571	0.159815	0	0.495522	3.00231	0	1.07442	10	1	#N/A	#N/A	7.56782	1	#N/A	#N/A	#N/A	#N/A	1	N
ulaR	narP	1.54237	10	1	2.08191	10	1	0.787336	3.17376	0	#N/A	#N/A	24.3432	1	#N/A	#N/A	#N/A	#N/A	1	N
ulaR	nimR	0.855212	10	1	2.10577	10	1	0.886907	2.6176	1	#N/A	#N/A	7.88315	1	#N/A	#N/A	#N/A	#N/A	1	N
ulaR	nudC-hemE-nfi	1.65672	10	1	3.69562	10	1	0.615849	9.3827	0	#N/A	#N/A	6.49571	1	#N/A	#N/A	#N/A	#N/A	1	N
ulaR	nudF-yqiB-cpdA-yqiA-parE	0.657422	4.93083	0	0.956184	10	1	1.12003	3.32927	1	#N/A	#N/A	6.81104	1	#N/A	#N/A	#N/A	#N/A	1	N
ulaR	pdxK	2.80402	10	1	3.93039	10	1	2.4378	10	1	#N/A	#N/A	#N/A	#N/A	21.8	1	#N/A	#N/A	1	N
ulaR	phoBR	#N/A	#N/A	#N/A	#N/A	#N/A	#N/A	1.09875	2.83861	1	#N/A	#N/A	69.3087	1	#N/A	#N/A	#N/A	#N/A	1	N
ulaR	pldA	1.37823	10	1	1.90745	10	1	0.918436	3.87149	1	#N/A	#N/A	#N/A	#N/A	20	1	#N/A	#N/A	1	N
ulaR	polB	0.808616	3.36516	1	2.09125	10	1	0.636763	10	0	#N/A	#N/A	6.43265	1	#N/A	#N/A	#N/A	#N/A	1	N
ulaR	ppiA	0.346362	0.511491	0	1.30885	9.6596	1	0.777242	0.520059	0	#N/A	#N/A	17.8474	1	#N/A	#N/A	#N/A	#N/A	1	N
ulaR	puuDRCBE	1.05811	2.38089	1	2.961	10	1	1.45981	10	1	#N/A	#N/A	16.1447	1	#N/A	#N/A	#N/A	#N/A	1	N
ulaR	qseBC	1.32537	7.81175	1	3.65352	10	1	1.20534	8.87835	1	#N/A	#N/A	12.55	1	#N/A	#N/A	#N/A	#N/A	1	N
ulaR	rcdA	2.75714	10	1	3.03106	10	1	2.47163	10	1	#N/A	#N/A	5.67587	1	#N/A	#N/A	#N/A	#N/A	1	N
ulaR	rclABC	#N/A	#N/A	#N/A	1.47701	2.64493	1	0.577611	6.93538	0	#N/A	#N/A	34.3705	1	#N/A	#N/A	#N/A	#N/A	1	N
ulaR	renD-emrE	4.23259	10	1	5.99653	10	1	2.78145	10	1	#N/A	#N/A	#N/A	#N/A	21.8	1	#N/A	#N/A	1	N
ulaR	rimJ	0.525605	7.97514	0	1.07037	10	1	0.388465	2.93328	0	#N/A	#N/A	10.5319	1	#N/A	#N/A	#N/A	#N/A	1	N
ulaR	rlmF	1.96016	10	1	2.16311	5.07097	1	1.95716	7.04081	1	#N/A	#N/A	17.3429	1	#N/A	#N/A	#N/A	#N/A	1	N
ulaR	rpiB	1.32736	10	1	1.97607	10	1	1.08926	2.97241	1	#N/A	#N/A	27.4964	1	#N/A	#N/A	#N/A	#N/A	1	N
ulaR	soxR	2.49259	10	1	3.61344	10	1	1.70806	10	1	#N/A	#N/A	#N/A	#N/A	21.8	1	#N/A	#N/A	1	N
ulaR	soxS	1.47609	10	1	2.1869	10	1	1.2726	10	1	#N/A	#N/A	#N/A	#N/A	21.8	1	#N/A	#N/A	1	N
ulaR	srlAEBD-gutM-srlR-gutQ	0.79054	6.05751	0	0.32806	0.21055	0	1.10729	10	1	#N/A	#N/A	84.3182	1	#N/A	#N/A	#N/A	#N/A	1	N
ulaR	sulA	1.36623	10	1	2.29977	9.99996	1	1.3935	10	1	#N/A	#N/A	7.75702	1	#N/A	#N/A	#N/A	#N/A	1	N
ulaR	sxy	0.646405	7.11013	0	1.37427	9.9727	1	0.476208	10	0	#N/A	#N/A	7.75702	1	#N/A	#N/A	#N/A	#N/A	1	N
ulaR	trkA	3.31692	10	1	#N/A	#N/A	#N/A	2.57394	9.92412	1	#N/A	#N/A	20.4331	1	#N/A	#N/A	#N/A	#N/A	1	N
ulaR	trpLEDCBA	0.290083	1.47807	0	2.52516	10	1	0.313174	0.842471	0	#N/A	#N/A	#N/A	#N/A	21.8	1	#N/A	#N/A	1	N
ulaR	ubiF	1.43615	10	1	2.48411	10	1	1.20359	6.56784	1	#N/A	#N/A	8.45074	1	#N/A	#N/A	#N/A	#N/A	1	N
ulaR	wrbA-yccJ	0.4703	5.48759	0	2.71623	10	1	0.416597	4.51284	0	#N/A	#N/A	43.8934	1	#N/A	#N/A	#N/A	#N/A	1	N
ulaR	yaaA	1.37315	1.73233	0	1.75615	10	1	0.821268	9.31129	0	#N/A	#N/A	7.2525	1	#N/A	#N/A	#N/A	#N/A	1	N
ulaR	yabI	2.15467	9.91177	1	2.31235	10	1	1.90312	3.01929	1	#N/A	#N/A	6.49571	1	#N/A	#N/A	#N/A	#N/A	1	N
ulaR	yahN	2.65358	10	1	3.9527	10	1	1.44059	10	1	#N/A	#N/A	13.3698	1	#N/A	#N/A	#N/A	#N/A	1	N
ulaR	yahO	1.44514	6.53466	1	#N/A	#N/A	#N/A	0.862732	2.56277	1	#N/A	#N/A	13.3698	1	#N/A	#N/A	#N/A	#N/A	1	N
ulaR	ybeQ	1.34617	10	0	#N/A	#N/A	#N/A	-1.35021	4.44704	-1	#N/A	#N/A	15.3879	1	#N/A	#N/A	#N/A	#N/A	1	N
ulaR	ybeR-djlB	0.0832157	0.160841	0	0.78414	9.10154	1	-0.373229	0.396941	0	#N/A	#N/A	15.3879	1	#N/A	#N/A	#N/A	#N/A	1	N
ulaR	ybeU-djlC	1.94927	1.73552	0	2.5809	9.99443	1	0.8818	9.99988	0	#N/A	#N/A	#N/A	#N/A	21.8	1	#N/A	#N/A	1	N
ulaR	ybfD	1.81159	10	1	4.56368	10	1	1.77272	10	1	#N/A	#N/A	7.75702	1	#N/A	#N/A	#N/A	#N/A	1	N
ulaR	ybiA	0.838479	9.99814	0	1.80971	10	1	0.69337	10	0	#N/A	#N/A	#N/A	#N/A	21.8	1	#N/A	#N/A	1	N
ulaR	ybiJ	0.85671	9.99658	1	#N/A	#N/A	#N/A	#N/A	#N/A	#N/A	#N/A	#N/A	6.49571	1	#N/A	#N/A	#N/A	#N/A	1	N
ulaR	ycaL	0.310136	1.78185	0	1.11764	10	1	0.0153831	0.156016	0	#N/A	#N/A	16.3339	1	#N/A	#N/A	#N/A	#N/A	1	N
ulaR	yceF	0.730726	1.91549	0	1.0963	10	1	0.37524	10	0	#N/A	#N/A	15.3248	1	#N/A	#N/A	#N/A	#N/A	1	N
ulaR	ycjY-ymjDC-mpaA	0.636603	0.932417	0	2.18599	10	1	0.566336	10	0	#N/A	#N/A	57.5155	1	#N/A	#N/A	#N/A	#N/A	1	N
ulaR	ydcJ	2.43066	10	1	4.7966	10	1	1.37563	2.14857	1	#N/A	#N/A	19.1718	1	#N/A	#N/A	#N/A	#N/A	1	N
ulaR	ydcL	0.443891	3.61763	0	0.941253	10	1	0.41069	0.41451	0	#N/A	#N/A	#N/A	#N/A	20.1	1	#N/A	#N/A	1	N
ulaR	ydcR	1.45096	7.85285	1	#N/A	#N/A	#N/A	0.504517	0.232819	0	#N/A	#N/A	5.48667	1	#N/A	#N/A	#N/A	#N/A	1	N
ulaR	ydfV	2.71627	10	1	#N/A	#N/A	#N/A	0.773529	0.944929	0	#N/A	#N/A	#N/A	#N/A	21.8	1	#N/A	#N/A	1	N
ulaR	ydiP	0.667809	5.52054	0	1.52244	10	1	0.806063	2.6614	1	#N/A	#N/A	#N/A	#N/A	21.8	1	#N/A	#N/A	1	N
ulaR	ydjE	1.21666	6.25564	1	#N/A	#N/A	#N/A	#N/A	#N/A	#N/A	#N/A	#N/A	55.6866	1	#N/A	#N/A	#N/A	#N/A	1	N
ulaR	yedP	1.34897	4.73257	1	3.5811	10	1	1.33539	2.87021	1	#N/A	#N/A	9.64897	1	#N/A	#N/A	#N/A	#N/A	1	N
ulaR	yejABEF	1.68824	10	1	2.29741	10	1	1.239	3.4512	1	#N/A	#N/A	#N/A	#N/A	21.8	1	#N/A	#N/A	1	N
ulaR	ygaQ	0.536849	0.24249	0	1.2418	0.873014	0	0.872323	2.03588	1	#N/A	#N/A	6.36958	1	#N/A	#N/A	#N/A	#N/A	1	N
ulaR	ygbA	1.81251	10	1	2.77129	10	1	1.9098	10	1	#N/A	#N/A	7.56782	1	#N/A	#N/A	#N/A	#N/A	1	N
ulaR	ygeF	1.1642	1.57298	0	3.28568	5.02927	1	-0.398419	0.399502	0	#N/A	#N/A	5.67587	1	#N/A	#N/A	#N/A	#N/A	1	N
ulaR	ygeI	0.790488	2.72834	0	3.13453	10	1	1.00603	10	1	#N/A	#N/A	5.99119	1	#N/A	#N/A	#N/A	#N/A	1	N
ulaR	ygfF	1.02835	10	0	3.16961	10	1	0.291144	0.381223	0	#N/A	#N/A	#N/A	#N/A	21.8	1	#N/A	#N/A	1	N
ulaR	ygfI	0.459921	4.15706	0	1.34808	4.01825	1	-0.133317	0.172205	0	#N/A	#N/A	#N/A	#N/A	21.8	1	#N/A	#N/A	1	N
ulaR	ygiW	0.272753	0.337051	0	2.49668	10	1	0.372789	0.653396	0	#N/A	#N/A	12.55	1	#N/A	#N/A	#N/A	#N/A	1	N
ulaR	yhbW	1.1364	10	1	2.45276	10	1	1.06477	10	1	#N/A	#N/A	6.93717	1	#N/A	#N/A	#N/A	#N/A	1	N
ulaR	yhgE	1.52319	10	1	#N/A	#N/A	#N/A	1.09998	4.4245	1	#N/A	#N/A	24.7216	1	#N/A	#N/A	#N/A	#N/A	1	N
ulaR	yhhY	1.63542	10	1	3.28064	10	1	1.86841	10	1	#N/A	#N/A	65.5878	1	#N/A	#N/A	#N/A	#N/A	1	N
ulaR	yjhIHG	0.182803	0.364141	0	1.36411	10	1	0.268778	0.692284	0	#N/A	#N/A	26.9919	1	#N/A	#N/A	#N/A	#N/A	1	N
ulaR	ynbABCD	3.16094	10	1	4.7779	10	1	2.38585	10	1	#N/A	#N/A	8.95526	1	#N/A	#N/A	#N/A	#N/A	1	N
ulaR	yncE	1.92558	8.54471	1	1.57652	6.3704	1	1.47026	3.57846	1	#N/A	#N/A	51.9657	1	#N/A	#N/A	#N/A	#N/A	1	N
ulaR	ynfA	1.41005	10	1	2.74243	10	1	1.2176	2.89741	1	#N/A	#N/A	15.514	1	#N/A	#N/A	#N/A	#N/A	1	N
ulaR	ynfL	1.37782	10	1	2.50045	10	1	1.14708	9.99943	1	#N/A	#N/A	#N/A	#N/A	20.1	1	#N/A	#N/A	1	N
ulaR	yphG	1.20328	4.94639	1	3.29846	9.44535	1	0.179251	0.191357	0	#N/A	#N/A	#N/A	#N/A	21.8	1	#N/A	#N/A	1	N
ulaR	yqeK	0.934467	8.59121	0	2.81105	4.47736	1	0.614299	1.95118	0	#N/A	#N/A	5.67587	1	#N/A	#N/A	#N/A	#N/A	1	N
ulaR	yqjH	0.976309	2.99899	1	0.816146	1.653	0	1.35264	3.1639	1	#N/A	#N/A	11.0995	1	#N/A	#N/A	#N/A	#N/A	1	N
ulaR	yqjI	2.31882	3.97024	1	3.39767	10	1	1.96332	10	1	#N/A	#N/A	11.0995	1	#N/A	#N/A	#N/A	#N/A	1	N
ulaR	ytfI	-0.0010381	0.140287	0	1.29262	10	1	-0.245462	0.295966	0	#N/A	#N/A	#N/A	#N/A	21.8	1	#N/A	#N/A	1	N
ulaR	znuA	1.29015	0.634795	0	2.65902	10	1	1.31904	2.03095	1	#N/A	#N/A	6.18039	1	#N/A	#N/A	#N/A	#N/A	1	N
ulaR	znuCB	1.69789	3.61549	1	3.09974	6.45418	1	2.8027	10	1	#N/A	#N/A	6.18039	1	#N/A	#N/A	#N/A	#N/A	1	N
uvrY	csdAE	#N/A	#N/A	#N/A	#N/A	#N/A	#N/A	-0.807837	2.08307	-1	#N/A	#N/A	#N/A	#N/A	#N/A	#N/A	#N/A	1	1	N
uvrY	uspA	-0.058308	0.160699	0	1.01822	0.480148	0	-0.885064	3.42755	-1	#N/A	#N/A	#N/A	#N/A	#N/A	#N/A	#N/A	1	1	N
uvrY	ydhB	-0.168526	0.195264	0	0.807149	7.94748	1	0.0690445	0.229937	0	#N/A	#N/A	5.74095	1	#N/A	#N/A	#N/A	#N/A	1	N
uvrY	yidX	0.288391	0.452579	0	1.61014	3.6298	1	0.482096	1.35542	0	#N/A	#N/A	#N/A	#N/A	#N/A	#N/A	#N/A	1	1	N
yefM	fliFGHIJK	1.79173	3.36391	1	-0.265319	0.378421	0	#N/A	#N/A	#N/A	#N/A	#N/A	5.73358	1	#N/A	#N/A	#N/A	#N/A	1	N
yjjQ	cspG	1.38786	3.42061	1	0.681052	0.441605	0	0.328928	0.280449	0	#N/A	#N/A	8.30835	1	#N/A	#N/A	#N/A	#N/A	1	N
yjjQ	insEF-2E-2F-2	1.15582	2.63391	1	0.176273	0.470195	0	-0.247081	0.473367	0	#N/A	#N/A	5.34108	1	#N/A	#N/A	#N/A	#N/A	1	N
yjjQ	nupC	-0.836162	2.0993	-1	#N/A	#N/A	#N/A	0.285083	0.217984	0	#N/A	#N/A	6.33017	1	#N/A	#N/A	#N/A	#N/A	1	N
yqhC	mepS	#N/A	#N/A	#N/A	#N/A	#N/A	#N/A	-1.49493	9.40792	-1	#N/A	#N/A	#N/A	#N/A	#N/A	#N/A	#N/A	1	1	N
zntR	rpsP-rimM-trmD-rplS	-3.99394	10	-1	#N/A	#N/A	#N/A	#N/A	#N/A	#N/A	#N/A	#N/A	6.227	1	#N/A	#N/A	#N/A	#N/A	1	N
zur	pliG	0.982621	0.734144	0	2.66014	10	1	2.16704	9.94481	1	#N/A	#N/A	#N/A	#N/A	6.2	1	#N/A	#N/A	1	N
zur	yjbEFGH	-1.11236	2.02632	-1	#N/A	#N/A	#N/A	#N/A	#N/A	#N/A	#N/A	#N/A	5.64114	1	#N/A	#N/A	#N/A	#N/A	1	N
comR	bhsA	#N/A	#N/A	#N/A	1.90848	7.97984	1	#N/A	#N/A	#N/A	#N/A	#N/A	#N/A	#N/A	#N/A	#N/A	#N/A	#N/A	0	Y
acrR	appCBXA	#N/A	#N/A	#N/A	-0.277174	0.402573	0	1.37969	10	1	#N/A	#N/A	#N/A	#N/A	#N/A	#N/A	#N/A	#N/A	0	N
acrR	crcB	#N/A	#N/A	#N/A	#N/A	#N/A	#N/A	1.07903	10	1	#N/A	#N/A	#N/A	#N/A	#N/A	#N/A	#N/A	#N/A	0	N
acrR	dnaK-tpke11-dnaJ	-0.899011	10	-1	#N/A	#N/A	#N/A	#N/A	#N/A	#N/A	#N/A	#N/A	#N/A	#N/A	#N/A	#N/A	#N/A	#N/A	0	N
acrR	elfDCG-ycbUVF	1.57338	9.14608	1	#N/A	#N/A	#N/A	1.96048	2.25227	1	#N/A	#N/A	#N/A	#N/A	#N/A	#N/A	#N/A	#N/A	0	N
acrR	fliLMNOPQR	#N/A	#N/A	#N/A	-1.38532	5.00942	-1	#N/A	#N/A	#N/A	#N/A	#N/A	#N/A	#N/A	#N/A	#N/A	#N/A	#N/A	0	N
acrR	leuS-lptE-holA-nadD-cobC	0.194076	3.06317	0	#N/A	#N/A	#N/A	1.32788	10	1	#N/A	#N/A	#N/A	#N/A	#N/A	#N/A	#N/A	#N/A	0	N
acrR	phnCDE_1E_2FGHIJKLMNOP	2.55196	10	1	#N/A	#N/A	#N/A	#N/A	#N/A	#N/A	#N/A	#N/A	#N/A	#N/A	#N/A	#N/A	#N/A	#N/A	0	N
acrR	priC-ybaM	-0.0150769	0.144691	0	-0.100877	0.32121	0	0.858637	2.21806	1	#N/A	#N/A	#N/A	#N/A	#N/A	#N/A	#N/A	#N/A	0	N
acrR	rpnA	#N/A	#N/A	#N/A	#N/A	#N/A	#N/A	-1.74524	8.66992	-1	#N/A	#N/A	#N/A	#N/A	#N/A	#N/A	#N/A	#N/A	0	N
acrR	sanA-yeiS	0.0855526	0.533038	0	-0.21883	0.201008	0	0.911885	10	1	#N/A	#N/A	#N/A	#N/A	#N/A	#N/A	#N/A	#N/A	0	N
acrR	sdaA	1.11825	2.5032	1	0.308065	0.768991	0	#N/A	#N/A	#N/A	#N/A	#N/A	#N/A	#N/A	#N/A	#N/A	#N/A	#N/A	0	N
acrR	sfmCD	0.136055	0.158225	0	1.61401	2.11998	1	#N/A	#N/A	#N/A	#N/A	#N/A	#N/A	#N/A	#N/A	#N/A	#N/A	#N/A	0	N
acrR	tktA	0.17873	0.249431	0	0.636132	1.55323	0	0.996092	10	1	#N/A	#N/A	#N/A	#N/A	#N/A	#N/A	#N/A	#N/A	0	N
acrR	ttdABT	1.45965	3.19433	1	#N/A	#N/A	#N/A	-0.130954	0.195547	0	#N/A	#N/A	#N/A	#N/A	#N/A	#N/A	#N/A	#N/A	0	N
acrR	yaaJ	0.954873	10	1	#N/A	#N/A	#N/A	#N/A	#N/A	#N/A	#N/A	#N/A	#N/A	#N/A	#N/A	#N/A	#N/A	#N/A	0	N
acrR	yadN	1.8426	10	1	#N/A	#N/A	#N/A	#N/A	#N/A	#N/A	#N/A	#N/A	#N/A	#N/A	#N/A	#N/A	#N/A	#N/A	0	N
acrR	yaeI	-0.595902	7.88141	0	#N/A	#N/A	#N/A	-1.09101	10	-1	#N/A	#N/A	#N/A	#N/A	#N/A	#N/A	#N/A	#N/A	0	N
acrR	yahK	-1.05798	2.9075	-1	#N/A	#N/A	#N/A	#N/A	#N/A	#N/A	#N/A	#N/A	#N/A	#N/A	#N/A	#N/A	#N/A	#N/A	0	N
acrR	ycfT	-1.1928	9.73511	-1	#N/A	#N/A	#N/A	#N/A	#N/A	#N/A	#N/A	#N/A	#N/A	#N/A	#N/A	#N/A	#N/A	#N/A	0	N
acrR	ycjY-ymjDC-mpaA	0.79514	10	1	#N/A	#N/A	#N/A	#N/A	#N/A	#N/A	#N/A	#N/A	#N/A	#N/A	#N/A	#N/A	#N/A	#N/A	0	N
acrR	yfjR-ypjK-yfjST	1.84882	4.98862	1	#N/A	#N/A	#N/A	0.282365	0.223686	0	#N/A	#N/A	#N/A	#N/A	#N/A	#N/A	#N/A	#N/A	0	N
acrR	ygeQ	0.501105	0.332991	0	#N/A	#N/A	#N/A	1.54172	2.10463	1	#N/A	#N/A	#N/A	#N/A	#N/A	#N/A	#N/A	#N/A	0	N
acrR	yhdJ	0.437834	0.656466	0	1.00367	10	1	#N/A	#N/A	#N/A	#N/A	#N/A	#N/A	#N/A	#N/A	#N/A	#N/A	#N/A	0	N
acrR	ytfE	0.874445	8.27785	1	#N/A	#N/A	#N/A	#N/A	#N/A	#N/A	#N/A	#N/A	#N/A	#N/A	#N/A	#N/A	#N/A	#N/A	0	N
acrR	ytfI	1.05562	4.38123	1	-0.265825	0.305993	0	#N/A	#N/A	#N/A	#N/A	#N/A	#N/A	#N/A	#N/A	#N/A	#N/A	#N/A	0	N
ada	cdaR	0.0141399	0.142247	0	-2.12261	10	-1	0.132387	0.179483	0	#N/A	#N/A	#N/A	#N/A	#N/A	#N/A	#N/A	#N/A	0	N
ada	csrD	0.478479	0.223581	0	#N/A	#N/A	#N/A	1.12386	10	1	#N/A	#N/A	#N/A	#N/A	#N/A	#N/A	#N/A	#N/A	0	N
ada	dauA	0.799852	0.31863	0	0.0479653	0.172762	0	-1.83597	3.7377	-1	#N/A	#N/A	#N/A	#N/A	#N/A	#N/A	#N/A	#N/A	0	N
ada	ddlA	0.902426	2.4339	1	#N/A	#N/A	#N/A	#N/A	#N/A	#N/A	#N/A	#N/A	#N/A	#N/A	#N/A	#N/A	#N/A	#N/A	0	N
ada	dps	-0.054912	0.157819	0	-0.174405	0.554136	0	0.795558	3.5159	1	#N/A	#N/A	#N/A	#N/A	#N/A	#N/A	#N/A	#N/A	0	N
ada	ecpA	#N/A	#N/A	#N/A	#N/A	#N/A	#N/A	-0.8163	2.67961	-1	#N/A	#N/A	#N/A	#N/A	#N/A	#N/A	#N/A	#N/A	0	N
ada	feaB	0.0737677	0.164024	0	0.767037	3.02648	0	1.13604	9.39033	1	#N/A	#N/A	#N/A	#N/A	#N/A	#N/A	#N/A	#N/A	0	N
ada	folD-ybcJ	1.45604	10	1	#N/A	#N/A	#N/A	#N/A	#N/A	#N/A	#N/A	#N/A	#N/A	#N/A	#N/A	#N/A	#N/A	#N/A	0	N
ada	frlABCDR	-0.773787	4.06631	-1	#N/A	#N/A	#N/A	#N/A	#N/A	#N/A	#N/A	#N/A	#N/A	#N/A	#N/A	#N/A	#N/A	#N/A	0	N
ada	preTA	1.60803	2.53026	1	-0.75758	0.734404	0	#N/A	#N/A	#N/A	#N/A	#N/A	#N/A	#N/A	#N/A	#N/A	#N/A	#N/A	0	N
ada	rhtA	0.224783	0.352358	0	-0.337961	1.8149	0	1.17526	2.02885	1	#N/A	#N/A	#N/A	#N/A	#N/A	#N/A	#N/A	#N/A	0	N
ada	yafJ	-0.0833976	0.175151	0	1.19365	10	1	-0.41892	1.42227	0	#N/A	#N/A	#N/A	#N/A	#N/A	#N/A	#N/A	#N/A	0	N
ada	yagJ	0.577346	0.753877	0	0.283535	0.310446	0	1.2494	4.43638	1	#N/A	#N/A	#N/A	#N/A	#N/A	#N/A	#N/A	#N/A	0	N
ada	ybaA	0.184292	0.254537	0	1.9671	3.65776	1	-0.0250233	0.212433	0	#N/A	#N/A	#N/A	#N/A	#N/A	#N/A	#N/A	#N/A	0	N
ada	ybaK	0.0195979	0.14667	0	-0.497913	3.36855	0	1.07973	8.2384	1	#N/A	#N/A	#N/A	#N/A	#N/A	#N/A	#N/A	#N/A	0	N
ada	ybdF	#N/A	#N/A	#N/A	#N/A	#N/A	#N/A	1.00964	9.99987	1	#N/A	#N/A	#N/A	#N/A	#N/A	#N/A	#N/A	#N/A	0	N
ada	ybeQ	-0.845262	0.305457	0	0.00311044	0.157037	0	-1.70332	4.70731	-1	#N/A	#N/A	#N/A	#N/A	#N/A	#N/A	#N/A	#N/A	0	N
ada	ybgD	1.95689	9.99997	1	-0.523939	1.07408	0	0.273603	0.703624	0	#N/A	#N/A	#N/A	#N/A	#N/A	#N/A	#N/A	#N/A	0	N
ada	ybgS	0.612632	0.303165	0	0.547411	0.349416	0	1.0296	9.99997	1	#N/A	#N/A	#N/A	#N/A	#N/A	#N/A	#N/A	#N/A	0	N
ada	ycfT	1.14665	5.35984	1	#N/A	#N/A	#N/A	#N/A	#N/A	#N/A	#N/A	#N/A	#N/A	#N/A	#N/A	#N/A	#N/A	#N/A	0	N
ada	yfjM	#N/A	#N/A	#N/A	1.6231	2.25866	1	#N/A	#N/A	#N/A	#N/A	#N/A	#N/A	#N/A	#N/A	#N/A	#N/A	#N/A	0	N
ada	ygdR	0.835881	2.73341	1	#N/A	#N/A	#N/A	0.42591	0.303098	0	#N/A	#N/A	#N/A	#N/A	#N/A	#N/A	#N/A	#N/A	0	N
ada	yhfXW-php-yhfUTS	#N/A	#N/A	#N/A	#N/A	#N/A	#N/A	-1.01042	9.99889	-1	#N/A	#N/A	#N/A	#N/A	#N/A	#N/A	#N/A	#N/A	0	N
ada	yhhT	#N/A	#N/A	#N/A	0.370059	0.319626	0	1.49636	2.18019	1	#N/A	#N/A	#N/A	#N/A	#N/A	#N/A	#N/A	#N/A	0	N
ada	yiiF	-0.770483	4.27978	-1	#N/A	#N/A	#N/A	0.964176	2.03683	1	#N/A	#N/A	#N/A	#N/A	#N/A	#N/A	#N/A	#N/A	0	N
ada	yjhIHG	0.0329727	0.148865	0	-0.772218	10	-1	-0.827816	0.429428	0	#N/A	#N/A	#N/A	#N/A	#N/A	#N/A	#N/A	#N/A	0	N
ada	ypfH	0.0518645	0.169172	0	0.947351	9.99792	1	0.280763	2.56345	0	#N/A	#N/A	#N/A	#N/A	#N/A	#N/A	#N/A	#N/A	0	N
adiY	aaeR	2.38565	10	1	#N/A	#N/A	#N/A	2.7654	10	1	#N/A	#N/A	#N/A	#N/A	#N/A	#N/A	#N/A	#N/A	0	N
adiY	abpAB	0.911431	10	0	2.59586	10	1	0.658093	1.68056	0	#N/A	#N/A	#N/A	#N/A	#N/A	#N/A	#N/A	#N/A	0	N
adiY	acpH	#N/A	#N/A	#N/A	3.64926	10	1	1.20106	9.86183	1	#N/A	#N/A	#N/A	#N/A	#N/A	#N/A	#N/A	#N/A	0	N
adiY	ada-alkB	2.08237	10	1	4.23001	10	1	1.52085	10	1	#N/A	#N/A	#N/A	#N/A	#N/A	#N/A	#N/A	#N/A	0	N
adiY	adeP	#N/A	#N/A	#N/A	0.893833	10	1	0.218442	0.262447	0	#N/A	#N/A	#N/A	#N/A	#N/A	#N/A	#N/A	#N/A	0	N
adiY	aer	1.29523	3.58141	1	#N/A	#N/A	#N/A	0.948576	6.04292	1	#N/A	#N/A	#N/A	#N/A	#N/A	#N/A	#N/A	#N/A	0	N
adiY	aes	3.6351	10	1	5.12897	10	1	1.86109	7.72956	1	#N/A	#N/A	#N/A	#N/A	#N/A	#N/A	#N/A	#N/A	0	N
adiY	allDCE	0.0559633	0.152562	0	1.37625	10	1	1.13383	3.49256	1	#N/A	#N/A	#N/A	#N/A	#N/A	#N/A	#N/A	#N/A	0	N
adiY	allS	0.701617	1.88425	0	0.8331	4.34415	1	1.23903	0.924304	0	#N/A	#N/A	#N/A	#N/A	#N/A	#N/A	#N/A	#N/A	0	N
adiY	amiA-hemF	1.99239	10	1	#N/A	#N/A	#N/A	#N/A	#N/A	#N/A	#N/A	#N/A	#N/A	#N/A	#N/A	#N/A	#N/A	#N/A	0	N
adiY	amn	0.334246	0.954224	0	1.24416	9.99999	1	0.586572	0.617388	0	#N/A	#N/A	#N/A	#N/A	#N/A	#N/A	#N/A	#N/A	0	N
adiY	ampDE	3.16584	8.01388	1	3.46043	10	1	2.02185	10	1	#N/A	#N/A	#N/A	#N/A	#N/A	#N/A	#N/A	#N/A	0	N
adiY	amyA	0.84269	10	1	3.1151	10	1	0.749485	9.57894	0	#N/A	#N/A	#N/A	#N/A	#N/A	#N/A	#N/A	#N/A	0	N
adiY	anmK	0.728973	10	0	1.73417	10	1	0.511214	1.21809	0	#N/A	#N/A	#N/A	#N/A	#N/A	#N/A	#N/A	#N/A	0	N
adiY	appCBXA	3.18136	10	1	4.66263	10	1	2.20948	4.01169	1	#N/A	#N/A	#N/A	#N/A	#N/A	#N/A	#N/A	#N/A	0	N
adiY	araJ	1.5994	10	1	2.95336	10	1	1.23825	4.77714	1	#N/A	#N/A	#N/A	#N/A	#N/A	#N/A	#N/A	#N/A	0	N
adiY	arcB	2.74889	10	1	2.21475	10	1	1.90114	9.9999	1	#N/A	#N/A	#N/A	#N/A	#N/A	#N/A	#N/A	#N/A	0	N
adiY	argA	0.203155	1.72207	0	1.7222	2.41386	1	0.478824	4.40142	0	#N/A	#N/A	#N/A	#N/A	#N/A	#N/A	#N/A	#N/A	0	N
adiY	argCBH	0.855961	3.75931	1	3.99594	10	1	1.2761	10	1	#N/A	#N/A	#N/A	#N/A	#N/A	#N/A	#N/A	#N/A	0	N
adiY	argE	1.07418	9.99969	1	#N/A	#N/A	#N/A	1.36809	6.0509	1	#N/A	#N/A	#N/A	#N/A	#N/A	#N/A	#N/A	#N/A	0	N
adiY	argF	0.0297736	0.170707	0	0.973277	7.53615	1	0.139198	0.498221	0	#N/A	#N/A	#N/A	#N/A	#N/A	#N/A	#N/A	#N/A	0	N
adiY	arnBCADTEF	0.586648	2.72673	0	1.04439	5.10529	1	0.428668	8.22907	0	#N/A	#N/A	#N/A	#N/A	#N/A	#N/A	#N/A	#N/A	0	N
adiY	aroF-tyrA	1.18329	3.10859	1	#N/A	#N/A	#N/A	0.942457	5.50433	1	#N/A	#N/A	#N/A	#N/A	#N/A	#N/A	#N/A	#N/A	0	N
adiY	aroL-yaiA-aroM	0.781978	2.59328	0	2.48772	5.23412	1	2.12051	2.39194	1	#N/A	#N/A	#N/A	#N/A	#N/A	#N/A	#N/A	#N/A	0	N
adiY	ascG	1.53336	9.99328	1	2.14651	9.90065	1	0.698465	3.91505	0	#N/A	#N/A	#N/A	#N/A	#N/A	#N/A	#N/A	#N/A	0	N
adiY	asnC-mioC-mnmG-rsmG	0.947881	10	1	1.37287	9.99974	1	0.90119	10	0	#N/A	#N/A	#N/A	#N/A	#N/A	#N/A	#N/A	#N/A	0	N
adiY	aspU	3.36913	5.28659	1	4.14371	10	1	1.93557	1.18806	0	#N/A	#N/A	#N/A	#N/A	#N/A	#N/A	#N/A	#N/A	0	N
adiY	astCADBE	0.119104	0.280831	0	1.3087	9.54799	1	0.254408	4.15924	0	#N/A	#N/A	#N/A	#N/A	#N/A	#N/A	#N/A	#N/A	0	N
adiY	atoSC	0.848632	9.99495	1	1.86745	10	1	0.898129	5.50336	1	#N/A	#N/A	#N/A	#N/A	#N/A	#N/A	#N/A	#N/A	0	N
adiY	bacA	1.72609	10	1	2.57231	10	1	1.33731	10	1	#N/A	#N/A	#N/A	#N/A	#N/A	#N/A	#N/A	#N/A	0	N
adiY	bamA-skp-lpxD-fabZ-lpxAB-rnhB-dnaE	#N/A	#N/A	#N/A	#N/A	#N/A	#N/A	1.32645	4.03058	1	#N/A	#N/A	#N/A	#N/A	#N/A	#N/A	#N/A	#N/A	0	N
adiY	bamD	1.02504	10	1	1.27539	10	1	1.37288	10	1	#N/A	#N/A	#N/A	#N/A	#N/A	#N/A	#N/A	#N/A	0	N
adiY	barA	1.54597	10	1	2.473	10	1	1.3295	9.61455	1	#N/A	#N/A	#N/A	#N/A	#N/A	#N/A	#N/A	#N/A	0	N
adiY	bglA	2.33455	10	1	3.18405	10	1	2.52579	10	1	#N/A	#N/A	#N/A	#N/A	#N/A	#N/A	#N/A	#N/A	0	N
adiY	bhsA	1.41381	10	1	#N/A	#N/A	#N/A	0.831552	4.61769	1	#N/A	#N/A	#N/A	#N/A	#N/A	#N/A	#N/A	#N/A	0	N
adiY	bioBFCD	1.33541	10	1	2.33188	9.99844	1	1.46238	10	1	#N/A	#N/A	#N/A	#N/A	#N/A	#N/A	#N/A	#N/A	0	N
adiY	bisC	0.358798	9.99999	0	1.40194	10	1	0.685879	9.20644	0	#N/A	#N/A	#N/A	#N/A	#N/A	#N/A	#N/A	#N/A	0	N
adiY	bluR	0.513579	10	0	1.68035	10	1	0.324496	0.489981	0	#N/A	#N/A	#N/A	#N/A	#N/A	#N/A	#N/A	#N/A	0	N
adiY	bolA	0.589055	2.46108	0	1.3765	10	1	0.481012	6.91695	0	#N/A	#N/A	#N/A	#N/A	#N/A	#N/A	#N/A	#N/A	0	N
adiY	cadBA	#N/A	#N/A	#N/A	-0.843678	1.43618	0	1.95399	2.91391	1	#N/A	#N/A	#N/A	#N/A	#N/A	#N/A	#N/A	#N/A	0	N
adiY	cbrA	2.1727	9.99764	1	#N/A	#N/A	#N/A	2.09538	9.98407	1	#N/A	#N/A	#N/A	#N/A	#N/A	#N/A	#N/A	#N/A	0	N
adiY	cdd	0.470064	7.83946	0	0.0262284	0.165184	0	0.924251	3.66761	1	#N/A	#N/A	#N/A	#N/A	#N/A	#N/A	#N/A	#N/A	0	N
adiY	citT	2.10273	10	1	4.11322	10	1	1.68677	9.97257	1	#N/A	#N/A	#N/A	#N/A	#N/A	#N/A	#N/A	#N/A	0	N
adiY	comR	1.05865	10	1	1.02887	10	1	1.0753	2.74422	1	#N/A	#N/A	#N/A	#N/A	#N/A	#N/A	#N/A	#N/A	0	N
adiY	cueO	2.80194	10	1	4.67007	10	1	2.168	9.61132	1	#N/A	#N/A	#N/A	#N/A	#N/A	#N/A	#N/A	#N/A	0	N
adiY	curA	1.83502	6.87374	1	4.31512	10	1	1.11212	9.7603	1	#N/A	#N/A	#N/A	#N/A	#N/A	#N/A	#N/A	#N/A	0	N
adiY	cusRS	1.34377	10	1	1.9916	10	1	1.13493	9.99916	1	#N/A	#N/A	#N/A	#N/A	#N/A	#N/A	#N/A	#N/A	0	N
adiY	cybC	2.10747	9.99944	1	4.4259	10	1	1.22392	1.76336	0	#N/A	#N/A	#N/A	#N/A	#N/A	#N/A	#N/A	#N/A	0	N
adiY	cydX-ybgE	2.74036	10	1	4.63149	10	1	1.09324	6.96418	1	#N/A	#N/A	#N/A	#N/A	#N/A	#N/A	#N/A	#N/A	0	N
adiY	cynR	0.359715	5.14185	0	1.39413	10	1	0.285746	2.56156	0	#N/A	#N/A	#N/A	#N/A	#N/A	#N/A	#N/A	#N/A	0	N
adiY	cynTSX	3.29178	10	1	5.06252	10	1	2.74502	10	1	#N/A	#N/A	#N/A	#N/A	#N/A	#N/A	#N/A	#N/A	0	N
adiY	cysDNC	-0.340144	3.51367	0	2.12689	10	1	0.425191	0.253572	0	#N/A	#N/A	#N/A	#N/A	#N/A	#N/A	#N/A	#N/A	0	N
adiY	cysQ	2.17455	10	1	2.75767	10	1	1.98227	7.65698	1	#N/A	#N/A	#N/A	#N/A	#N/A	#N/A	#N/A	#N/A	0	N
adiY	cysS	1.20023	10	1	1.04158	10	1	#N/A	#N/A	#N/A	#N/A	#N/A	#N/A	#N/A	#N/A	#N/A	#N/A	#N/A	0	N
adiY	dcm-vsr	1.51783	10	1	1.78636	10	1	1.5915	10	1	#N/A	#N/A	#N/A	#N/A	#N/A	#N/A	#N/A	#N/A	0	N
adiY	degP	2.37569	5.50036	1	3.02844	10	1	2.16887	10	1	#N/A	#N/A	#N/A	#N/A	#N/A	#N/A	#N/A	#N/A	0	N
adiY	deoCABD	2.0311	10	1	0.837593	6.92791	1	2.18611	4.04298	1	#N/A	#N/A	#N/A	#N/A	#N/A	#N/A	#N/A	#N/A	0	N
adiY	deoR	0.476247	5.62013	0	0.836676	10	1	0.517158	7.11335	0	#N/A	#N/A	#N/A	#N/A	#N/A	#N/A	#N/A	#N/A	0	N
adiY	dgcC	0.913457	10	0	2.55902	10	1	-0.493274	1.15371	0	#N/A	#N/A	#N/A	#N/A	#N/A	#N/A	#N/A	#N/A	0	N
adiY	dgcF	0.38305	2.7229	0	1.25878	9.93445	1	0.496088	6.09085	0	#N/A	#N/A	#N/A	#N/A	#N/A	#N/A	#N/A	#N/A	0	N
adiY	dgcQ	0.348358	10	0	0.989083	10	1	0.353305	0.699303	0	#N/A	#N/A	#N/A	#N/A	#N/A	#N/A	#N/A	#N/A	0	N
adiY	dgkA	2.86001	10	1	4.51604	10	1	1.74485	10	1	#N/A	#N/A	#N/A	#N/A	#N/A	#N/A	#N/A	#N/A	0	N
adiY	dgt	0.409036	1.07215	0	1.18381	10	1	0.242376	0.654236	0	#N/A	#N/A	#N/A	#N/A	#N/A	#N/A	#N/A	#N/A	0	N
adiY	dhaR	0.62093	6.41988	0	#N/A	#N/A	#N/A	1.08039	5.99285	1	#N/A	#N/A	#N/A	#N/A	#N/A	#N/A	#N/A	#N/A	0	N
adiY	dinB-yafNOP	2.21486	10	1	2.49444	10	1	1.6503	10	1	#N/A	#N/A	#N/A	#N/A	#N/A	#N/A	#N/A	#N/A	0	N
adiY	dinG-ybiB	1.52181	10	1	1.55158	10	1	1.05342	10	1	#N/A	#N/A	#N/A	#N/A	#N/A	#N/A	#N/A	#N/A	0	N
adiY	dmlA	3.09278	10	1	#N/A	#N/A	#N/A	1.94975	10	1	#N/A	#N/A	#N/A	#N/A	#N/A	#N/A	#N/A	#N/A	0	N
adiY	dsdXA	-0.131327	0.212134	0	1.32931	10	1	0.125689	0.197998	0	#N/A	#N/A	#N/A	#N/A	#N/A	#N/A	#N/A	#N/A	0	N
adiY	dxr	1.42047	10	1	2.64935	2.43539	1	0.0439864	0.170792	0	#N/A	#N/A	#N/A	#N/A	#N/A	#N/A	#N/A	#N/A	0	N
adiY	ecpA	3.24932	10	1	4.93988	10	1	2.19398	10	1	#N/A	#N/A	#N/A	#N/A	#N/A	#N/A	#N/A	#N/A	0	N
adiY	ecpBCDE	2.92898	10	1	4.84583	10	1	1.63162	3.24961	1	#N/A	#N/A	#N/A	#N/A	#N/A	#N/A	#N/A	#N/A	0	N
adiY	efeOB	2.83624	10	1	#N/A	#N/A	#N/A	1.51648	3.38536	1	#N/A	#N/A	#N/A	#N/A	#N/A	#N/A	#N/A	#N/A	0	N
adiY	efp	1.35239	9.86807	1	0.928155	10	1	1.39126	7.44878	1	#N/A	#N/A	#N/A	#N/A	#N/A	#N/A	#N/A	#N/A	0	N
adiY	elaA	1.00831	10	1	2.21968	10	1	0.880427	1.55919	0	#N/A	#N/A	#N/A	#N/A	#N/A	#N/A	#N/A	#N/A	0	N
adiY	elaD	0.257557	0.244789	0	1.1835	10	1	0.137687	1.40402	0	#N/A	#N/A	#N/A	#N/A	#N/A	#N/A	#N/A	#N/A	0	N
adiY	elfDCG-ycbUVF	1.69036	7.02275	1	#N/A	#N/A	#N/A	0.216571	0.194303	0	#N/A	#N/A	#N/A	#N/A	#N/A	#N/A	#N/A	#N/A	0	N
adiY	elyC	0.818039	10	0	1.59467	10	1	0.556564	8.20357	0	#N/A	#N/A	#N/A	#N/A	#N/A	#N/A	#N/A	#N/A	0	N
adiY	entCEBAH	#N/A	#N/A	#N/A	0.986323	5.72924	1	0.638879	0.279019	0	#N/A	#N/A	#N/A	#N/A	#N/A	#N/A	#N/A	#N/A	0	N
adiY	entS	-0.153801	0.21591	0	0.815111	2.43845	1	0.125425	0.206214	0	#N/A	#N/A	#N/A	#N/A	#N/A	#N/A	#N/A	#N/A	0	N
adiY	eutBCLKR	1.25707	10	1	3.37243	10	1	0.916011	10	1	#N/A	#N/A	#N/A	#N/A	#N/A	#N/A	#N/A	#N/A	0	N
adiY	eutNEJG	0.830929	3.14932	0	2.88974	10	1	0.420492	1.17255	0	#N/A	#N/A	#N/A	#N/A	#N/A	#N/A	#N/A	#N/A	0	N
adiY	fadBA	0.268582	0.532734	0	0.886937	10	1	0.0555707	0.157022	0	#N/A	#N/A	#N/A	#N/A	#N/A	#N/A	#N/A	#N/A	0	N
adiY	fadE	0.4151	2.46083	0	1.4867	10	1	0.363546	10	0	#N/A	#N/A	#N/A	#N/A	#N/A	#N/A	#N/A	#N/A	0	N
adiY	fdhF	2.31632	9.96839	1	3.79138	10	1	1.75308	10	1	#N/A	#N/A	#N/A	#N/A	#N/A	#N/A	#N/A	#N/A	0	N
adiY	fdrA-ylbEF-ybcF	#N/A	#N/A	#N/A	1.1798	2.50347	1	#N/A	#N/A	#N/A	#N/A	#N/A	#N/A	#N/A	#N/A	#N/A	#N/A	#N/A	0	N
adiY	feaB	2.26838	10	1	3.36797	10	1	1.9107	9.99999	1	#N/A	#N/A	#N/A	#N/A	#N/A	#N/A	#N/A	#N/A	0	N
adiY	feaR	0.621519	2.40388	0	1.28314	10	1	0.470385	9.99994	0	#N/A	#N/A	#N/A	#N/A	#N/A	#N/A	#N/A	#N/A	0	N
adiY	fepB	0.682347	1.98552	0	1.74138	10	1	1.10206	1.51269	0	#N/A	#N/A	#N/A	#N/A	#N/A	#N/A	#N/A	#N/A	0	N
adiY	fetAB	0.785195	10	1	1.25331	10	1	0.703708	4.2921	0	#N/A	#N/A	#N/A	#N/A	#N/A	#N/A	#N/A	#N/A	0	N
adiY	ffh	1.16275	10	1	1.09395	10	1	0.865556	2.20507	0	#N/A	#N/A	#N/A	#N/A	#N/A	#N/A	#N/A	#N/A	0	N
adiY	flgAMN	1.87342	10	1	3.06761	10	1	1.15582	10	1	#N/A	#N/A	#N/A	#N/A	#N/A	#N/A	#N/A	#N/A	0	N
adiY	fliC	0.643384	10	0	3.01416	10	1	-0.504286	1.67094	0	#N/A	#N/A	#N/A	#N/A	#N/A	#N/A	#N/A	#N/A	0	N
adiY	fliE	0.385932	2.74606	0	1.17277	4.1919	1	0.354746	1.33645	0	#N/A	#N/A	#N/A	#N/A	#N/A	#N/A	#N/A	#N/A	0	N
adiY	fliLMNOPQR	3.92605	10	1	#N/A	#N/A	#N/A	#N/A	#N/A	#N/A	#N/A	#N/A	#N/A	#N/A	#N/A	#N/A	#N/A	#N/A	0	N
adiY	flk	#N/A	#N/A	#N/A	#N/A	#N/A	#N/A	1.23859	2.59065	1	#N/A	#N/A	#N/A	#N/A	#N/A	#N/A	#N/A	#N/A	0	N
adiY	folB	#N/A	#N/A	#N/A	#N/A	#N/A	#N/A	1.83931	10	1	#N/A	#N/A	#N/A	#N/A	#N/A	#N/A	#N/A	#N/A	0	N
adiY	folC-dedD	0.233338	0.28993	0	1.33242	10	1	0.510778	0.344228	0	#N/A	#N/A	#N/A	#N/A	#N/A	#N/A	#N/A	#N/A	0	N
adiY	frr	1.25365	6.38166	1	1.45581	10	1	1.12069	10	1	#N/A	#N/A	#N/A	#N/A	#N/A	#N/A	#N/A	#N/A	0	N
adiY	fsaA	2.33409	10	1	3.93289	10	1	1.52738	10	1	#N/A	#N/A	#N/A	#N/A	#N/A	#N/A	#N/A	#N/A	0	N
adiY	ftsK	1.22943	9.87955	1	0.480095	0.95959	0	1.18168	2.56038	1	#N/A	#N/A	#N/A	#N/A	#N/A	#N/A	#N/A	#N/A	0	N
adiY	ftsP	3.09958	10	1	5.69951	10	1	1.99965	10	1	#N/A	#N/A	#N/A	#N/A	#N/A	#N/A	#N/A	#N/A	0	N
adiY	fumD	0.926759	5.01185	1	1.81999	10	1	#N/A	#N/A	#N/A	#N/A	#N/A	#N/A	#N/A	#N/A	#N/A	#N/A	#N/A	0	N
adiY	galS	2.51733	10	1	3.13216	10	1	0.910204	7.74693	1	#N/A	#N/A	#N/A	#N/A	#N/A	#N/A	#N/A	#N/A	0	N
adiY	galU	1.20327	10	1	1.16145	9.99744	1	0.993331	1.73728	0	#N/A	#N/A	#N/A	#N/A	#N/A	#N/A	#N/A	#N/A	0	N
adiY	gatR_1	3.02467	10	1	4.55117	10	1	1.29263	9.82427	1	#N/A	#N/A	#N/A	#N/A	#N/A	#N/A	#N/A	#N/A	0	N
adiY	gcl-hyi-glxR-ybbW-allB-ybbY-glxK	0.0693911	0.253187	0	1.04505	8.52974	1	-0.0781418	0.347701	0	#N/A	#N/A	#N/A	#N/A	#N/A	#N/A	#N/A	#N/A	0	N
adiY	glcC	0.375969	2.9175	0	1.15603	3.52918	1	0.505298	1.71202	0	#N/A	#N/A	#N/A	#N/A	#N/A	#N/A	#N/A	#N/A	0	N
adiY	glnK-amtB	1.38797	9.91779	1	1.88229	1.19505	0	0.204135	0.400198	0	#N/A	#N/A	#N/A	#N/A	#N/A	#N/A	#N/A	#N/A	0	N
adiY	glsB-yneG	1.66567	4.31234	1	#N/A	#N/A	#N/A	#N/A	#N/A	#N/A	#N/A	#N/A	#N/A	#N/A	#N/A	#N/A	#N/A	#N/A	0	N
adiY	gltA	3.93627	9.99949	1	#N/A	#N/A	#N/A	2.57131	10	1	#N/A	#N/A	#N/A	#N/A	#N/A	#N/A	#N/A	#N/A	0	N
adiY	gpmM-envC-yibQ	1.83631	10	1	2.66104	10	1	1.94871	10	1	#N/A	#N/A	#N/A	#N/A	#N/A	#N/A	#N/A	#N/A	0	N
adiY	gpp	1.47559	10	1	3.16293	10	1	1.40606	2.08122	1	#N/A	#N/A	#N/A	#N/A	#N/A	#N/A	#N/A	#N/A	0	N
adiY	gpt	1.35407	10	1	0.844583	10	0	1.44542	10	1	#N/A	#N/A	#N/A	#N/A	#N/A	#N/A	#N/A	#N/A	0	N
adiY	greB	0.658237	10	0	1.30031	10	1	0.761209	10	0	#N/A	#N/A	#N/A	#N/A	#N/A	#N/A	#N/A	#N/A	0	N
adiY	grxD	1.0146	10	1	0.892717	10	1	1.084	10	1	#N/A	#N/A	#N/A	#N/A	#N/A	#N/A	#N/A	#N/A	0	N
adiY	gshA	1.45977	8.7699	1	1.95612	10	1	1.33275	6.95665	1	#N/A	#N/A	#N/A	#N/A	#N/A	#N/A	#N/A	#N/A	0	N
adiY	gss	1.77472	10	1	3.60973	10	1	1.75752	7.08309	1	#N/A	#N/A	#N/A	#N/A	#N/A	#N/A	#N/A	#N/A	0	N
adiY	gyrB	1.49625	2.56913	1	2.03554	10	1	1.48137	0.745622	0	#N/A	#N/A	#N/A	#N/A	#N/A	#N/A	#N/A	#N/A	0	N
adiY	hcaR	1.42304	10	1	#N/A	#N/A	#N/A	0.994939	7.91725	1	#N/A	#N/A	#N/A	#N/A	#N/A	#N/A	#N/A	#N/A	0	N
adiY	hdeD	#N/A	#N/A	#N/A	#N/A	#N/A	#N/A	-1.06124	8.26988	-1	#N/A	#N/A	#N/A	#N/A	#N/A	#N/A	#N/A	#N/A	0	N
adiY	helD	0.931933	0.716766	0	2.05456	10	1	1.39165	0.866565	0	#N/A	#N/A	#N/A	#N/A	#N/A	#N/A	#N/A	#N/A	0	N
adiY	hemN	1.5248	10	1	2.58672	10	1	1.37194	5.09199	1	#N/A	#N/A	#N/A	#N/A	#N/A	#N/A	#N/A	#N/A	0	N
adiY	hisS	1.19159	10	1	1.40197	8.57893	1	1.06601	4.81503	1	#N/A	#N/A	#N/A	#N/A	#N/A	#N/A	#N/A	#N/A	0	N
adiY	hlyE	0.441713	0.296696	0	2.90231	10	1	0.538531	0.331905	0	#N/A	#N/A	#N/A	#N/A	#N/A	#N/A	#N/A	#N/A	0	N
adiY	hokB	2.44719	10	1	4.07822	10	1	1.62128	4.48068	1	#N/A	#N/A	#N/A	#N/A	#N/A	#N/A	#N/A	#N/A	0	N
adiY	hrpB	2.59811	10	1	#N/A	#N/A	#N/A	1.74719	10	1	#N/A	#N/A	#N/A	#N/A	#N/A	#N/A	#N/A	#N/A	0	N
adiY	hscBA-fdx-iscX	0.890307	8.72252	0	2.75589	10	1	0.677545	10	0	#N/A	#N/A	#N/A	#N/A	#N/A	#N/A	#N/A	#N/A	0	N
adiY	hsdRMS	1.16752	10	1	1.40194	9.5538	1	0.534726	10	0	#N/A	#N/A	#N/A	#N/A	#N/A	#N/A	#N/A	#N/A	0	N
adiY	hslJ	0.121062	0.270363	0	1.49106	10	1	0.16259	1.08614	0	#N/A	#N/A	#N/A	#N/A	#N/A	#N/A	#N/A	#N/A	0	N
adiY	icd	0.548827	1.79102	0	1.02742	6.29341	1	0.607773	9.87929	0	#N/A	#N/A	#N/A	#N/A	#N/A	#N/A	#N/A	#N/A	0	N
adiY	idi	1.62524	10	1	#N/A	#N/A	#N/A	1.4788	0.827089	0	#N/A	#N/A	#N/A	#N/A	#N/A	#N/A	#N/A	#N/A	0	N
adiY	ilvC	-0.49861	10	0	1.52025	9.99999	1	-0.13775	4.21402	0	#N/A	#N/A	#N/A	#N/A	#N/A	#N/A	#N/A	#N/A	0	N
adiY	ilvY	0.714118	7.90788	0	1.43752	10	1	0.909632	10	1	#N/A	#N/A	#N/A	#N/A	#N/A	#N/A	#N/A	#N/A	0	N
adiY	insC-1CD-1D-1	1.75874	10	1	#N/A	#N/A	#N/A	1.3537	10	1	#N/A	#N/A	#N/A	#N/A	#N/A	#N/A	#N/A	#N/A	0	N
adiY	insC-5CD-5D-5-yqiGHI	1.72934	10	1	#N/A	#N/A	#N/A	1.3017	10	1	#N/A	#N/A	#N/A	#N/A	#N/A	#N/A	#N/A	#N/A	0	N
adiY	insC-6CD-6D-6	1.80768	10	1	2.79561	10	1	1.40979	10	1	#N/A	#N/A	#N/A	#N/A	#N/A	#N/A	#N/A	#N/A	0	N
adiY	insCD-2C-2D-2	1.74177	10	1	#N/A	#N/A	#N/A	1.2695	10	1	#N/A	#N/A	#N/A	#N/A	#N/A	#N/A	#N/A	#N/A	0	N
adiY	insCD-3C-3D-3	1.77876	10	1	2.78502	10	1	1.32715	10	1	#N/A	#N/A	#N/A	#N/A	#N/A	#N/A	#N/A	#N/A	0	N
adiY	insCD-4C-4D-4-ygeONM	1.73907	10	1	2.8995	10	1	1.31848	10	1	#N/A	#N/A	#N/A	#N/A	#N/A	#N/A	#N/A	#N/A	0	N
adiY	insEF-2E-2F-2	0.521472	0.445107	0	1.97009	10	1	0.195454	0.31955	0	#N/A	#N/A	#N/A	#N/A	#N/A	#N/A	#N/A	#N/A	0	N
adiY	insEF-4E-4F-4	0.132264	0.174314	0	1.98887	10	1	0.33435	1.12647	0	#N/A	#N/A	#N/A	#N/A	#N/A	#N/A	#N/A	#N/A	0	N
adiY	insH-1	2.4831	10	1	2.93087	10	1	1.69163	10	1	#N/A	#N/A	#N/A	#N/A	#N/A	#N/A	#N/A	#N/A	0	N
adiY	insL-1	1.26308	9.13785	1	2.40068	10	1	1.61754	10	1	#N/A	#N/A	#N/A	#N/A	#N/A	#N/A	#N/A	#N/A	0	N
adiY	insL-2	1.43081	7.28535	1	#N/A	#N/A	#N/A	1.48047	10	1	#N/A	#N/A	#N/A	#N/A	#N/A	#N/A	#N/A	#N/A	0	N
adiY	insL-3	1.2291	9.58293	1	2.34965	10	1	1.44233	9.99908	1	#N/A	#N/A	#N/A	#N/A	#N/A	#N/A	#N/A	#N/A	0	N
adiY	insN-1I-1O-1	2.04458	10	1	#N/A	#N/A	#N/A	1.67367	9.99923	1	#N/A	#N/A	#N/A	#N/A	#N/A	#N/A	#N/A	#N/A	0	N
adiY	intA	1.32739	10	1	1.3219	10	1	0.701558	10	0	#N/A	#N/A	#N/A	#N/A	#N/A	#N/A	#N/A	#N/A	0	N
adiY	intZ	0.156565	0.419546	0	1.05787	10	1	0.510575	10	0	#N/A	#N/A	#N/A	#N/A	#N/A	#N/A	#N/A	#N/A	0	N
adiY	isrC-flu	1.29461	2.22669	0	1.49818	4.69925	1	0.184178	0.492741	0	#N/A	#N/A	#N/A	#N/A	#N/A	#N/A	#N/A	#N/A	0	N
adiY	kefFC	2.15118	10	1	#N/A	#N/A	#N/A	1.71873	10	1	#N/A	#N/A	#N/A	#N/A	#N/A	#N/A	#N/A	#N/A	0	N
adiY	kefGB-yheV	1.73768	10	1	2.63345	10	1	1.42344	5.35875	1	#N/A	#N/A	#N/A	#N/A	#N/A	#N/A	#N/A	#N/A	0	N
adiY	lapAB-pyrF-yciH	0.821472	9.2015	1	0.86714	10	1	0.908441	10	1	#N/A	#N/A	#N/A	#N/A	#N/A	#N/A	#N/A	#N/A	0	N
adiY	ldtA	0.621005	4.56145	0	2.01256	10	1	0.412882	0.553865	0	#N/A	#N/A	#N/A	#N/A	#N/A	#N/A	#N/A	#N/A	0	N
adiY	lgt-thyA	1.1665	10	1	1.30666	2.14745	1	1.34742	1.76203	0	#N/A	#N/A	#N/A	#N/A	#N/A	#N/A	#N/A	#N/A	0	N
adiY	ligB	#N/A	#N/A	#N/A	2.13736	10	1	-0.00755202	0.155756	0	#N/A	#N/A	#N/A	#N/A	#N/A	#N/A	#N/A	#N/A	0	N
adiY	lolA-rarA	3.33176	10	1	4.46941	10	1	2.93242	10	1	#N/A	#N/A	#N/A	#N/A	#N/A	#N/A	#N/A	#N/A	0	N
adiY	lolB-ispE-prs	0.569867	10	0	0.83905	10	1	0.614035	3.31762	0	#N/A	#N/A	#N/A	#N/A	#N/A	#N/A	#N/A	#N/A	0	N
adiY	lpoA	0.554658	10	0	1.89644	10	1	0.875679	10	0	#N/A	#N/A	#N/A	#N/A	#N/A	#N/A	#N/A	#N/A	0	N
adiY	lsrACDBFG-tam	1.10834	3.75896	1	0.870828	5.60998	0	-0.072342	0.171281	0	#N/A	#N/A	#N/A	#N/A	#N/A	#N/A	#N/A	#N/A	0	N
adiY	luxS	-0.218563	0.219302	0	4.07647	10	1	#N/A	#N/A	#N/A	#N/A	#N/A	#N/A	#N/A	#N/A	#N/A	#N/A	#N/A	0	N
adiY	lysR	2.09443	10	1	#N/A	#N/A	#N/A	#N/A	#N/A	#N/A	#N/A	#N/A	#N/A	#N/A	#N/A	#N/A	#N/A	#N/A	0	N
adiY	lysU	2.66334	10	1	1.49016	10	1	2.00033	10	1	#N/A	#N/A	#N/A	#N/A	#N/A	#N/A	#N/A	#N/A	0	N
adiY	macAB	2.54796	10	1	#N/A	#N/A	#N/A	1.59642	10	1	#N/A	#N/A	#N/A	#N/A	#N/A	#N/A	#N/A	#N/A	0	N
adiY	maeB	0.739581	10	0	1.34931	10	1	0.53053	1.3444	0	#N/A	#N/A	#N/A	#N/A	#N/A	#N/A	#N/A	#N/A	0	N
adiY	malEFG	1.63032	10	1	1.16296	4.71259	1	1.0173	10	1	#N/A	#N/A	#N/A	#N/A	#N/A	#N/A	#N/A	#N/A	0	N
adiY	marC	0.372573	8.11733	0	0.835799	2.89755	1	0.284727	0.603568	0	#N/A	#N/A	#N/A	#N/A	#N/A	#N/A	#N/A	#N/A	0	N
adiY	marRAB	1.19007	10	1	0.894627	4.15392	1	1.27879	3.27441	1	#N/A	#N/A	#N/A	#N/A	#N/A	#N/A	#N/A	#N/A	0	N
adiY	mcbR	0.428358	3.43955	0	1.47833	10	1	0.608806	1.41461	0	#N/A	#N/A	#N/A	#N/A	#N/A	#N/A	#N/A	#N/A	0	N
adiY	mdfA	0.978936	10	1	1.23439	10	1	0.791138	10	1	#N/A	#N/A	#N/A	#N/A	#N/A	#N/A	#N/A	#N/A	0	N
adiY	metE	-1.01332	4.82132	-1	1.40653	10	1	-0.726622	7.05986	0	#N/A	#N/A	#N/A	#N/A	#N/A	#N/A	#N/A	#N/A	0	N
adiY	metF	-0.231633	2.71219	0	1.35423	9.99999	1	-0.0793065	0.245496	0	#N/A	#N/A	#N/A	#N/A	#N/A	#N/A	#N/A	#N/A	0	N
adiY	metK	1.59313	10	1	0.900775	6.63602	1	1.06249	10	1	#N/A	#N/A	#N/A	#N/A	#N/A	#N/A	#N/A	#N/A	0	N
adiY	mlc-ynfK	0.798022	10	1	0.60309	6.48368	0	0.807719	0.786929	0	#N/A	#N/A	#N/A	#N/A	#N/A	#N/A	#N/A	#N/A	0	N
adiY	mnaT-ydcZ	1.54091	10	1	1.16919	6.37921	1	#N/A	#N/A	#N/A	#N/A	#N/A	#N/A	#N/A	#N/A	#N/A	#N/A	#N/A	0	N
adiY	mngR	1.85357	10	1	#N/A	#N/A	#N/A	1.34771	1.52397	0	#N/A	#N/A	#N/A	#N/A	#N/A	#N/A	#N/A	#N/A	0	N
adiY	mobAB	0.942632	10	1	2.13126	10	1	0.989365	10	1	#N/A	#N/A	#N/A	#N/A	#N/A	#N/A	#N/A	#N/A	0	N
adiY	mrcB	3.27529	10	1	#N/A	#N/A	#N/A	2.45352	9.97892	1	#N/A	#N/A	#N/A	#N/A	#N/A	#N/A	#N/A	#N/A	0	N
adiY	mrp	1.41184	10	1	1.51	10	1	1.3097	6.55437	1	#N/A	#N/A	#N/A	#N/A	#N/A	#N/A	#N/A	#N/A	0	N
adiY	msrPQ	0.590142	10	0	2.16329	10	1	0.66161	4.90686	0	#N/A	#N/A	#N/A	#N/A	#N/A	#N/A	#N/A	#N/A	0	N
adiY	mtfA	#N/A	#N/A	#N/A	#N/A	#N/A	#N/A	1.3697	9.99997	1	#N/A	#N/A	#N/A	#N/A	#N/A	#N/A	#N/A	#N/A	0	N
adiY	nadC	0.94066	10	1	1.69536	10	1	0.775806	9.42965	0	#N/A	#N/A	#N/A	#N/A	#N/A	#N/A	#N/A	#N/A	0	N
adiY	nagE	2.16379	10	1	2.50721	10	1	2.23275	10	1	#N/A	#N/A	#N/A	#N/A	#N/A	#N/A	#N/A	#N/A	0	N
adiY	narP	1.29057	10	1	1.82413	10	1	1.45049	2.48992	1	#N/A	#N/A	#N/A	#N/A	#N/A	#N/A	#N/A	#N/A	0	N
adiY	ndk	1.11972	7.89452	1	1.04144	8.81559	1	0.442078	2.1579	0	#N/A	#N/A	#N/A	#N/A	#N/A	#N/A	#N/A	#N/A	0	N
adiY	nfsB	1.08851	10	1	1.76642	10	1	0.612928	7.95465	0	#N/A	#N/A	#N/A	#N/A	#N/A	#N/A	#N/A	#N/A	0	N
adiY	nhoA	2.41255	10	1	3.26648	10	1	0.725151	2.7756	0	#N/A	#N/A	#N/A	#N/A	#N/A	#N/A	#N/A	#N/A	0	N
adiY	nimR	0.663683	10	0	1.73808	10	1	0.697871	9.99998	0	#N/A	#N/A	#N/A	#N/A	#N/A	#N/A	#N/A	#N/A	0	N
adiY	nlpC	0.363926	5.54909	0	0.850836	10	1	0.445286	1.77313	0	#N/A	#N/A	#N/A	#N/A	#N/A	#N/A	#N/A	#N/A	0	N
adiY	nlpD-rpoS	3.56616	10	1	5.03625	10	1	2.5598	9.63113	1	#N/A	#N/A	#N/A	#N/A	#N/A	#N/A	#N/A	#N/A	0	N
adiY	nlpI	2.76118	10	1	3.75928	10	1	1.75874	2.93228	1	#N/A	#N/A	#N/A	#N/A	#N/A	#N/A	#N/A	#N/A	0	N
adiY	norVW	0.767708	4.98466	0	2.0938	10	1	0.47343	0.741347	0	#N/A	#N/A	#N/A	#N/A	#N/A	#N/A	#N/A	#N/A	0	N
adiY	nudB-yebC-ruvC	2.93471	10	1	4.69663	10	1	2.20205	5.06015	1	#N/A	#N/A	#N/A	#N/A	#N/A	#N/A	#N/A	#N/A	0	N
adiY	nudC-hemE-nfi	#N/A	#N/A	#N/A	#N/A	#N/A	#N/A	1.01674	10	1	#N/A	#N/A	#N/A	#N/A	#N/A	#N/A	#N/A	#N/A	0	N
adiY	nudK	0.331561	3.02605	0	0.800232	10	1	0.104081	0.217681	0	#N/A	#N/A	#N/A	#N/A	#N/A	#N/A	#N/A	#N/A	0	N
adiY	nupX	2.62237	10	1	4.35696	10	1	1.14864	7.03592	1	#N/A	#N/A	#N/A	#N/A	#N/A	#N/A	#N/A	#N/A	0	N
adiY	ompG	1.71714	9.75429	1	#N/A	#N/A	#N/A	0.663854	10	0	#N/A	#N/A	#N/A	#N/A	#N/A	#N/A	#N/A	#N/A	0	N
adiY	ompW	1.56064	10	1	1.92583	6.90333	1	#N/A	#N/A	#N/A	#N/A	#N/A	#N/A	#N/A	#N/A	#N/A	#N/A	#N/A	0	N
adiY	paaXY	2.54904	10	1	3.51845	10	1	1.53996	10	1	#N/A	#N/A	#N/A	#N/A	#N/A	#N/A	#N/A	#N/A	0	N
adiY	pabC-mltG-tmk-holB-ycfH	0.319999	5.406	0	0.998615	10	1	0.514968	3.26978	0	#N/A	#N/A	#N/A	#N/A	#N/A	#N/A	#N/A	#N/A	0	N
adiY	pdxK	2.71622	10	1	3.47644	10	1	1.97378	10	1	#N/A	#N/A	#N/A	#N/A	#N/A	#N/A	#N/A	#N/A	0	N
adiY	pepN	1.5141	10	1	2.07042	10	1	1.85196	10	1	#N/A	#N/A	#N/A	#N/A	#N/A	#N/A	#N/A	#N/A	0	N
adiY	pepQ-yigZ-trkH-hemG	1.59887	7.6694	1	2.58474	10	1	1.90025	10	1	#N/A	#N/A	#N/A	#N/A	#N/A	#N/A	#N/A	#N/A	0	N
adiY	perR	1.21431	10	1	3.00537	10	1	-0.0650661	0.203166	0	#N/A	#N/A	#N/A	#N/A	#N/A	#N/A	#N/A	#N/A	0	N
adiY	pfkA	1.04114	10	1	1.41141	10	1	1.10482	3.95305	1	#N/A	#N/A	#N/A	#N/A	#N/A	#N/A	#N/A	#N/A	0	N
adiY	pgl	2.55165	10	1	4.94465	10	1	1.7744	8.78353	1	#N/A	#N/A	#N/A	#N/A	#N/A	#N/A	#N/A	#N/A	0	N
adiY	pgpC-tadA	0.423007	3.57358	0	1.14174	10	1	0.466166	2.83161	0	#N/A	#N/A	#N/A	#N/A	#N/A	#N/A	#N/A	#N/A	0	N
adiY	pgrR	2.275	9.99634	1	2.2652	10	1	1.84038	10	1	#N/A	#N/A	#N/A	#N/A	#N/A	#N/A	#N/A	#N/A	0	N
adiY	pheP	1.27641	10	1	1.01821	10	1	1.35136	9.65428	1	#N/A	#N/A	#N/A	#N/A	#N/A	#N/A	#N/A	#N/A	0	N
adiY	phoBR	2.70765	10	1	3.22495	10	1	2.02535	6.70022	1	#N/A	#N/A	#N/A	#N/A	#N/A	#N/A	#N/A	#N/A	0	N
adiY	phoH	0.0601906	0.154094	0	1.45764	10	1	-0.188383	0.235042	0	#N/A	#N/A	#N/A	#N/A	#N/A	#N/A	#N/A	#N/A	0	N
adiY	pldA	0.249304	0.314648	0	0.686569	0.985825	0	0.846949	2.36819	1	#N/A	#N/A	#N/A	#N/A	#N/A	#N/A	#N/A	#N/A	0	N
adiY	polB	0.466537	9.9619	0	1.67394	10	1	0.445401	3.5708	0	#N/A	#N/A	#N/A	#N/A	#N/A	#N/A	#N/A	#N/A	0	N
adiY	pqiABC	3.51355	10	1	#N/A	#N/A	#N/A	2.66461	10	1	#N/A	#N/A	#N/A	#N/A	#N/A	#N/A	#N/A	#N/A	0	N
adiY	priC-ybaM	0.313029	3.29512	0	0.964342	10	1	0.227837	0.471048	0	#N/A	#N/A	#N/A	#N/A	#N/A	#N/A	#N/A	#N/A	0	N
adiY	psuKG	0.502148	0.963037	0	0.860553	4.44793	1	#N/A	#N/A	#N/A	#N/A	#N/A	#N/A	#N/A	#N/A	#N/A	#N/A	#N/A	0	N
adiY	psuT	0.593365	2.51651	0	1.79473	10	1	0.173245	0.341616	0	#N/A	#N/A	#N/A	#N/A	#N/A	#N/A	#N/A	#N/A	0	N
adiY	pyrG-eno	1.03963	10	1	0.432503	4.66278	0	1.36414	7.0207	1	#N/A	#N/A	#N/A	#N/A	#N/A	#N/A	#N/A	#N/A	0	N
adiY	qseBC	1.42264	10	1	3.02052	10	1	1.0496	3.48074	0	#N/A	#N/A	#N/A	#N/A	#N/A	#N/A	#N/A	#N/A	0	N
adiY	qseG	#N/A	#N/A	#N/A	4.2969	10	1	1.35388	10	1	#N/A	#N/A	#N/A	#N/A	#N/A	#N/A	#N/A	#N/A	0	N
adiY	radD	1.67448	4.44755	1	2.19459	10	1	1.57792	10	1	#N/A	#N/A	#N/A	#N/A	#N/A	#N/A	#N/A	#N/A	0	N
adiY	rayT	1.52719	10	1	2.34898	10	1	0.923088	9.99999	1	#N/A	#N/A	#N/A	#N/A	#N/A	#N/A	#N/A	#N/A	0	N
adiY	rcdA	2.92682	10	1	2.80529	10	1	2.53735	10	1	#N/A	#N/A	#N/A	#N/A	#N/A	#N/A	#N/A	#N/A	0	N
adiY	rcnAB	2.14799	10	1	2.77247	10	1	1.37933	3.25901	1	#N/A	#N/A	#N/A	#N/A	#N/A	#N/A	#N/A	#N/A	0	N
adiY	rcnR	0.992371	10	1	0.946533	6.47489	0	0.623796	9.99293	0	#N/A	#N/A	#N/A	#N/A	#N/A	#N/A	#N/A	#N/A	0	N
adiY	recAX	#N/A	#N/A	#N/A	#N/A	#N/A	#N/A	1.06154	2.57293	1	#N/A	#N/A	#N/A	#N/A	#N/A	#N/A	#N/A	#N/A	0	N
adiY	recET-ralR-ydaC-xisR-intR	1.14857	9.97302	1	2.26663	1.24813	0	-0.0368733	0.160858	0	#N/A	#N/A	#N/A	#N/A	#N/A	#N/A	#N/A	#N/A	0	N
adiY	relA-mazEFG	#N/A	#N/A	#N/A	#N/A	#N/A	#N/A	2.29559	10	1	#N/A	#N/A	#N/A	#N/A	#N/A	#N/A	#N/A	#N/A	0	N
adiY	relBE-hokD	0.666317	10	0	0.878462	10	1	0.441959	1.65456	0	#N/A	#N/A	#N/A	#N/A	#N/A	#N/A	#N/A	#N/A	0	N
adiY	renD-emrE	4.00541	10	1	#N/A	#N/A	#N/A	3.00735	10	1	#N/A	#N/A	#N/A	#N/A	#N/A	#N/A	#N/A	#N/A	0	N
adiY	rhaSR	1.1571	4.58768	1	3.27737	10	1	0.276155	0.299851	0	#N/A	#N/A	#N/A	#N/A	#N/A	#N/A	#N/A	#N/A	0	N
adiY	rhaT	#N/A	#N/A	#N/A	#N/A	#N/A	#N/A	2.20762	9.99971	1	#N/A	#N/A	#N/A	#N/A	#N/A	#N/A	#N/A	#N/A	0	N
adiY	ribC	0.794399	10	0	1.40875	10	1	0.437693	3.08429	0	#N/A	#N/A	#N/A	#N/A	#N/A	#N/A	#N/A	#N/A	0	N
adiY	rihC	3.04167	10	1	2.6205	10	1	1.01693	4.31047	1	#N/A	#N/A	#N/A	#N/A	#N/A	#N/A	#N/A	#N/A	0	N
adiY	rlmD	#N/A	#N/A	#N/A	2.67432	10	1	1.35134	0.743005	0	#N/A	#N/A	#N/A	#N/A	#N/A	#N/A	#N/A	#N/A	0	N
adiY	rlmF	1.81796	10	1	1.7359	10	1	1.76403	3.38581	1	#N/A	#N/A	#N/A	#N/A	#N/A	#N/A	#N/A	#N/A	0	N
adiY	rlmG	1.75013	10	1	1.31995	10	1	1.72131	6.68159	1	#N/A	#N/A	#N/A	#N/A	#N/A	#N/A	#N/A	#N/A	0	N
adiY	rlmJ	1.24418	8.01334	1	1.77	10	1	1.51755	5.54924	1	#N/A	#N/A	#N/A	#N/A	#N/A	#N/A	#N/A	#N/A	0	N
adiY	rluB	2.11434	10	1	1.57198	10	1	1.74941	10	1	#N/A	#N/A	#N/A	#N/A	#N/A	#N/A	#N/A	#N/A	0	N
adiY	rmuC	0.165012	0.403986	0	0.898724	10	1	0.328019	4.52159	0	#N/A	#N/A	#N/A	#N/A	#N/A	#N/A	#N/A	#N/A	0	N
adiY	rne	3.13141	10	1	#N/A	#N/A	#N/A	1.64853	10	1	#N/A	#N/A	#N/A	#N/A	#N/A	#N/A	#N/A	#N/A	0	N
adiY	rnhA	0.923899	10	1	1.50368	10	1	0.526682	2.37381	0	#N/A	#N/A	#N/A	#N/A	#N/A	#N/A	#N/A	#N/A	0	N
adiY	rnlAB	0.924074	9.99557	1	1.72095	10	1	0.7978	1.47144	0	#N/A	#N/A	#N/A	#N/A	#N/A	#N/A	#N/A	#N/A	0	N
adiY	roxA	0.622048	9.99777	0	1.20474	8.45827	1	0.589365	2.29455	0	#N/A	#N/A	#N/A	#N/A	#N/A	#N/A	#N/A	#N/A	0	N
adiY	rplNXE-rpsNH-rplFR-rpsE-rpmD-rplO-secY-rpmJ	0.615567	9.99999	0	1.34071	9.99983	1	0.554352	9.98522	0	#N/A	#N/A	#N/A	#N/A	#N/A	#N/A	#N/A	#N/A	0	N
adiY	rseP	1.44363	10	1	2.19609	10	1	1.21232	10	1	#N/A	#N/A	#N/A	#N/A	#N/A	#N/A	#N/A	#N/A	0	N
adiY	rsmI	#N/A	#N/A	#N/A	4.49982	10	1	2.1992	3.14257	1	#N/A	#N/A	#N/A	#N/A	#N/A	#N/A	#N/A	#N/A	0	N
adiY	rssAB	1.38987	9.99868	1	3.20137	4.03996	1	0.920474	6.15909	1	#N/A	#N/A	#N/A	#N/A	#N/A	#N/A	#N/A	#N/A	0	N
adiY	rsuA	0.826512	0.39808	0	#N/A	#N/A	#N/A	1.09354	6.88396	1	#N/A	#N/A	#N/A	#N/A	#N/A	#N/A	#N/A	#N/A	0	N
adiY	sbcB	1.07649	10	1	1.45132	10	1	0.768735	9.99917	1	#N/A	#N/A	#N/A	#N/A	#N/A	#N/A	#N/A	#N/A	0	N
adiY	sbmA-yaiW	1.61928	10	1	#N/A	#N/A	#N/A	1.84489	9.99999	1	#N/A	#N/A	#N/A	#N/A	#N/A	#N/A	#N/A	#N/A	0	N
adiY	sbmC	0.894777	10	0	2.40369	10	1	0.749703	3.69602	0	#N/A	#N/A	#N/A	#N/A	#N/A	#N/A	#N/A	#N/A	0	N
adiY	selU	0.306609	0.237827	0	1.42267	10	1	0.734152	7.33024	0	#N/A	#N/A	#N/A	#N/A	#N/A	#N/A	#N/A	#N/A	0	N
adiY	seqA-pgm	1.19864	8.91623	1	1.06307	10	1	1.15919	4.70893	1	#N/A	#N/A	#N/A	#N/A	#N/A	#N/A	#N/A	#N/A	0	N
adiY	serB-radA-nadR	0.908963	10	1	1.4926	10	1	0.915742	10	1	#N/A	#N/A	#N/A	#N/A	#N/A	#N/A	#N/A	#N/A	0	N
adiY	serC-aroA	0.390943	1.33135	0	1.66763	10	1	0.697225	10	0	#N/A	#N/A	#N/A	#N/A	#N/A	#N/A	#N/A	#N/A	0	N
adiY	sfmCD	1.37077	10	1	#N/A	#N/A	#N/A	0.388054	7.35614	0	#N/A	#N/A	#N/A	#N/A	#N/A	#N/A	#N/A	#N/A	0	N
adiY	slt	0.109163	1.14616	0	0.855594	10	1	0.122524	0.522335	0	#N/A	#N/A	#N/A	#N/A	#N/A	#N/A	#N/A	#N/A	0	N
adiY	slyD	0.688309	4.79663	0	0.681057	10	0	0.845221	7.44019	1	#N/A	#N/A	#N/A	#N/A	#N/A	#N/A	#N/A	#N/A	0	N
adiY	slyX	1.02626	10	1	1.2666	10	1	1.05058	9.486	1	#N/A	#N/A	#N/A	#N/A	#N/A	#N/A	#N/A	#N/A	0	N
adiY	smpB	0.504735	4.57798	0	1.20339	7.91439	1	0.52023	5.52191	0	#N/A	#N/A	#N/A	#N/A	#N/A	#N/A	#N/A	#N/A	0	N
adiY	sodC	0.441089	6.78891	0	2.56509	10	1	0.397331	3.27172	0	#N/A	#N/A	#N/A	#N/A	#N/A	#N/A	#N/A	#N/A	0	N
adiY	soxR	2.17405	10	1	3.19805	10	1	1.48689	10	1	#N/A	#N/A	#N/A	#N/A	#N/A	#N/A	#N/A	#N/A	0	N
adiY	soxS	1.43093	10	1	1.71355	10	1	1.19653	2.20623	1	#N/A	#N/A	#N/A	#N/A	#N/A	#N/A	#N/A	#N/A	0	N
adiY	sppA	0.716172	9.9999	0	1.17487	10	1	0.635675	8.36554	0	#N/A	#N/A	#N/A	#N/A	#N/A	#N/A	#N/A	#N/A	0	N
adiY	srlAEBD-gutM-srlR-gutQ	0.677828	3.14176	0	0.432495	0.313258	0	1.22198	10	1	#N/A	#N/A	#N/A	#N/A	#N/A	#N/A	#N/A	#N/A	0	N
adiY	srmB	1.55727	10	1	1.23193	10	1	1.44533	10	1	#N/A	#N/A	#N/A	#N/A	#N/A	#N/A	#N/A	#N/A	0	N
adiY	sseB	3.11884	10	1	#N/A	#N/A	#N/A	1.87959	10	1	#N/A	#N/A	#N/A	#N/A	#N/A	#N/A	#N/A	#N/A	0	N
adiY	syd	2.38657	10	1	2.77841	10	1	1.96921	10	1	#N/A	#N/A	#N/A	#N/A	#N/A	#N/A	#N/A	#N/A	0	N
adiY	tamAB-ytfP	2.18709	10	1	3.04566	10	1	1.76815	2.49508	1	#N/A	#N/A	#N/A	#N/A	#N/A	#N/A	#N/A	#N/A	0	N
adiY	tar-tap-cheRBYZ	0.171811	0.349571	0	0.986991	10	1	-0.0632708	0.465587	0	#N/A	#N/A	#N/A	#N/A	#N/A	#N/A	#N/A	#N/A	0	N
adiY	tcdA	1.04028	10	1	#N/A	#N/A	#N/A	0.810776	5.45549	0	#N/A	#N/A	#N/A	#N/A	#N/A	#N/A	#N/A	#N/A	0	N
adiY	tgt-yajC-secDF	3.15984	10	1	3.53922	10	1	2.23065	4.68622	1	#N/A	#N/A	#N/A	#N/A	#N/A	#N/A	#N/A	#N/A	0	N
adiY	thpR	#N/A	#N/A	#N/A	#N/A	#N/A	#N/A	1.33184	2.1941	1	#N/A	#N/A	#N/A	#N/A	#N/A	#N/A	#N/A	#N/A	0	N
adiY	tktA	1.14704	10	1	0.879269	10	0	1.20171	10	1	#N/A	#N/A	#N/A	#N/A	#N/A	#N/A	#N/A	#N/A	0	N
adiY	tonB	#N/A	#N/A	#N/A	0.960479	9.62254	1	0.251223	0.591869	0	#N/A	#N/A	#N/A	#N/A	#N/A	#N/A	#N/A	#N/A	0	N
adiY	torR	0.811938	10	1	1.03787	10	1	0.856569	10	0	#N/A	#N/A	#N/A	#N/A	#N/A	#N/A	#N/A	#N/A	0	N
adiY	torT	3.12265	10	1	4.22693	10	1	2.08513	10	1	#N/A	#N/A	#N/A	#N/A	#N/A	#N/A	#N/A	#N/A	0	N
adiY	tpiA	1.87163	10	1	2.81202	10	1	1.7351	3.47071	1	#N/A	#N/A	#N/A	#N/A	#N/A	#N/A	#N/A	#N/A	0	N
adiY	trkA	2.95109	10	1	#N/A	#N/A	#N/A	2.05062	3.52905	1	#N/A	#N/A	#N/A	#N/A	#N/A	#N/A	#N/A	#N/A	0	N
adiY	trpLEDCBA	0.320139	0.720151	0	2.20701	10	1	0.296786	1.14028	0	#N/A	#N/A	#N/A	#N/A	#N/A	#N/A	#N/A	#N/A	0	N
adiY	trpR	1.0157	9.13891	1	1.24022	10	1	1.14797	6.36175	1	#N/A	#N/A	#N/A	#N/A	#N/A	#N/A	#N/A	#N/A	0	N
adiY	ttcA	0.776342	0.897901	0	1.71637	10	1	0.0829601	0.182742	0	#N/A	#N/A	#N/A	#N/A	#N/A	#N/A	#N/A	#N/A	0	N
adiY	ttdR	1.10552	7.74904	1	2.63537	10	1	-0.211045	0.616544	0	#N/A	#N/A	#N/A	#N/A	#N/A	#N/A	#N/A	#N/A	0	N
adiY	tyrTV-tpr	0.624103	4.13782	0	1.77249	10	1	0.685604	9.99972	0	#N/A	#N/A	#N/A	#N/A	#N/A	#N/A	#N/A	#N/A	0	N
adiY	ubiEJB	1.82712	8.56133	1	2.26431	10	1	1.59181	10	1	#N/A	#N/A	#N/A	#N/A	#N/A	#N/A	#N/A	#N/A	0	N
adiY	ubiF	1.36271	10	1	2.19422	10	1	1.22364	10	1	#N/A	#N/A	#N/A	#N/A	#N/A	#N/A	#N/A	#N/A	0	N
adiY	ucpA	1.00744	10	1	0.892928	2.56798	1	0.806372	4.25451	0	#N/A	#N/A	#N/A	#N/A	#N/A	#N/A	#N/A	#N/A	0	N
adiY	udp	1.94969	10	1	1.17796	10	1	2.1185	10	1	#N/A	#N/A	#N/A	#N/A	#N/A	#N/A	#N/A	#N/A	0	N
adiY	ushA	2.5014	10	1	3.30707	10	1	1.85966	4.21141	1	#N/A	#N/A	#N/A	#N/A	#N/A	#N/A	#N/A	#N/A	0	N
adiY	uxuAB	1.47775	1.27873	0	1.33162	10	1	0.707878	10	0	#N/A	#N/A	#N/A	#N/A	#N/A	#N/A	#N/A	#N/A	0	N
adiY	wrbA-yccJ	0.292725	3.30937	0	2.52092	10	1	0.333708	3.68759	0	#N/A	#N/A	#N/A	#N/A	#N/A	#N/A	#N/A	#N/A	0	N
adiY	xylFGHR	0.898144	0.906221	0	3.2614	10	1	1.17864	3.84645	1	#N/A	#N/A	#N/A	#N/A	#N/A	#N/A	#N/A	#N/A	0	N
adiY	yaaA	0.752148	10	0	1.58216	10	1	0.924849	9.99997	1	#N/A	#N/A	#N/A	#N/A	#N/A	#N/A	#N/A	#N/A	0	N
adiY	yaaJ	0.110477	0.492582	0	1.10746	10	1	0.436535	9.99679	0	#N/A	#N/A	#N/A	#N/A	#N/A	#N/A	#N/A	#N/A	0	N
adiY	yaaU	4.0479	10	1	5.6944	10	1	2.23076	10	1	#N/A	#N/A	#N/A	#N/A	#N/A	#N/A	#N/A	#N/A	0	N
adiY	yaaW	3.3769	10	1	#N/A	#N/A	#N/A	1.37495	10	1	#N/A	#N/A	#N/A	#N/A	#N/A	#N/A	#N/A	#N/A	0	N
adiY	yabI	2.1118	6.553	1	#N/A	#N/A	#N/A	1.78341	3.1437	1	#N/A	#N/A	#N/A	#N/A	#N/A	#N/A	#N/A	#N/A	0	N
adiY	yabPQ	2.76621	10	1	5.22425	10	1	1.65393	9.93343	1	#N/A	#N/A	#N/A	#N/A	#N/A	#N/A	#N/A	#N/A	0	N
adiY	yadGH	2.43343	10	1	3.76286	10	1	1.46356	10	1	#N/A	#N/A	#N/A	#N/A	#N/A	#N/A	#N/A	#N/A	0	N
adiY	yadV-htrE	0.0739364	0.177682	0	1.70934	9.99973	1	-0.258833	0.741377	0	#N/A	#N/A	#N/A	#N/A	#N/A	#N/A	#N/A	#N/A	0	N
adiY	yaeH	2.16264	10	1	#N/A	#N/A	#N/A	1.61826	3.84185	1	#N/A	#N/A	#N/A	#N/A	#N/A	#N/A	#N/A	#N/A	0	N
adiY	yaeI	1.82158	10	1	#N/A	#N/A	#N/A	1.24996	9.74967	1	#N/A	#N/A	#N/A	#N/A	#N/A	#N/A	#N/A	#N/A	0	N
adiY	yafJ	0.606265	9.99973	0	2.46568	10	1	0.338356	1.31922	0	#N/A	#N/A	#N/A	#N/A	#N/A	#N/A	#N/A	#N/A	0	N
adiY	yafS	2.48748	9.2748	1	3.00015	10	1	2.06309	10	1	#N/A	#N/A	#N/A	#N/A	#N/A	#N/A	#N/A	#N/A	0	N
adiY	yafU	0.459388	1.41845	0	0.955631	6.33778	1	0.143605	0.230201	0	#N/A	#N/A	#N/A	#N/A	#N/A	#N/A	#N/A	#N/A	0	N
adiY	yagJ	2.72382	10	1	4.09193	10	1	1.64125	10	1	#N/A	#N/A	#N/A	#N/A	#N/A	#N/A	#N/A	#N/A	0	N
adiY	yahB	2.5184	10	1	3.77421	10	1	2.03337	3.27459	1	#N/A	#N/A	#N/A	#N/A	#N/A	#N/A	#N/A	#N/A	0	N
adiY	yahDEFG	0.735902	10	0	1.73737	10	1	0.371483	10	0	#N/A	#N/A	#N/A	#N/A	#N/A	#N/A	#N/A	#N/A	0	N
adiY	yahIJ	1.69042	10	1	3.66512	10	1	1.38628	10	1	#N/A	#N/A	#N/A	#N/A	#N/A	#N/A	#N/A	#N/A	0	N
adiY	yahK	2.08362	3.45165	1	4.9895	10	1	1.79513	10	1	#N/A	#N/A	#N/A	#N/A	#N/A	#N/A	#N/A	#N/A	0	N
adiY	yahN	2.43827	10	1	#N/A	#N/A	#N/A	1.06525	1.52937	0	#N/A	#N/A	#N/A	#N/A	#N/A	#N/A	#N/A	#N/A	0	N
adiY	yahO	1.24956	6.56906	1	3.89057	10	1	0.946379	2.08059	1	#N/A	#N/A	#N/A	#N/A	#N/A	#N/A	#N/A	#N/A	0	N
adiY	yaiU	2.5565	2.85593	1	#N/A	#N/A	#N/A	1.76641	10	1	#N/A	#N/A	#N/A	#N/A	#N/A	#N/A	#N/A	#N/A	0	N
adiY	yajI	1.11922	10	1	2.50012	10	1	0.987	7.7957	1	#N/A	#N/A	#N/A	#N/A	#N/A	#N/A	#N/A	#N/A	0	N
adiY	ybaA	0.0969836	0.251003	0	1.83724	10	1	0.0346052	0.180968	0	#N/A	#N/A	#N/A	#N/A	#N/A	#N/A	#N/A	#N/A	0	N
adiY	ybaB-recR	1.54212	10	1	4.2881	10	1	1.02397	4.86295	1	#N/A	#N/A	#N/A	#N/A	#N/A	#N/A	#N/A	#N/A	0	N
adiY	ybaE	1.03189	1.55165	0	1.70974	5.18265	1	0.0762806	0.264973	0	#N/A	#N/A	#N/A	#N/A	#N/A	#N/A	#N/A	#N/A	0	N
adiY	ybaK	0.908116	10	0	1.48964	10	1	0.909544	7.20628	1	#N/A	#N/A	#N/A	#N/A	#N/A	#N/A	#N/A	#N/A	0	N
adiY	ybaN	0.629218	7.87523	0	1.93112	3.03324	1	#N/A	#N/A	#N/A	#N/A	#N/A	#N/A	#N/A	#N/A	#N/A	#N/A	#N/A	0	N
adiY	ybaQ	1.09577	9.2748	1	1.94498	10	1	1.33119	9.99219	1	#N/A	#N/A	#N/A	#N/A	#N/A	#N/A	#N/A	#N/A	0	N
adiY	ybcK	-0.248098	0.215109	0	1.24481	9.60893	1	-0.351133	0.618602	0	#N/A	#N/A	#N/A	#N/A	#N/A	#N/A	#N/A	#N/A	0	N
adiY	ybcLM	0.402566	0.555789	0	2.3704	10	1	-1.32101	1.09713	0	#N/A	#N/A	#N/A	#N/A	#N/A	#N/A	#N/A	#N/A	0	N
adiY	ybdF	0.597255	7.87724	0	1.26484	9.6879	1	0.622417	4.94794	0	#N/A	#N/A	#N/A	#N/A	#N/A	#N/A	#N/A	#N/A	0	N
adiY	ybeL	0.389436	2.3926	0	1.32726	10	1	0.363177	1.42236	0	#N/A	#N/A	#N/A	#N/A	#N/A	#N/A	#N/A	#N/A	0	N
adiY	ybeQ	1.32774	10	0	2.62351	9.95675	1	-0.912953	0.807155	0	#N/A	#N/A	#N/A	#N/A	#N/A	#N/A	#N/A	#N/A	0	N
adiY	ybeU-djlC	1.2196	9.99999	0	2.08096	9.99367	1	1.18136	9.9989	1	#N/A	#N/A	#N/A	#N/A	#N/A	#N/A	#N/A	#N/A	0	N
adiY	ybfD	1.49092	10	1	3.8953	10	1	1.57265	10	1	#N/A	#N/A	#N/A	#N/A	#N/A	#N/A	#N/A	#N/A	0	N
adiY	ybgA-phr	-0.00276005	0.143117	0	1.59265	10	1	0.234873	2.12111	0	#N/A	#N/A	#N/A	#N/A	#N/A	#N/A	#N/A	#N/A	0	N
adiY	ybgQPO	1.66927	5.16342	1	#N/A	#N/A	#N/A	0.580213	5.94541	0	#N/A	#N/A	#N/A	#N/A	#N/A	#N/A	#N/A	#N/A	0	N
adiY	ybgS	0.18726	0.815235	0	1.66652	10	1	0.138224	0.278477	0	#N/A	#N/A	#N/A	#N/A	#N/A	#N/A	#N/A	#N/A	0	N
adiY	ybhA	0.72542	4.2956	0	1.04892	10	1	0.739524	10	0	#N/A	#N/A	#N/A	#N/A	#N/A	#N/A	#N/A	#N/A	0	N
adiY	ybhJ	1.1161	10	1	2.91391	10	1	-0.234669	0.370328	0	#N/A	#N/A	#N/A	#N/A	#N/A	#N/A	#N/A	#N/A	0	N
adiY	ybhK	1.09822	2.38513	1	1.48441	10	1	0.80233	2.8443	0	#N/A	#N/A	#N/A	#N/A	#N/A	#N/A	#N/A	#N/A	0	N
adiY	ybhQ	1.18598	10	1	1.06662	10	1	1.02348	7.12338	1	#N/A	#N/A	#N/A	#N/A	#N/A	#N/A	#N/A	#N/A	0	N
adiY	ybiA	0.725499	2.59896	0	1.31973	10	1	0.686801	1.22796	0	#N/A	#N/A	#N/A	#N/A	#N/A	#N/A	#N/A	#N/A	0	N
adiY	ybiI	0.911244	10	1	3.20965	10	1	0.514747	3.55855	0	#N/A	#N/A	#N/A	#N/A	#N/A	#N/A	#N/A	#N/A	0	N
adiY	ybiJ	1.35744	9.99982	1	1.23748	9.99959	1	0.971342	1.03477	0	#N/A	#N/A	#N/A	#N/A	#N/A	#N/A	#N/A	#N/A	0	N
adiY	ybjH	2.53366	10	1	3.62974	10	1	2.27318	7.38797	1	#N/A	#N/A	#N/A	#N/A	#N/A	#N/A	#N/A	#N/A	0	N
adiY	ybjM	1.53018	10	1	1.77312	10	1	1.48922	3.79598	1	#N/A	#N/A	#N/A	#N/A	#N/A	#N/A	#N/A	#N/A	0	N
adiY	ybjO-rlmC	2.10289	8.81083	1	2.79046	10	1	1.09023	1.86142	0	#N/A	#N/A	#N/A	#N/A	#N/A	#N/A	#N/A	#N/A	0	N
adiY	ycaC	0.187183	0.988113	0	1.86788	3.95559	1	0.00442089	0.150219	0	#N/A	#N/A	#N/A	#N/A	#N/A	#N/A	#N/A	#N/A	0	N
adiY	ycaD	0.555585	10	0	0.967311	10	1	0.736182	5.19034	0	#N/A	#N/A	#N/A	#N/A	#N/A	#N/A	#N/A	#N/A	0	N
adiY	ycaL	0.259113	0.880242	0	0.944025	2.64912	1	0.202218	0.516493	0	#N/A	#N/A	#N/A	#N/A	#N/A	#N/A	#N/A	#N/A	0	N
adiY	ycaN	1.02298	10	1	1.76006	10	1	0.94263	10	1	#N/A	#N/A	#N/A	#N/A	#N/A	#N/A	#N/A	#N/A	0	N
adiY	ycaP	1.42887	10	1	4.02495	10	1	1.27086	8.87216	1	#N/A	#N/A	#N/A	#N/A	#N/A	#N/A	#N/A	#N/A	0	N
adiY	yccM	0.238006	0.355339	0	2.32454	10	1	0.320535	0.760441	0	#N/A	#N/A	#N/A	#N/A	#N/A	#N/A	#N/A	#N/A	0	N
adiY	ycdZ	1.81331	10	1	0.280155	1.864	0	2.12918	10	1	#N/A	#N/A	#N/A	#N/A	#N/A	#N/A	#N/A	#N/A	0	N
adiY	ycfJ	0.204362	0.311165	0	1.11802	3.08739	1	-0.104771	0.194141	0	#N/A	#N/A	#N/A	#N/A	#N/A	#N/A	#N/A	#N/A	0	N
adiY	ycgL	0.92545	4.22184	1	1.20344	10	1	1.36475	2.73622	1	#N/A	#N/A	#N/A	#N/A	#N/A	#N/A	#N/A	#N/A	0	N
adiY	ycgM	2.25255	10	1	4.39608	10	1	1.42984	10	1	#N/A	#N/A	#N/A	#N/A	#N/A	#N/A	#N/A	#N/A	0	N
adiY	ycgN	0.608883	6.92934	0	#N/A	#N/A	#N/A	0.830817	2.89112	1	#N/A	#N/A	#N/A	#N/A	#N/A	#N/A	#N/A	#N/A	0	N
adiY	ycgY	0.504209	0.80745	0	1.91071	6.60624	1	-0.176371	0.343865	0	#N/A	#N/A	#N/A	#N/A	#N/A	#N/A	#N/A	#N/A	0	N
adiY	ychG_1G_2	1.13378	10	1	-0.242328	0.50185	0	0.523988	9.99963	0	#N/A	#N/A	#N/A	#N/A	#N/A	#N/A	#N/A	#N/A	0	N
adiY	ychS	0.121087	0.185185	0	1.62873	2.74295	1	0.263104	0.791231	0	#N/A	#N/A	#N/A	#N/A	#N/A	#N/A	#N/A	#N/A	0	N
adiY	ycjG	2.65482	10	1	#N/A	#N/A	#N/A	1.67942	10	1	#N/A	#N/A	#N/A	#N/A	#N/A	#N/A	#N/A	#N/A	0	N
adiY	ycjXF-tyrR	0.852506	10	1	0.856463	10	1	1.14034	10	1	#N/A	#N/A	#N/A	#N/A	#N/A	#N/A	#N/A	#N/A	0	N
adiY	ycjY-ymjDC-mpaA	-0.0669155	0.178032	0	1.37632	10	1	0.182208	0.657116	0	#N/A	#N/A	#N/A	#N/A	#N/A	#N/A	#N/A	#N/A	0	N
adiY	ydbD	1.25977	5.22496	1	2.39186	3.47185	1	0.629932	0.950289	0	#N/A	#N/A	#N/A	#N/A	#N/A	#N/A	#N/A	#N/A	0	N
adiY	ydbH-ynbE-ydbL	0.874096	10	1	0.998027	10	1	1.01054	7.52404	1	#N/A	#N/A	#N/A	#N/A	#N/A	#N/A	#N/A	#N/A	0	N
adiY	ydcA	0.621476	0.775197	0	3.41158	10	1	-0.370993	2.1217	0	#N/A	#N/A	#N/A	#N/A	#N/A	#N/A	#N/A	#N/A	0	N
adiY	ydcJ	2.61407	10	1	4.3871	10	1	1.41018	10	1	#N/A	#N/A	#N/A	#N/A	#N/A	#N/A	#N/A	#N/A	0	N
adiY	ydcSTUV-patD	0.223847	0.815243	0	1.89401	2.07869	1	0.0983578	1.3531	0	#N/A	#N/A	#N/A	#N/A	#N/A	#N/A	#N/A	#N/A	0	N
adiY	yddH	0.839223	10	0	2.57756	10	1	0.649101	10	0	#N/A	#N/A	#N/A	#N/A	#N/A	#N/A	#N/A	#N/A	0	N
adiY	ydeQ	1.17555	9.99994	1	2.73732	10	1	0.798379	9.99628	0	#N/A	#N/A	#N/A	#N/A	#N/A	#N/A	#N/A	#N/A	0	N
adiY	ydfI	0.357249	0.622593	0	2.78211	10	1	-0.450696	2.09285	0	#N/A	#N/A	#N/A	#N/A	#N/A	#N/A	#N/A	#N/A	0	N
adiY	ydfV	2.78739	10	1	4.69519	10	1	1.31473	10	1	#N/A	#N/A	#N/A	#N/A	#N/A	#N/A	#N/A	#N/A	0	N
adiY	ydfZ	0.540266	1.124	0	1.48747	6.04793	1	0.754063	4.44351	0	#N/A	#N/A	#N/A	#N/A	#N/A	#N/A	#N/A	#N/A	0	N
adiY	ydhS	0.0442631	0.17964	0	1.86919	10	1	0.246893	2.01517	0	#N/A	#N/A	#N/A	#N/A	#N/A	#N/A	#N/A	#N/A	0	N
adiY	ydiFO	-0.592886	0.754532	0	2.39466	9.57375	1	0.126427	0.195285	0	#N/A	#N/A	#N/A	#N/A	#N/A	#N/A	#N/A	#N/A	0	N
adiY	ydiM	0.840497	10	0	2.61976	8.47717	1	0.85932	5.2785	0	#N/A	#N/A	#N/A	#N/A	#N/A	#N/A	#N/A	#N/A	0	N
adiY	ydiQRST-fadK	0.48951	0.241717	0	1.46416	4.92712	1	0.0294716	0.165271	0	#N/A	#N/A	#N/A	#N/A	#N/A	#N/A	#N/A	#N/A	0	N
adiY	ydjE	0.664256	2.90343	0	1.94994	9.99345	1	-0.304327	0.278232	0	#N/A	#N/A	#N/A	#N/A	#N/A	#N/A	#N/A	#N/A	0	N
adiY	ydjF	1.35029	4.36926	1	1.41413	10	1	1.69111	7.16345	1	#N/A	#N/A	#N/A	#N/A	#N/A	#N/A	#N/A	#N/A	0	N
adiY	ydjXYZ-ynjABCD	0.826379	10	1	2.05909	9.89971	1	0.368451	10	0	#N/A	#N/A	#N/A	#N/A	#N/A	#N/A	#N/A	#N/A	0	N
adiY	yeaE	0.57751	0.365896	0	2.18278	10	1	0.618667	0.579888	0	#N/A	#N/A	#N/A	#N/A	#N/A	#N/A	#N/A	#N/A	0	N
adiY	yeaL	1.55442	10	1	2.92608	10	1	1.19687	10	1	#N/A	#N/A	#N/A	#N/A	#N/A	#N/A	#N/A	#N/A	0	N
adiY	yebF	0.0207653	0.155169	0	1.10928	9.99997	1	0.0727118	0.768559	0	#N/A	#N/A	#N/A	#N/A	#N/A	#N/A	#N/A	#N/A	0	N
adiY	yecM-cutC	0.583899	9.71611	0	0.80817	10	1	0.524869	3.84681	0	#N/A	#N/A	#N/A	#N/A	#N/A	#N/A	#N/A	#N/A	0	N
adiY	yedP	1.47927	10	1	3.53374	10	1	0.969476	1.16476	0	#N/A	#N/A	#N/A	#N/A	#N/A	#N/A	#N/A	#N/A	0	N
adiY	yeeA	1.90257	10	1	1.49143	10	1	1.88515	10	1	#N/A	#N/A	#N/A	#N/A	#N/A	#N/A	#N/A	#N/A	0	N
adiY	yegTUV	0.848573	8.41325	1	1.76075	10	1	0.519638	3.92946	0	#N/A	#N/A	#N/A	#N/A	#N/A	#N/A	#N/A	#N/A	0	N
adiY	yegW	1.7125	3.73562	1	#N/A	#N/A	#N/A	1.75497	1.49678	0	#N/A	#N/A	#N/A	#N/A	#N/A	#N/A	#N/A	#N/A	0	N
adiY	yehS	1.35145	10	1	1.65359	10	1	0.868086	10	1	#N/A	#N/A	#N/A	#N/A	#N/A	#N/A	#N/A	#N/A	0	N
adiY	yeiE	0.939161	10	1	1.0203	10	1	0.838536	3.0803	0	#N/A	#N/A	#N/A	#N/A	#N/A	#N/A	#N/A	#N/A	0	N
adiY	yejABEF	#N/A	#N/A	#N/A	#N/A	#N/A	#N/A	1.1736	10	1	#N/A	#N/A	#N/A	#N/A	#N/A	#N/A	#N/A	#N/A	0	N
adiY	yejK	0.487432	10	0	0.877707	10	1	0.406998	3.32032	0	#N/A	#N/A	#N/A	#N/A	#N/A	#N/A	#N/A	#N/A	0	N
adiY	yfbU-hxpA	0.339384	2.03025	0	1.01072	7.3327	1	0.532036	10	0	#N/A	#N/A	#N/A	#N/A	#N/A	#N/A	#N/A	#N/A	0	N
adiY	yfbV	1.59516	9.99924	1	2.43082	10	1	1.70928	9.48148	1	#N/A	#N/A	#N/A	#N/A	#N/A	#N/A	#N/A	#N/A	0	N
adiY	yfcD	0.418414	1.29065	0	1.11439	6.02761	1	0.698707	0.596668	0	#N/A	#N/A	#N/A	#N/A	#N/A	#N/A	#N/A	#N/A	0	N
adiY	yfcG	1.31119	4.04479	1	#N/A	#N/A	#N/A	1.31252	5.96398	1	#N/A	#N/A	#N/A	#N/A	#N/A	#N/A	#N/A	#N/A	0	N
adiY	yfcU_1U_2SRQPO	0.275587	2.71061	0	2.50598	10	1	0.118195	0.528046	0	#N/A	#N/A	#N/A	#N/A	#N/A	#N/A	#N/A	#N/A	0	N
adiY	yfdGHI	1.35891	6.93279	1	0.67433	10	0	1.12382	7.86887	1	#N/A	#N/A	#N/A	#N/A	#N/A	#N/A	#N/A	#N/A	0	N
adiY	yfeN	0.269721	0.263497	0	1.04952	9.99843	1	0.496102	0.233539	0	#N/A	#N/A	#N/A	#N/A	#N/A	#N/A	#N/A	#N/A	0	N
adiY	yfeYX	2.02411	10	1	#N/A	#N/A	#N/A	1.82603	7.83293	1	#N/A	#N/A	#N/A	#N/A	#N/A	#N/A	#N/A	#N/A	0	N
adiY	yffS	0.778669	10	0	1.8751	10	1	0.354176	1.91397	0	#N/A	#N/A	#N/A	#N/A	#N/A	#N/A	#N/A	#N/A	0	N
adiY	yfhL	1.15567	3.2611	1	1.27885	5.14664	1	0.970086	1.45919	0	#N/A	#N/A	#N/A	#N/A	#N/A	#N/A	#N/A	#N/A	0	N
adiY	yfhM-pbpC	1.05194	10	1	2.47786	10	1	1.08954	10	1	#N/A	#N/A	#N/A	#N/A	#N/A	#N/A	#N/A	#N/A	0	N
adiY	yfiE	2.40959	10	1	2.80813	10	1	1.43285	10	1	#N/A	#N/A	#N/A	#N/A	#N/A	#N/A	#N/A	#N/A	0	N
adiY	yfiF	1.81045	7.21586	1	1.04378	10	1	2.12664	10	1	#N/A	#N/A	#N/A	#N/A	#N/A	#N/A	#N/A	#N/A	0	N
adiY	yfjI	2.81394	10	1	3.98122	10	1	0.970476	10	1	#N/A	#N/A	#N/A	#N/A	#N/A	#N/A	#N/A	#N/A	0	N
adiY	ygaY_1Y_2	0.16043	0.259936	0	1.00904	9.97939	1	0.413749	2.76071	0	#N/A	#N/A	#N/A	#N/A	#N/A	#N/A	#N/A	#N/A	0	N
adiY	ygaZH	0.780107	2.95914	0	1.01772	7.39023	1	0.987281	0.907217	0	#N/A	#N/A	#N/A	#N/A	#N/A	#N/A	#N/A	#N/A	0	N
adiY	ygbA	2.00303	10	1	#N/A	#N/A	#N/A	1.53259	1.66376	0	#N/A	#N/A	#N/A	#N/A	#N/A	#N/A	#N/A	#N/A	0	N
adiY	ygbN	2.3635	10	1	3.98209	10	1	1.15711	9.99766	1	#N/A	#N/A	#N/A	#N/A	#N/A	#N/A	#N/A	#N/A	0	N
adiY	ygdI	2.61087	10	1	#N/A	#N/A	#N/A	1.77434	10	1	#N/A	#N/A	#N/A	#N/A	#N/A	#N/A	#N/A	#N/A	0	N
adiY	ygeF	1.29448	8.02625	1	2.29868	10	1	0.628101	0.347942	0	#N/A	#N/A	#N/A	#N/A	#N/A	#N/A	#N/A	#N/A	0	N
adiY	ygeI	1.00851	10	1	#N/A	#N/A	#N/A	0.581273	3.688	0	#N/A	#N/A	#N/A	#N/A	#N/A	#N/A	#N/A	#N/A	0	N
adiY	ygeX	1.10114	10	1	2.99851	10	1	0.516086	6.65725	0	#N/A	#N/A	#N/A	#N/A	#N/A	#N/A	#N/A	#N/A	0	N
adiY	ygeY	#N/A	#N/A	#N/A	5.69128	10	1	2.32721	7.63489	1	#N/A	#N/A	#N/A	#N/A	#N/A	#N/A	#N/A	#N/A	0	N
adiY	ygfF	0.896323	10	0	2.63592	10	1	0.300951	3.51936	0	#N/A	#N/A	#N/A	#N/A	#N/A	#N/A	#N/A	#N/A	0	N
adiY	yggE	2.02083	10	1	2.9918	10	1	1.3713	2.92863	1	#N/A	#N/A	#N/A	#N/A	#N/A	#N/A	#N/A	#N/A	0	N
adiY	ygiD	1.1374	9.93068	1	1.67803	2.74279	1	0.537489	0.697618	0	#N/A	#N/A	#N/A	#N/A	#N/A	#N/A	#N/A	#N/A	0	N
adiY	ygiF-glnE	0.572708	9.99999	0	1.62168	10	1	0.86294	10	0	#N/A	#N/A	#N/A	#N/A	#N/A	#N/A	#N/A	#N/A	0	N
adiY	ygiW	0.0315499	0.163172	0	2.03634	10	1	0.0279198	0.180232	0	#N/A	#N/A	#N/A	#N/A	#N/A	#N/A	#N/A	#N/A	0	N
adiY	ygjI	1.20315	10	1	2.01267	10	1	0.0970328	0.203842	0	#N/A	#N/A	#N/A	#N/A	#N/A	#N/A	#N/A	#N/A	0	N
adiY	ygjJK	0.943938	0.552279	0	3.99902	6.28792	1	-0.198712	0.244603	0	#N/A	#N/A	#N/A	#N/A	#N/A	#N/A	#N/A	#N/A	0	N
adiY	ygjR	0.581716	8.81637	0	1.48575	9.99215	1	0.149302	0.224444	0	#N/A	#N/A	#N/A	#N/A	#N/A	#N/A	#N/A	#N/A	0	N
adiY	yhaKL	0.486854	3.12017	0	1.25443	3.22835	1	0.297775	0.913102	0	#N/A	#N/A	#N/A	#N/A	#N/A	#N/A	#N/A	#N/A	0	N
adiY	yhbP	2.43735	10	1	3.60836	10	1	1.90754	10	1	#N/A	#N/A	#N/A	#N/A	#N/A	#N/A	#N/A	#N/A	0	N
adiY	yhbQ	0.505946	9.99241	0	1.04396	5.9161	1	0.392896	0.780039	0	#N/A	#N/A	#N/A	#N/A	#N/A	#N/A	#N/A	#N/A	0	N
adiY	yhbUV	0.836456	1.1085	0	2.31428	10	1	-0.527452	0.629531	0	#N/A	#N/A	#N/A	#N/A	#N/A	#N/A	#N/A	#N/A	0	N
adiY	yhbW	0.961154	10	1	2.11783	10	1	0.756468	9.97233	0	#N/A	#N/A	#N/A	#N/A	#N/A	#N/A	#N/A	#N/A	0	N
adiY	yhcB	0.856075	2.1677	1	#N/A	#N/A	#N/A	1.0751	9.68547	1	#N/A	#N/A	#N/A	#N/A	#N/A	#N/A	#N/A	#N/A	0	N
adiY	yhcG	1.59401	10	1	#N/A	#N/A	#N/A	0.673681	8.16226	0	#N/A	#N/A	#N/A	#N/A	#N/A	#N/A	#N/A	#N/A	0	N
adiY	yhcO	0.50003	2.89767	0	3.43001	10	1	0.553449	1.45072	0	#N/A	#N/A	#N/A	#N/A	#N/A	#N/A	#N/A	#N/A	0	N
adiY	yhdH	2.81929	10	1	4.27272	10	1	2.14662	10	1	#N/A	#N/A	#N/A	#N/A	#N/A	#N/A	#N/A	#N/A	0	N
adiY	yhgE	1.20307	2.98938	1	1.21155	8.37711	1	1.06484	10	1	#N/A	#N/A	#N/A	#N/A	#N/A	#N/A	#N/A	#N/A	0	N
adiY	yhgF	-0.00311129	0.143513	0	1.13029	10	1	0.314589	10	0	#N/A	#N/A	#N/A	#N/A	#N/A	#N/A	#N/A	#N/A	0	N
adiY	yhhM	1.15288	10	1	1.827	10	1	0.592523	0.79091	0	#N/A	#N/A	#N/A	#N/A	#N/A	#N/A	#N/A	#N/A	0	N
adiY	yhhT	2.60904	10	1	#N/A	#N/A	#N/A	1.61483	8.7372	1	#N/A	#N/A	#N/A	#N/A	#N/A	#N/A	#N/A	#N/A	0	N
adiY	yhhY	1.53377	10	1	3.26358	10	1	1.83283	10	1	#N/A	#N/A	#N/A	#N/A	#N/A	#N/A	#N/A	#N/A	0	N
adiY	yhhZ-yrhA-insA-6AB-6B-6	0.553604	2.70517	0	2.1468	10	1	-0.387101	0.897781	0	#N/A	#N/A	#N/A	#N/A	#N/A	#N/A	#N/A	#N/A	0	N
adiY	yhjG	1.00273	2.2206	1	#N/A	#N/A	#N/A	0.874991	10	1	#N/A	#N/A	#N/A	#N/A	#N/A	#N/A	#N/A	#N/A	0	N
adiY	yhjY	-0.116863	0.332824	0	0.848427	4.17719	1	-0.360402	0.455186	0	#N/A	#N/A	#N/A	#N/A	#N/A	#N/A	#N/A	#N/A	0	N
adiY	yiaD	1.33741	10	1	1.51476	10	1	0.8369	4.96236	0	#N/A	#N/A	#N/A	#N/A	#N/A	#N/A	#N/A	#N/A	0	N
adiY	yiaJ	0.446167	4.70441	0	1.48016	10	1	0.875667	3.55184	0	#N/A	#N/A	#N/A	#N/A	#N/A	#N/A	#N/A	#N/A	0	N
adiY	yiaT	0.527532	0.516985	0	2.11801	9.9997	1	-0.287391	0.27763	0	#N/A	#N/A	#N/A	#N/A	#N/A	#N/A	#N/A	#N/A	0	N
adiY	yiaU	0.567588	10	0	0.843618	10	1	0.428909	1.09705	0	#N/A	#N/A	#N/A	#N/A	#N/A	#N/A	#N/A	#N/A	0	N
adiY	yiaWV	#N/A	#N/A	#N/A	2.59727	9.87601	1	#N/A	#N/A	#N/A	#N/A	#N/A	#N/A	#N/A	#N/A	#N/A	#N/A	#N/A	0	N
adiY	yidI	1.48009	10	1	2.84181	10	1	1.20172	10	1	#N/A	#N/A	#N/A	#N/A	#N/A	#N/A	#N/A	#N/A	0	N
adiY	yidX	1.89633	10	1	4.00463	10	1	0.894664	9.26457	1	#N/A	#N/A	#N/A	#N/A	#N/A	#N/A	#N/A	#N/A	0	N
adiY	yieH	1.8671	10	1	4.03444	10	1	1.38414	10	1	#N/A	#N/A	#N/A	#N/A	#N/A	#N/A	#N/A	#N/A	0	N
adiY	yiiF	2.06684	10	1	#N/A	#N/A	#N/A	1.40364	10	1	#N/A	#N/A	#N/A	#N/A	#N/A	#N/A	#N/A	#N/A	0	N
adiY	yiiR	2.90495	10	1	3.74077	10	1	2.55897	4.16715	1	#N/A	#N/A	#N/A	#N/A	#N/A	#N/A	#N/A	#N/A	0	N
adiY	yjaH	2.31888	10	1	#N/A	#N/A	#N/A	1.13597	9.25596	1	#N/A	#N/A	#N/A	#N/A	#N/A	#N/A	#N/A	#N/A	0	N
adiY	yjbB	0.988403	10	1	2.10083	10	1	0.845636	10	0	#N/A	#N/A	#N/A	#N/A	#N/A	#N/A	#N/A	#N/A	0	N
adiY	yjbI	#N/A	#N/A	#N/A	1.28689	9.95195	1	#N/A	#N/A	#N/A	#N/A	#N/A	#N/A	#N/A	#N/A	#N/A	#N/A	#N/A	0	N
adiY	yjbJ	1.73996	6.71764	1	#N/A	#N/A	#N/A	1.65425	9.99998	1	#N/A	#N/A	#N/A	#N/A	#N/A	#N/A	#N/A	#N/A	0	N
adiY	yjdIJ	1.64883	9.99999	1	#N/A	#N/A	#N/A	1.13301	1.08657	0	#N/A	#N/A	#N/A	#N/A	#N/A	#N/A	#N/A	#N/A	0	N
adiY	yjeNO	#N/A	#N/A	#N/A	#N/A	#N/A	#N/A	2.36751	10	1	#N/A	#N/A	#N/A	#N/A	#N/A	#N/A	#N/A	#N/A	0	N
adiY	yjfKLMC	2.19914	10	1	3.28711	10	1	1.96636	9.99235	1	#N/A	#N/A	#N/A	#N/A	#N/A	#N/A	#N/A	#N/A	0	N
adiY	yjgH	1.555	10	1	3.46677	10	1	1.29769	10	1	#N/A	#N/A	#N/A	#N/A	#N/A	#N/A	#N/A	#N/A	0	N
adiY	yjgR	0.317671	1.55935	0	2.59262	10	1	0.449745	2.38063	0	#N/A	#N/A	#N/A	#N/A	#N/A	#N/A	#N/A	#N/A	0	N
adiY	yjhIHG	-0.0439402	0.160766	0	1.0432	10	1	0.269146	5.51411	0	#N/A	#N/A	#N/A	#N/A	#N/A	#N/A	#N/A	#N/A	0	N
adiY	yjiHG-iadA	0.351521	0.280032	0	1.39591	9.87571	1	-0.123517	0.224926	0	#N/A	#N/A	#N/A	#N/A	#N/A	#N/A	#N/A	#N/A	0	N
adiY	yjiJ	-0.0507781	0.213277	0	1.18295	10	1	0.0397238	0.204529	0	#N/A	#N/A	#N/A	#N/A	#N/A	#N/A	#N/A	#N/A	0	N
adiY	yjiML	0.347386	1.07611	0	1.39724	8.47672	1	-0.0847923	0.293749	0	#N/A	#N/A	#N/A	#N/A	#N/A	#N/A	#N/A	#N/A	0	N
adiY	yjiXA	0.441204	7.55498	0	0.950112	8.0696	1	0.170642	0.57954	0	#N/A	#N/A	#N/A	#N/A	#N/A	#N/A	#N/A	#N/A	0	N
adiY	yjjY	-0.0395295	0.164618	0	1.44428	6.90805	1	0.0236997	0.167503	0	#N/A	#N/A	#N/A	#N/A	#N/A	#N/A	#N/A	#N/A	0	N
adiY	ykfJ-prfH	0.1101	0.196928	0	1.20648	10	1	0.373389	1.21799	0	#N/A	#N/A	#N/A	#N/A	#N/A	#N/A	#N/A	#N/A	0	N
adiY	ykgH	0.771693	0.562129	0	2.21248	10	1	-0.323208	0.63766	0	#N/A	#N/A	#N/A	#N/A	#N/A	#N/A	#N/A	#N/A	0	N
adiY	ylbG	1.9457	10	1	3.74427	10	1	1.60897	10	1	#N/A	#N/A	#N/A	#N/A	#N/A	#N/A	#N/A	#N/A	0	N
adiY	yliI	0.681198	1.15055	0	3.17279	8.96821	1	0.421144	0.400298	0	#N/A	#N/A	#N/A	#N/A	#N/A	#N/A	#N/A	#N/A	0	N
adiY	ymdE-ycdU	#N/A	#N/A	#N/A	#N/A	#N/A	#N/A	2.89024	10	1	#N/A	#N/A	#N/A	#N/A	#N/A	#N/A	#N/A	#N/A	0	N
adiY	ymfH-xisE-intE	3.44233	10	1	5.03755	10	1	1.89217	9.99929	1	#N/A	#N/A	#N/A	#N/A	#N/A	#N/A	#N/A	#N/A	0	N
adiY	ymfI	1.57686	10	1	2.37437	9.94328	1	1.64807	6.02716	1	#N/A	#N/A	#N/A	#N/A	#N/A	#N/A	#N/A	#N/A	0	N
adiY	ymgE	1.45182	10	1	4.09623	10	1	0.956435	10	0	#N/A	#N/A	#N/A	#N/A	#N/A	#N/A	#N/A	#N/A	0	N
adiY	ynbABCD	3.25687	10	1	4.37686	10	1	1.79397	10	1	#N/A	#N/A	#N/A	#N/A	#N/A	#N/A	#N/A	#N/A	0	N
adiY	yncE	1.62508	7.82228	1	1.83593	5.1316	1	1.56402	10	1	#N/A	#N/A	#N/A	#N/A	#N/A	#N/A	#N/A	#N/A	0	N
adiY	yncG	0.533128	1.02026	0	2.24009	3.51438	1	0.964588	1.44482	0	#N/A	#N/A	#N/A	#N/A	#N/A	#N/A	#N/A	#N/A	0	N
adiY	yneJ	1.08834	10	1	1.20756	1.81391	0	0.976181	1.10162	0	#N/A	#N/A	#N/A	#N/A	#N/A	#N/A	#N/A	#N/A	0	N
adiY	ynfC	2.45626	10	1	2.89397	10	1	1.8851	3.2024	1	#N/A	#N/A	#N/A	#N/A	#N/A	#N/A	#N/A	#N/A	0	N
adiY	ynfL	1.99249	5.35208	1	#N/A	#N/A	#N/A	0.927931	3.61979	1	#N/A	#N/A	#N/A	#N/A	#N/A	#N/A	#N/A	#N/A	0	N
adiY	ynfM	0.494004	2.20454	0	1.74438	10	1	0.533832	3.86637	0	#N/A	#N/A	#N/A	#N/A	#N/A	#N/A	#N/A	#N/A	0	N
adiY	yniA	3.30897	10	1	4.34157	10	1	2.18438	10	1	#N/A	#N/A	#N/A	#N/A	#N/A	#N/A	#N/A	#N/A	0	N
adiY	yoaB	0.913414	6.88803	1	#N/A	#N/A	#N/A	0.731274	3.98852	0	#N/A	#N/A	#N/A	#N/A	#N/A	#N/A	#N/A	#N/A	0	N
adiY	yoaF	2.02344	10	1	2.50315	10	1	1.43904	10	1	#N/A	#N/A	#N/A	#N/A	#N/A	#N/A	#N/A	#N/A	0	N
adiY	yoaH	#N/A	#N/A	#N/A	#N/A	#N/A	#N/A	1.94753	6.27715	1	#N/A	#N/A	#N/A	#N/A	#N/A	#N/A	#N/A	#N/A	0	N
adiY	yohC	0.419777	0.605177	0	3.21538	10	1	0.406233	0.983444	0	#N/A	#N/A	#N/A	#N/A	#N/A	#N/A	#N/A	#N/A	0	N
adiY	yohJK	0.941546	10	0	1.4524	10	1	0.610892	2.79763	0	#N/A	#N/A	#N/A	#N/A	#N/A	#N/A	#N/A	#N/A	0	N
adiY	ypfG	0.190328	0.273812	0	1.13708	10	1	#N/A	#N/A	#N/A	#N/A	#N/A	#N/A	#N/A	#N/A	#N/A	#N/A	#N/A	0	N
adiY	ypfH	0.448909	5.35856	0	1.90927	10	1	0.226109	0.304651	0	#N/A	#N/A	#N/A	#N/A	#N/A	#N/A	#N/A	#N/A	0	N
adiY	yphFED	0.280836	0.550139	0	2.46408	6.16201	1	0.110938	0.190406	0	#N/A	#N/A	#N/A	#N/A	#N/A	#N/A	#N/A	#N/A	0	N
adiY	yphH	1.84196	4.72948	1	#N/A	#N/A	#N/A	1.58583	0.835836	0	#N/A	#N/A	#N/A	#N/A	#N/A	#N/A	#N/A	#N/A	0	N
adiY	ypjM_3-yfjU	0.206772	8.68806	0	1.32003	10	1	0.252615	0.345599	0	#N/A	#N/A	#N/A	#N/A	#N/A	#N/A	#N/A	#N/A	0	N
adiY	yqaE-kbp	1.40264	10	1	2.74993	10	1	1.48586	6.0451	1	#N/A	#N/A	#N/A	#N/A	#N/A	#N/A	#N/A	#N/A	0	N
adiY	yqeK	#N/A	#N/A	#N/A	2.5295	10	1	0.342614	0.275195	0	#N/A	#N/A	#N/A	#N/A	#N/A	#N/A	#N/A	#N/A	0	N
adiY	yqgA	1.74966	10	1	3.55111	10	1	1.37212	10	1	#N/A	#N/A	#N/A	#N/A	#N/A	#N/A	#N/A	#N/A	0	N
adiY	yqgD	2.87231	10	1	4.77958	10	1	1.85421	5.24596	1	#N/A	#N/A	#N/A	#N/A	#N/A	#N/A	#N/A	#N/A	0	N
adiY	yqhH	2.97363	10	1	4.84824	10	1	1.14258	10	1	#N/A	#N/A	#N/A	#N/A	#N/A	#N/A	#N/A	#N/A	0	N
adiY	yqiJK	0.38977	5.36711	0	0.864176	10	1	0.267959	2.3344	0	#N/A	#N/A	#N/A	#N/A	#N/A	#N/A	#N/A	#N/A	0	N
adiY	yqjG	0.604106	5.93185	0	2.62116	10	1	0.541606	3.13839	0	#N/A	#N/A	#N/A	#N/A	#N/A	#N/A	#N/A	#N/A	0	N
adiY	yqjI	2.3652	9.95265	1	3.13515	10	1	1.75169	10	1	#N/A	#N/A	#N/A	#N/A	#N/A	#N/A	#N/A	#N/A	0	N
adiY	yraQ	1.66328	9.99999	1	#N/A	#N/A	#N/A	1.4538	10	1	#N/A	#N/A	#N/A	#N/A	#N/A	#N/A	#N/A	#N/A	0	N
adiY	yraR	1.39055	4.14431	1	2.56914	10	1	0.791471	3.80801	1	#N/A	#N/A	#N/A	#N/A	#N/A	#N/A	#N/A	#N/A	0	N
adiY	ysgA	0.185531	0.723936	0	1.54615	2.33001	1	0.0388036	0.155881	0	#N/A	#N/A	#N/A	#N/A	#N/A	#N/A	#N/A	#N/A	0	N
adiY	ytfB	1.76908	9.99458	1	2.09978	10	1	1.5797	9.82891	1	#N/A	#N/A	#N/A	#N/A	#N/A	#N/A	#N/A	#N/A	0	N
adiY	ytfI	0.340982	1.84634	0	1.06753	7.704	1	-0.173957	0.241577	0	#N/A	#N/A	#N/A	#N/A	#N/A	#N/A	#N/A	#N/A	0	N
adiY	ytfQRT-yjfF	0.61091	3.14915	0	2.07216	10	1	0.248312	0.824294	0	#N/A	#N/A	#N/A	#N/A	#N/A	#N/A	#N/A	#N/A	0	N
adiY	ytjB-lplA	0.816307	10	1	1.43001	10	1	0.78139	10	0	#N/A	#N/A	#N/A	#N/A	#N/A	#N/A	#N/A	#N/A	0	N
adiY	yzgL	0.371113	0.364783	0	1.73782	3.73767	1	-0.137116	0.325439	0	#N/A	#N/A	#N/A	#N/A	#N/A	#N/A	#N/A	#N/A	0	N
adiY	zntA	1.11775	2.40337	1	1.01028	10	1	0.501259	6.17686	0	#N/A	#N/A	#N/A	#N/A	#N/A	#N/A	#N/A	#N/A	0	N
adiY	znuA	1.21308	0.555266	0	2.4218	10	1	#N/A	#N/A	#N/A	#N/A	#N/A	#N/A	#N/A	#N/A	#N/A	#N/A	#N/A	0	N
adiY	znuCB	1.48035	2.9589	1	3.11437	10	1	2.41799	10	1	#N/A	#N/A	#N/A	#N/A	#N/A	#N/A	#N/A	#N/A	0	N
adiY	zraSR	3.21289	10	1	#N/A	#N/A	#N/A	2.21532	10	1	#N/A	#N/A	#N/A	#N/A	#N/A	#N/A	#N/A	#N/A	0	N
adiY	zupT	#N/A	#N/A	#N/A	#N/A	#N/A	#N/A	1.33685	10	1	#N/A	#N/A	#N/A	#N/A	#N/A	#N/A	#N/A	#N/A	0	N
agaR	astCADBE	0.107998	0.183261	0	1.67677	10	1	0.252558	5.44063	0	#N/A	#N/A	#N/A	#N/A	#N/A	#N/A	#N/A	#N/A	0	N
agaR	bioBFCD	-1.57152	0.891105	0	#N/A	#N/A	#N/A	-1.04963	10	-1	#N/A	#N/A	#N/A	#N/A	#N/A	#N/A	#N/A	#N/A	0	N
agaR	ecpA	0.0343454	0.149325	0	#N/A	#N/A	#N/A	-0.958723	2.58931	-1	#N/A	#N/A	#N/A	#N/A	#N/A	#N/A	#N/A	#N/A	0	N
agaR	glnK-amtB	-0.229823	0.196741	0	1.165	3.19925	1	0.0510708	0.181204	0	#N/A	#N/A	#N/A	#N/A	#N/A	#N/A	#N/A	#N/A	0	N
agaR	panD	-0.867496	5.10414	-1	-1.91382	9.4852	-1	-0.414774	3.16899	0	#N/A	#N/A	#N/A	#N/A	#N/A	#N/A	#N/A	#N/A	0	N
agaR	symE	#N/A	#N/A	#N/A	-0.0236715	0.216628	0	1.36415	6.64551	1	#N/A	#N/A	#N/A	#N/A	#N/A	#N/A	#N/A	#N/A	0	N
agaR	ulaR	-0.926075	9.9471	-1	-1.72232	10	-1	-0.483408	0.336941	0	#N/A	#N/A	#N/A	#N/A	#N/A	#N/A	#N/A	#N/A	0	N
agaR	ybaP	-1.99897	1.74342	0	#N/A	#N/A	#N/A	-0.849105	6.03122	-1	#N/A	#N/A	#N/A	#N/A	#N/A	#N/A	#N/A	#N/A	0	N
agaR	ydfI	-0.266684	0.317618	0	1.53324	3.54952	1	0.0134146	0.157664	0	#N/A	#N/A	#N/A	#N/A	#N/A	#N/A	#N/A	#N/A	0	N
agaR	ydiL	1.54084	5.87354	1	0.982267	9.99992	1	0.368237	1.2617	0	#N/A	#N/A	#N/A	#N/A	#N/A	#N/A	#N/A	#N/A	0	N
agaR	ydiP	-0.76103	2.52546	0	-1.04528	2.52789	-1	-0.335057	1.38813	0	#N/A	#N/A	#N/A	#N/A	#N/A	#N/A	#N/A	#N/A	0	N
agaR	yhiL	0.0611029	0.17034	0	-0.117945	0.660187	0	1.0627	9.99993	1	#N/A	#N/A	#N/A	#N/A	#N/A	#N/A	#N/A	#N/A	0	N
agaR	yjaB	-0.0378046	0.147895	0	-0.862015	3.70954	-1	0.0442236	0.159038	0	#N/A	#N/A	#N/A	#N/A	#N/A	#N/A	#N/A	#N/A	0	N
agaR	ykgJ	0.239742	1.74835	0	0.898863	9.94426	1	-0.252512	1.2129	0	#N/A	#N/A	#N/A	#N/A	#N/A	#N/A	#N/A	#N/A	0	N
agaR	yphH	0.963553	5.74316	1	0.0129317	0.168928	0	0.0912136	0.388032	0	#N/A	#N/A	#N/A	#N/A	#N/A	#N/A	#N/A	#N/A	0	N
agaR	yraQ	-1.06959	3.61692	-1	#N/A	#N/A	#N/A	-0.319919	0.270057	0	#N/A	#N/A	#N/A	#N/A	#N/A	#N/A	#N/A	#N/A	0	N
aidB	aer	1.94102	9.73156	1	-0.741765	4.90607	0	0.64979	1.11624	0	#N/A	#N/A	#N/A	#N/A	#N/A	#N/A	#N/A	#N/A	0	N
aidB	chiA	-1.42531	1.21429	0	3.44902	9.99857	1	0.478201	2.70962	0	#N/A	#N/A	#N/A	#N/A	#N/A	#N/A	#N/A	#N/A	0	N
aidB	clpB	#N/A	#N/A	#N/A	1.11967	8.05429	1	#N/A	#N/A	#N/A	#N/A	#N/A	#N/A	#N/A	#N/A	#N/A	#N/A	#N/A	0	N
aidB	osmB	0.947532	2.3405	1	#N/A	#N/A	#N/A	#N/A	#N/A	#N/A	#N/A	#N/A	#N/A	#N/A	#N/A	#N/A	#N/A	#N/A	0	N
aidB	psd-mscM	#N/A	#N/A	#N/A	-1.77112	10	-1	-0.616066	0.657884	0	#N/A	#N/A	#N/A	#N/A	#N/A	#N/A	#N/A	#N/A	0	N
aidB	rpsMKD-rpoA-rplQ	#N/A	#N/A	#N/A	#N/A	#N/A	#N/A	-3.62548	10	-1	#N/A	#N/A	#N/A	#N/A	#N/A	#N/A	#N/A	#N/A	0	N
aidB	xylE	-0.376585	0.206387	0	2.28853	3.20853	1	0.251216	1.4828	0	#N/A	#N/A	#N/A	#N/A	#N/A	#N/A	#N/A	#N/A	0	N
aidB	xylFGHR	-0.0710416	0.161337	0	0.658305	0.32244	0	-0.84062	3.19571	-1	#N/A	#N/A	#N/A	#N/A	#N/A	#N/A	#N/A	#N/A	0	N
aidB	yacH	-0.0524345	0.150389	0	1.04668	3.71092	1	-0.562167	0.286447	0	#N/A	#N/A	#N/A	#N/A	#N/A	#N/A	#N/A	#N/A	0	N
aidB	ybdR	-0.044022	0.182812	0	0.774677	2.73742	1	-0.195506	0.317006	0	#N/A	#N/A	#N/A	#N/A	#N/A	#N/A	#N/A	#N/A	0	N
aidB	ycaP	0.09205	0.633707	0	1.0655	10	1	-0.0408639	0.165803	0	#N/A	#N/A	#N/A	#N/A	#N/A	#N/A	#N/A	#N/A	0	N
aidB	yfcG	#N/A	#N/A	#N/A	1.50347	4.92248	1	-0.338742	0.207384	0	#N/A	#N/A	#N/A	#N/A	#N/A	#N/A	#N/A	#N/A	0	N
aidB	yfjI	#N/A	#N/A	#N/A	2.8295	5.73632	1	0.430192	2.28048	0	#N/A	#N/A	#N/A	#N/A	#N/A	#N/A	#N/A	#N/A	0	N
aidB	yiaWV	0.748118	0.470574	0	#N/A	#N/A	#N/A	1.14514	3.48844	1	#N/A	#N/A	#N/A	#N/A	#N/A	#N/A	#N/A	#N/A	0	N
allR	add	#N/A	#N/A	#N/A	-0.462397	0.294184	0	1.89893	2.67583	1	#N/A	#N/A	#N/A	#N/A	#N/A	#N/A	#N/A	#N/A	0	N
allR	bisC	-0.565455	10	0	-1.02047	9.96176	-1	-0.128576	0.268589	0	#N/A	#N/A	#N/A	#N/A	#N/A	#N/A	#N/A	#N/A	0	N
allR	dgoRKADT	1.04046	2.78425	1	-0.0823374	0.191222	0	-0.365208	0.464124	0	#N/A	#N/A	#N/A	#N/A	#N/A	#N/A	#N/A	#N/A	0	N
allR	glcC	0.122718	0.200599	0	1.10556	2.42196	1	0.194117	0.260158	0	#N/A	#N/A	#N/A	#N/A	#N/A	#N/A	#N/A	#N/A	0	N
allR	glyQS	0.266442	0.494857	0	#N/A	#N/A	#N/A	1.03141	3.62253	1	#N/A	#N/A	#N/A	#N/A	#N/A	#N/A	#N/A	#N/A	0	N
allR	malS	#N/A	#N/A	#N/A	2.40424	10	1	#N/A	#N/A	#N/A	#N/A	#N/A	#N/A	#N/A	#N/A	#N/A	#N/A	#N/A	0	N
allR	mdtG	-0.364625	0.224091	0	#N/A	#N/A	#N/A	1.28951	5.68825	1	#N/A	#N/A	#N/A	#N/A	#N/A	#N/A	#N/A	#N/A	0	N
allR	mrcB	-0.871389	0.823104	0	#N/A	#N/A	#N/A	-0.936456	2.02859	-1	#N/A	#N/A	#N/A	#N/A	#N/A	#N/A	#N/A	#N/A	0	N
allR	mtr	-0.325839	0.409955	0	-1.83262	4.67643	-1	0.262114	0.544724	0	#N/A	#N/A	#N/A	#N/A	#N/A	#N/A	#N/A	#N/A	0	N
allR	pyrG-eno	0.00363628	0.143203	0	0.249133	1.89025	0	-0.832467	10	-1	#N/A	#N/A	#N/A	#N/A	#N/A	#N/A	#N/A	#N/A	0	N
allR	rsmF	-0.339449	0.280582	0	-3.34333	10	-1	-0.288679	10	0	#N/A	#N/A	#N/A	#N/A	#N/A	#N/A	#N/A	#N/A	0	N
allR	spy	0.540219	0.480942	0	1.09636	4.88332	1	-0.383322	1.12464	0	#N/A	#N/A	#N/A	#N/A	#N/A	#N/A	#N/A	#N/A	0	N
allR	sseB	#N/A	#N/A	#N/A	-0.867598	2.7386	-1	0.553179	0.418833	0	#N/A	#N/A	#N/A	#N/A	#N/A	#N/A	#N/A	#N/A	0	N
allR	uidABC	#N/A	#N/A	#N/A	-2.95547	10	-1	0.152431	0.379794	0	#N/A	#N/A	#N/A	#N/A	#N/A	#N/A	#N/A	#N/A	0	N
allR	yabPQ	#N/A	#N/A	#N/A	2.4693	9.99994	1	0.493329	0.365145	0	#N/A	#N/A	#N/A	#N/A	#N/A	#N/A	#N/A	#N/A	0	N
allR	yagGH	0.834064	9.91603	1	#N/A	#N/A	#N/A	0.206579	1.62371	0	#N/A	#N/A	#N/A	#N/A	#N/A	#N/A	#N/A	#N/A	0	N
allR	yciI	#N/A	#N/A	#N/A	#N/A	#N/A	#N/A	1.41869	4.88969	1	#N/A	#N/A	#N/A	#N/A	#N/A	#N/A	#N/A	#N/A	0	N
allR	yeeJ	1.24384	4.52365	1	0.622863	0.340366	0	-0.202186	0.218925	0	#N/A	#N/A	#N/A	#N/A	#N/A	#N/A	#N/A	#N/A	0	N
allR	yfjM	-0.0350798	0.145211	0	#N/A	#N/A	#N/A	-1.23142	2.23237	-1	#N/A	#N/A	#N/A	#N/A	#N/A	#N/A	#N/A	#N/A	0	N
allR	yidX	1.78693	10	1	#N/A	#N/A	#N/A	0.286425	2.79202	0	#N/A	#N/A	#N/A	#N/A	#N/A	#N/A	#N/A	#N/A	0	N
allR	yjfKLMC	0.24631	0.177736	0	-1.31599	3.41256	-1	#N/A	#N/A	#N/A	#N/A	#N/A	#N/A	#N/A	#N/A	#N/A	#N/A	#N/A	0	N
allR	ypjM_3-yfjU	-0.106639	0.215689	0	1.09055	2.77743	1	0.106723	0.879308	0	#N/A	#N/A	#N/A	#N/A	#N/A	#N/A	#N/A	#N/A	0	N
araC	aspU	#N/A	#N/A	#N/A	#N/A	#N/A	#N/A	-0.916807	4.85541	-1	#N/A	#N/A	#N/A	#N/A	#N/A	#N/A	#N/A	#N/A	0	N
araC	btuCED	0.701602	0.595531	0	#N/A	#N/A	#N/A	1.2437	2.43706	1	#N/A	#N/A	#N/A	#N/A	#N/A	#N/A	#N/A	#N/A	0	N
araC	comR	#N/A	#N/A	#N/A	#N/A	#N/A	#N/A	-0.900664	10	-1	#N/A	#N/A	#N/A	#N/A	#N/A	#N/A	#N/A	#N/A	0	N
araC	dgcC	-0.0847105	0.166977	0	-1.07219	2.91541	-1	#N/A	#N/A	#N/A	#N/A	#N/A	#N/A	#N/A	#N/A	#N/A	#N/A	#N/A	0	N
araC	dxr	0.644849	3.30549	0	#N/A	#N/A	#N/A	0.960189	5.98036	1	#N/A	#N/A	#N/A	#N/A	#N/A	#N/A	#N/A	#N/A	0	N
araC	elaD	1.12374	5.67789	1	2.43399	10	1	0.121598	0.179529	0	#N/A	#N/A	#N/A	#N/A	#N/A	#N/A	#N/A	#N/A	0	N
araC	fdoGHI-fdhE	0.825876	0.302564	0	0.374066	0.516642	0	1.35511	3.07194	1	#N/A	#N/A	#N/A	#N/A	#N/A	#N/A	#N/A	#N/A	0	N
araC	fldA-uof-fur	#N/A	#N/A	#N/A	#N/A	#N/A	#N/A	-3.00213	7.94866	-1	#N/A	#N/A	#N/A	#N/A	#N/A	#N/A	#N/A	#N/A	0	N
araC	fliLMNOPQR	-0.292565	0.252791	0	#N/A	#N/A	#N/A	1.18129	9.90431	1	#N/A	#N/A	#N/A	#N/A	#N/A	#N/A	#N/A	#N/A	0	N
araC	hupB	#N/A	#N/A	#N/A	-0.906165	10	-1	#N/A	#N/A	#N/A	#N/A	#N/A	#N/A	#N/A	#N/A	#N/A	#N/A	#N/A	0	N
araC	kbaZ-agaVWA	#N/A	#N/A	#N/A	-0.69892	0.428357	0	1.45171	8.57879	1	#N/A	#N/A	#N/A	#N/A	#N/A	#N/A	#N/A	#N/A	0	N
araC	malI	-0.0561161	0.152589	0	0.12259	0.217345	0	0.974851	10	1	#N/A	#N/A	#N/A	#N/A	#N/A	#N/A	#N/A	#N/A	0	N
araC	mog	#N/A	#N/A	#N/A	-0.283387	0.285556	0	1.75093	10	1	#N/A	#N/A	#N/A	#N/A	#N/A	#N/A	#N/A	#N/A	0	N
araC	nfsB	0.377586	10	0	#N/A	#N/A	#N/A	0.95236	6.75276	1	#N/A	#N/A	#N/A	#N/A	#N/A	#N/A	#N/A	#N/A	0	N
araC	nrdR-ribDE-nusB-thiL-pgpA	-0.617051	0.33955	0	#N/A	#N/A	#N/A	1.10705	10	1	#N/A	#N/A	#N/A	#N/A	#N/A	#N/A	#N/A	#N/A	0	N
araC	pabC-mltG-tmk-holB-ycfH	0.118297	0.332817	0	0.824508	6.75014	1	0.30247	0.252067	0	#N/A	#N/A	#N/A	#N/A	#N/A	#N/A	#N/A	#N/A	0	N
araC	pdeK	0.0123245	0.148925	0	#N/A	#N/A	#N/A	0.948986	3.03419	1	#N/A	#N/A	#N/A	#N/A	#N/A	#N/A	#N/A	#N/A	0	N
araC	pdxH-tyrS-pdxY	0.0407663	0.173204	0	#N/A	#N/A	#N/A	1.294	10	1	#N/A	#N/A	#N/A	#N/A	#N/A	#N/A	#N/A	#N/A	0	N
araC	sdaA	1.09144	9.99991	1	#N/A	#N/A	#N/A	-0.225696	0.704211	0	#N/A	#N/A	#N/A	#N/A	#N/A	#N/A	#N/A	#N/A	0	N
araC	selAB	0.905487	10	1	#N/A	#N/A	#N/A	-0.488282	0.346327	0	#N/A	#N/A	#N/A	#N/A	#N/A	#N/A	#N/A	#N/A	0	N
araC	selU	0.791894	2.0446	1	-0.418611	0.663349	0	#N/A	#N/A	#N/A	#N/A	#N/A	#N/A	#N/A	#N/A	#N/A	#N/A	#N/A	0	N
araC	sulA	-0.953544	10	-1	#N/A	#N/A	#N/A	0.23184	0.82055	0	#N/A	#N/A	#N/A	#N/A	#N/A	#N/A	#N/A	#N/A	0	N
araC	uxuAB	-0.145444	0.258023	0	-0.164167	0.196994	0	2.60621	2.0293	1	#N/A	#N/A	#N/A	#N/A	#N/A	#N/A	#N/A	#N/A	0	N
araC	yadGH	0.979678	0.483487	0	#N/A	#N/A	#N/A	-1.07084	2.27094	-1	#N/A	#N/A	#N/A	#N/A	#N/A	#N/A	#N/A	#N/A	0	N
araC	yahK	-0.992724	5.0011	-1	#N/A	#N/A	#N/A	0.255912	0.341605	0	#N/A	#N/A	#N/A	#N/A	#N/A	#N/A	#N/A	#N/A	0	N
araC	ybeL	0.86423	3.44716	1	#N/A	#N/A	#N/A	#N/A	#N/A	#N/A	#N/A	#N/A	#N/A	#N/A	#N/A	#N/A	#N/A	#N/A	0	N
araC	ybgQPO	0.161369	0.175391	0	#N/A	#N/A	#N/A	0.868448	2.98411	1	#N/A	#N/A	#N/A	#N/A	#N/A	#N/A	#N/A	#N/A	0	N
araC	ycfJ	#N/A	#N/A	#N/A	#N/A	#N/A	#N/A	0.932383	3.84343	1	#N/A	#N/A	#N/A	#N/A	#N/A	#N/A	#N/A	#N/A	0	N
araC	yddAB	-0.664708	0.416403	0	#N/A	#N/A	#N/A	-0.970138	9.58272	-1	#N/A	#N/A	#N/A	#N/A	#N/A	#N/A	#N/A	#N/A	0	N
araC	ydiL	0.129439	0.204002	0	#N/A	#N/A	#N/A	1.99083	10	1	#N/A	#N/A	#N/A	#N/A	#N/A	#N/A	#N/A	#N/A	0	N
araC	yejLM	-0.0242929	0.155067	0	#N/A	#N/A	#N/A	-1.05424	2.13476	-1	#N/A	#N/A	#N/A	#N/A	#N/A	#N/A	#N/A	#N/A	0	N
araC	yfcU_1U_2SRQPO	0.250184	0.227563	0	#N/A	#N/A	#N/A	1.27225	10	1	#N/A	#N/A	#N/A	#N/A	#N/A	#N/A	#N/A	#N/A	0	N
araC	ygeX	0.777742	1.16305	0	-0.46098	0.24454	0	1.47851	2.11214	1	#N/A	#N/A	#N/A	#N/A	#N/A	#N/A	#N/A	#N/A	0	N
araC	yggE	0.197158	0.784666	0	0.237872	0.255589	0	-1.06992	10	-1	#N/A	#N/A	#N/A	#N/A	#N/A	#N/A	#N/A	#N/A	0	N
araC	ykgEFG	0.170669	0.175185	0	-0.362633	0.462952	0	1.64069	2.4037	1	#N/A	#N/A	#N/A	#N/A	#N/A	#N/A	#N/A	#N/A	0	N
araC	zraSR	-0.0532854	0.219468	0	#N/A	#N/A	#N/A	-1.20125	10	-1	#N/A	#N/A	#N/A	#N/A	#N/A	#N/A	#N/A	#N/A	0	N
arcA	alaS	-3.67221	10	-1	-5.97822	10	-1	#N/A	#N/A	#N/A	#N/A	#N/A	#N/A	#N/A	#N/A	#N/A	#N/A	#N/A	0	N
arcA	elfDCG-ycbUVF	2.38659	10	1	#N/A	#N/A	#N/A	#N/A	#N/A	#N/A	#N/A	#N/A	#N/A	#N/A	#N/A	#N/A	#N/A	#N/A	0	N
arcA	gnd	-1.41994	10	-1	#N/A	#N/A	#N/A	#N/A	#N/A	#N/A	#N/A	#N/A	#N/A	#N/A	#N/A	#N/A	#N/A	#N/A	0	N
arcA	ilvC	0.0765594	0.180006	0	0.973603	5.14664	1	#N/A	#N/A	#N/A	#N/A	#N/A	#N/A	#N/A	#N/A	#N/A	#N/A	#N/A	0	N
arcA	insN-1I-1O-1	0.487128	0.327357	0	1.02857	10	1	0.182922	0.171692	0	#N/A	#N/A	#N/A	#N/A	#N/A	#N/A	#N/A	#N/A	0	N
arcA	ptrB	-1.01486	0.568716	0	#N/A	#N/A	#N/A	0.808795	4.67108	1	#N/A	#N/A	#N/A	#N/A	#N/A	#N/A	#N/A	#N/A	0	N
arcA	rsd	#N/A	#N/A	#N/A	1.13871	2.02078	1	#N/A	#N/A	#N/A	#N/A	#N/A	#N/A	#N/A	#N/A	#N/A	#N/A	#N/A	0	N
arcA	yafV	#N/A	#N/A	#N/A	-3.75966	10	-1	0.441902	1.5795	0	#N/A	#N/A	#N/A	#N/A	#N/A	#N/A	#N/A	#N/A	0	N
arcA	ycaP	1.33543	10	1	#N/A	#N/A	#N/A	#N/A	#N/A	#N/A	#N/A	#N/A	#N/A	#N/A	#N/A	#N/A	#N/A	#N/A	0	N
arcA	ycjMNOPQRSTUV-ymjB	#N/A	#N/A	#N/A	1.02227	6.48122	1	#N/A	#N/A	#N/A	#N/A	#N/A	#N/A	#N/A	#N/A	#N/A	#N/A	#N/A	0	N
arcA	yiaD	1.93347	2.87483	1	#N/A	#N/A	#N/A	#N/A	#N/A	#N/A	#N/A	#N/A	#N/A	#N/A	#N/A	#N/A	#N/A	#N/A	0	N
arcA	yphG	1.2648	3.55194	1	#N/A	#N/A	#N/A	#N/A	#N/A	#N/A	#N/A	#N/A	#N/A	#N/A	#N/A	#N/A	#N/A	#N/A	0	N
argP	cyaA	-0.0921789	0.201056	0	-0.272051	0.759609	0	-1.37391	4.70296	-1	#N/A	#N/A	#N/A	#N/A	#N/A	#N/A	#N/A	#N/A	0	N
argP	cysB	-1.34627	5.11332	-1	#N/A	#N/A	#N/A	#N/A	#N/A	#N/A	#N/A	#N/A	#N/A	#N/A	#N/A	#N/A	#N/A	#N/A	0	N
argP	htpX	0.119879	0.498379	0	#N/A	#N/A	#N/A	-1.59771	2.4947	-1	#N/A	#N/A	#N/A	#N/A	#N/A	#N/A	#N/A	#N/A	0	N
argP	hupA	-0.229806	0.721862	0	0.0276483	0.18402	0	-0.912772	10	-1	#N/A	#N/A	#N/A	#N/A	#N/A	#N/A	#N/A	#N/A	0	N
argP	malK-lamB-malM	-0.0485238	0.148321	0	-1.32372	2.25675	-1	#N/A	#N/A	#N/A	#N/A	#N/A	#N/A	#N/A	#N/A	#N/A	#N/A	#N/A	0	N
argP	rpnA	0.0670176	0.148055	0	1.89856	2.49341	1	0.613931	0.352636	0	#N/A	#N/A	#N/A	#N/A	#N/A	#N/A	#N/A	#N/A	0	N
argP	ybaQ	-0.0710305	0.161612	0	#N/A	#N/A	#N/A	1.07156	8.66019	1	#N/A	#N/A	#N/A	#N/A	#N/A	#N/A	#N/A	#N/A	0	N
argP	ydfH	-0.811211	6.12788	-1	-0.00498366	0.160494	0	-0.216136	0.212405	0	#N/A	#N/A	#N/A	#N/A	#N/A	#N/A	#N/A	#N/A	0	N
argP	yjaH	0.714529	0.466293	0	2.56786	4.47243	1	-0.0271314	0.152229	0	#N/A	#N/A	#N/A	#N/A	#N/A	#N/A	#N/A	#N/A	0	N
argP	yqjCDEK	#N/A	#N/A	#N/A	#N/A	#N/A	#N/A	-1.14067	7.00958	-1	#N/A	#N/A	#N/A	#N/A	#N/A	#N/A	#N/A	#N/A	0	N
argP	yqjG	0.00961068	0.142985	0	2.37461	10	1	0.0119196	0.16164	0	#N/A	#N/A	#N/A	#N/A	#N/A	#N/A	#N/A	#N/A	0	N
argR	acpH	2.0894	10	1	4.37503	10	1	1.63463	10	1	#N/A	#N/A	#N/A	#N/A	#N/A	#N/A	#N/A	#N/A	0	N
argR	adiA	1.3224	10	1	3.41263	10	1	1.59624	10	1	#N/A	#N/A	#N/A	#N/A	#N/A	#N/A	#N/A	#N/A	0	N
argR	aegA	2.02784	5.76883	1	#N/A	#N/A	#N/A	-0.0670842	0.161749	0	#N/A	#N/A	#N/A	#N/A	#N/A	#N/A	#N/A	#N/A	0	N
argR	aer	1.937	10	1	3.84694	10	1	1.14214	8.76735	1	#N/A	#N/A	#N/A	#N/A	#N/A	#N/A	#N/A	#N/A	0	N
argR	aes	3.82081	10	1	5.92906	10	1	2.50149	10	1	#N/A	#N/A	#N/A	#N/A	#N/A	#N/A	#N/A	#N/A	0	N
argR	ais	0.385628	0.262242	0	0.982601	3.15805	1	-0.822971	6.95162	0	#N/A	#N/A	#N/A	#N/A	#N/A	#N/A	#N/A	#N/A	0	N
argR	allA	#N/A	#N/A	#N/A	-0.0840528	0.201438	0	1.5281	2.06078	1	#N/A	#N/A	#N/A	#N/A	#N/A	#N/A	#N/A	#N/A	0	N
argR	allR	2.30486	10	1	3.93459	10	1	1.75205	9.99977	1	#N/A	#N/A	#N/A	#N/A	#N/A	#N/A	#N/A	#N/A	0	N
argR	amiA-hemF	2.0498	10	1	2.9402	10	1	2.01448	10	1	#N/A	#N/A	#N/A	#N/A	#N/A	#N/A	#N/A	#N/A	0	N
argR	amn	-1.04873	0.708374	0	#N/A	#N/A	#N/A	1.29631	8.38013	1	#N/A	#N/A	#N/A	#N/A	#N/A	#N/A	#N/A	#N/A	0	N
argR	ampDE	2.66416	10	1	#N/A	#N/A	#N/A	#N/A	#N/A	#N/A	#N/A	#N/A	#N/A	#N/A	#N/A	#N/A	#N/A	#N/A	0	N
argR	amyA	1.40638	10	1	#N/A	#N/A	#N/A	1.44681	10	1	#N/A	#N/A	#N/A	#N/A	#N/A	#N/A	#N/A	#N/A	0	N
argR	appCBXA	3.62664	10	1	5.24886	10	1	2.86124	10	1	#N/A	#N/A	#N/A	#N/A	#N/A	#N/A	#N/A	#N/A	0	N
argR	apt	0.976228	7.55551	1	0.640485	9.7083	0	1.2969	9.58564	1	#N/A	#N/A	#N/A	#N/A	#N/A	#N/A	#N/A	#N/A	0	N
argR	araC	0.597292	4.82144	0	0.833017	3.21596	1	0.66274	10	0	#N/A	#N/A	#N/A	#N/A	#N/A	#N/A	#N/A	#N/A	0	N
argR	araJ	2.2541	10	1	3.96764	10	1	2.81645	2.34914	1	#N/A	#N/A	#N/A	#N/A	#N/A	#N/A	#N/A	#N/A	0	N
argR	arnBCADTEF	0.961997	10	1	#N/A	#N/A	#N/A	0.70914	1.22424	0	#N/A	#N/A	#N/A	#N/A	#N/A	#N/A	#N/A	#N/A	0	N
argR	aroF-tyrA	0.999953	1.41743	0	#N/A	#N/A	#N/A	1.23327	2.81742	1	#N/A	#N/A	#N/A	#N/A	#N/A	#N/A	#N/A	#N/A	0	N
argR	aroL-yaiA-aroM	1.37651	10	1	3.17608	10	1	1.7134	4.61509	1	#N/A	#N/A	#N/A	#N/A	#N/A	#N/A	#N/A	#N/A	0	N
argR	ascG	2.05229	10	1	#N/A	#N/A	#N/A	1.78319	10	1	#N/A	#N/A	#N/A	#N/A	#N/A	#N/A	#N/A	#N/A	0	N
argR	aspU	4.55168	10	1	4.91348	10	1	2.71786	3.91391	1	#N/A	#N/A	#N/A	#N/A	#N/A	#N/A	#N/A	#N/A	0	N
argR	atoSC	1.1714	1.99809	0	2.71191	10	1	1.27011	10	1	#N/A	#N/A	#N/A	#N/A	#N/A	#N/A	#N/A	#N/A	0	N
argR	bacA	2.3955	10	1	#N/A	#N/A	#N/A	#N/A	#N/A	#N/A	#N/A	#N/A	#N/A	#N/A	#N/A	#N/A	#N/A	#N/A	0	N
argR	bamA-skp-lpxD-fabZ-lpxAB-rnhB-dnaE	3.78031	10	1	6.16046	10	1	2.87261	10	1	#N/A	#N/A	#N/A	#N/A	#N/A	#N/A	#N/A	#N/A	0	N
argR	bamD	0.940288	7.14716	1	2.05563	10	1	1.39577	9.99894	1	#N/A	#N/A	#N/A	#N/A	#N/A	#N/A	#N/A	#N/A	0	N
argR	barA	2.24646	5.70695	1	3.54312	5.25595	1	1.97481	10	1	#N/A	#N/A	#N/A	#N/A	#N/A	#N/A	#N/A	#N/A	0	N
argR	bglA	2.17869	9.99999	1	#N/A	#N/A	#N/A	#N/A	#N/A	#N/A	#N/A	#N/A	#N/A	#N/A	#N/A	#N/A	#N/A	#N/A	0	N
argR	bhsA	1.87044	10	1	2.12349	10	1	2.08173	8.48102	1	#N/A	#N/A	#N/A	#N/A	#N/A	#N/A	#N/A	#N/A	0	N
argR	bioBFCD	1.63413	10	1	2.8537	10	1	2.00209	5.74872	1	#N/A	#N/A	#N/A	#N/A	#N/A	#N/A	#N/A	#N/A	0	N
argR	bisC	1.52633	2.45224	1	#N/A	#N/A	#N/A	0.567531	9.48059	0	#N/A	#N/A	#N/A	#N/A	#N/A	#N/A	#N/A	#N/A	0	N
argR	bluF	0.429655	3.24535	0	0.838156	9.35954	1	0.780319	0.71553	0	#N/A	#N/A	#N/A	#N/A	#N/A	#N/A	#N/A	#N/A	0	N
argR	bluR	0.780264	9.99989	0	2.17264	10	1	0.830692	10	1	#N/A	#N/A	#N/A	#N/A	#N/A	#N/A	#N/A	#N/A	0	N
argR	bolA	1.24078	10	1	2.46334	10	1	0.922771	10	1	#N/A	#N/A	#N/A	#N/A	#N/A	#N/A	#N/A	#N/A	0	N
argR	btsT	#N/A	#N/A	#N/A	-0.551329	0.392399	0	-1.01719	5.74356	-1	#N/A	#N/A	#N/A	#N/A	#N/A	#N/A	#N/A	#N/A	0	N
argR	btuB-murI	0.400151	1.49731	0	1.16562	2.09801	1	0.396749	3.31825	0	#N/A	#N/A	#N/A	#N/A	#N/A	#N/A	#N/A	#N/A	0	N
argR	cbrA	3.41419	10	1	#N/A	#N/A	#N/A	2.36265	3.60137	1	#N/A	#N/A	#N/A	#N/A	#N/A	#N/A	#N/A	#N/A	0	N
argR	cdd	#N/A	#N/A	#N/A	#N/A	#N/A	#N/A	1.02168	10	1	#N/A	#N/A	#N/A	#N/A	#N/A	#N/A	#N/A	#N/A	0	N
argR	citT	2.12198	10	1	#N/A	#N/A	#N/A	2.11152	3.53678	1	#N/A	#N/A	#N/A	#N/A	#N/A	#N/A	#N/A	#N/A	0	N
argR	clpS	0.828603	10	0	1.93743	6.22781	1	0.767619	0.906286	0	#N/A	#N/A	#N/A	#N/A	#N/A	#N/A	#N/A	#N/A	0	N
argR	cmoM-mukFEB	0.706815	2.51312	0	0.236383	0.200295	0	1.04351	10	1	#N/A	#N/A	#N/A	#N/A	#N/A	#N/A	#N/A	#N/A	0	N
argR	coaE-zapD-yacG	0.610134	10	0	1.22335	10	1	0.552114	10	0	#N/A	#N/A	#N/A	#N/A	#N/A	#N/A	#N/A	#N/A	0	N
argR	comR	1.39603	10	1	1.60178	10	1	1.66011	9.99989	1	#N/A	#N/A	#N/A	#N/A	#N/A	#N/A	#N/A	#N/A	0	N
argR	creABCD	0.472925	7.43072	0	1.07931	10	1	0.574673	1.43251	0	#N/A	#N/A	#N/A	#N/A	#N/A	#N/A	#N/A	#N/A	0	N
argR	crl_1	1.38219	10	1	#N/A	#N/A	#N/A	1.03576	1.38626	0	#N/A	#N/A	#N/A	#N/A	#N/A	#N/A	#N/A	#N/A	0	N
argR	cueO	#N/A	#N/A	#N/A	#N/A	#N/A	#N/A	2.05157	3.80964	1	#N/A	#N/A	#N/A	#N/A	#N/A	#N/A	#N/A	#N/A	0	N
argR	curA	2.32198	10	1	5.15582	10	1	1.41811	10	1	#N/A	#N/A	#N/A	#N/A	#N/A	#N/A	#N/A	#N/A	0	N
argR	cusRS	1.90515	10	1	2.57624	10	1	1.89605	10	1	#N/A	#N/A	#N/A	#N/A	#N/A	#N/A	#N/A	#N/A	0	N
argR	cybC	2.66707	10	1	#N/A	#N/A	#N/A	2.43542	10	1	#N/A	#N/A	#N/A	#N/A	#N/A	#N/A	#N/A	#N/A	0	N
argR	cydX-ybgE	3.03658	10	1	5.13097	10	1	2.19338	10	1	#N/A	#N/A	#N/A	#N/A	#N/A	#N/A	#N/A	#N/A	0	N
argR	cynR	0.575161	3.39554	0	1.69956	10	1	0.572173	9.9957	0	#N/A	#N/A	#N/A	#N/A	#N/A	#N/A	#N/A	#N/A	0	N
argR	cynTSX	3.68298	10	1	5.66977	10	1	3.28021	10	1	#N/A	#N/A	#N/A	#N/A	#N/A	#N/A	#N/A	#N/A	0	N
argR	cysDNC	0.0808408	0.963192	0	2.75476	10	1	-0.0988074	0.172799	0	#N/A	#N/A	#N/A	#N/A	#N/A	#N/A	#N/A	#N/A	0	N
argR	cysJIH	-0.0354311	0.169671	0	1.95983	10	1	0.227694	1.90203	0	#N/A	#N/A	#N/A	#N/A	#N/A	#N/A	#N/A	#N/A	0	N
argR	cysQ	2.33393	10	1	#N/A	#N/A	#N/A	2.13603	10	1	#N/A	#N/A	#N/A	#N/A	#N/A	#N/A	#N/A	#N/A	0	N
argR	cysS	#N/A	#N/A	#N/A	#N/A	#N/A	#N/A	2.38929	4.04933	1	#N/A	#N/A	#N/A	#N/A	#N/A	#N/A	#N/A	#N/A	0	N
argR	dapA-bamC	0.371746	3.69786	0	0.676425	4.8804	0	0.9193	10	1	#N/A	#N/A	#N/A	#N/A	#N/A	#N/A	#N/A	#N/A	0	N
argR	dcm-vsr	1.55018	9.99987	1	2.29814	10	1	1.5232	2.28695	1	#N/A	#N/A	#N/A	#N/A	#N/A	#N/A	#N/A	#N/A	0	N
argR	dcp	0.398171	3.9557	0	0.829974	3.47142	1	0.356082	2.80668	0	#N/A	#N/A	#N/A	#N/A	#N/A	#N/A	#N/A	#N/A	0	N
argR	degP	2.49247	10	1	#N/A	#N/A	#N/A	1.39235	1.74871	0	#N/A	#N/A	#N/A	#N/A	#N/A	#N/A	#N/A	#N/A	0	N
argR	deoCABD	1.99744	6.03707	1	1.03229	9.99493	1	2.72574	5.60253	1	#N/A	#N/A	#N/A	#N/A	#N/A	#N/A	#N/A	#N/A	0	N
argR	deoR	1.0455	2.37995	1	0.805349	3.10563	0	1.03878	2.97417	1	#N/A	#N/A	#N/A	#N/A	#N/A	#N/A	#N/A	#N/A	0	N
argR	dgcC	1.48838	10	1	3.2098	10	1	-0.186453	0.248705	0	#N/A	#N/A	#N/A	#N/A	#N/A	#N/A	#N/A	#N/A	0	N
argR	dgcF	0.641595	3.35133	0	1.45652	9.99993	1	1.20642	3.11852	1	#N/A	#N/A	#N/A	#N/A	#N/A	#N/A	#N/A	#N/A	0	N
argR	dgkA	2.96118	10	1	#N/A	#N/A	#N/A	2.42789	10	1	#N/A	#N/A	#N/A	#N/A	#N/A	#N/A	#N/A	#N/A	0	N
argR	dgt	0.650775	4.45728	0	1.68045	10	1	0.691956	0.563292	0	#N/A	#N/A	#N/A	#N/A	#N/A	#N/A	#N/A	#N/A	0	N
argR	dhaR	1.18474	9.99999	1	1.1894	8.33376	1	1.11694	3.53512	1	#N/A	#N/A	#N/A	#N/A	#N/A	#N/A	#N/A	#N/A	0	N
argR	dinB-yafNOP	2.33364	10	1	#N/A	#N/A	#N/A	1.6148	10	1	#N/A	#N/A	#N/A	#N/A	#N/A	#N/A	#N/A	#N/A	0	N
argR	dinG-ybiB	#N/A	#N/A	#N/A	2.00646	5.82286	1	1.42947	9.99982	1	#N/A	#N/A	#N/A	#N/A	#N/A	#N/A	#N/A	#N/A	0	N
argR	dinJ-yafQ	0.902242	1.80931	0	1.16314	10	1	1.01409	2.58112	1	#N/A	#N/A	#N/A	#N/A	#N/A	#N/A	#N/A	#N/A	0	N
argR	dmlA	3.33813	10	1	#N/A	#N/A	#N/A	3.05207	8.9675	1	#N/A	#N/A	#N/A	#N/A	#N/A	#N/A	#N/A	#N/A	0	N
argR	dmlR	0.259402	0.434449	0	0.894364	9.99983	1	0.618063	9.99834	0	#N/A	#N/A	#N/A	#N/A	#N/A	#N/A	#N/A	#N/A	0	N
argR	dnaQ	0.463721	7.13821	0	1.41068	3.66361	1	1.00523	2.28915	1	#N/A	#N/A	#N/A	#N/A	#N/A	#N/A	#N/A	#N/A	0	N
argR	dsdC	0.681476	10	0	1.16914	10	1	0.460987	8.40707	0	#N/A	#N/A	#N/A	#N/A	#N/A	#N/A	#N/A	#N/A	0	N
argR	dusA	0.349941	1.8742	0	1.13257	3.47685	1	0.66126	1.30712	0	#N/A	#N/A	#N/A	#N/A	#N/A	#N/A	#N/A	#N/A	0	N
argR	dusC	0.614829	7.04889	0	1.29481	10	1	0.837093	5.94931	0	#N/A	#N/A	#N/A	#N/A	#N/A	#N/A	#N/A	#N/A	0	N
argR	ecpA	3.76101	10	1	5.80322	10	1	2.38704	5.32256	1	#N/A	#N/A	#N/A	#N/A	#N/A	#N/A	#N/A	#N/A	0	N
argR	ecpBCDE	3.14597	10	1	5.68219	10	1	2.15305	10	1	#N/A	#N/A	#N/A	#N/A	#N/A	#N/A	#N/A	#N/A	0	N
argR	efeOB	3.27003	10	1	#N/A	#N/A	#N/A	1.28584	3.42122	1	#N/A	#N/A	#N/A	#N/A	#N/A	#N/A	#N/A	#N/A	0	N
argR	efp	1.5937	9.99957	1	1.36775	7.65937	1	1.59491	3.55201	1	#N/A	#N/A	#N/A	#N/A	#N/A	#N/A	#N/A	#N/A	0	N
argR	elaA	#N/A	#N/A	#N/A	2.99222	10	1	0.867933	0.899757	0	#N/A	#N/A	#N/A	#N/A	#N/A	#N/A	#N/A	#N/A	0	N
argR	elaD	0.69554	4.63401	0	1.97898	10	1	0.404341	10	0	#N/A	#N/A	#N/A	#N/A	#N/A	#N/A	#N/A	#N/A	0	N
argR	elyC	0.902295	1.95263	0	2.02202	5.87506	1	0.811179	9.2247	0	#N/A	#N/A	#N/A	#N/A	#N/A	#N/A	#N/A	#N/A	0	N
argR	entCEBAH	0.0955635	0.162077	0	1.09984	3.08764	1	0.912997	0.55157	0	#N/A	#N/A	#N/A	#N/A	#N/A	#N/A	#N/A	#N/A	0	N
argR	entS	0.454479	0.607712	0	1.60179	10	1	0.552039	1.04274	0	#N/A	#N/A	#N/A	#N/A	#N/A	#N/A	#N/A	#N/A	0	N
argR	eutNEJG	1.15922	8.32153	1	4.05306	10	1	0.202055	0.508383	0	#N/A	#N/A	#N/A	#N/A	#N/A	#N/A	#N/A	#N/A	0	N
argR	fadBA	0.856282	3.17241	1	#N/A	#N/A	#N/A	0.426148	0.438667	0	#N/A	#N/A	#N/A	#N/A	#N/A	#N/A	#N/A	#N/A	0	N
argR	fadE	0.968672	9.91155	1	#N/A	#N/A	#N/A	0.939914	1.69118	0	#N/A	#N/A	#N/A	#N/A	#N/A	#N/A	#N/A	#N/A	0	N
argR	fdhD	0.361674	1.41675	0	0.845095	10	1	0.494823	2.64326	0	#N/A	#N/A	#N/A	#N/A	#N/A	#N/A	#N/A	#N/A	0	N
argR	fdhF	#N/A	#N/A	#N/A	#N/A	#N/A	#N/A	1.38731	10	1	#N/A	#N/A	#N/A	#N/A	#N/A	#N/A	#N/A	#N/A	0	N
argR	feaB	2.86341	10	1	4.17789	10	1	2.53534	10	1	#N/A	#N/A	#N/A	#N/A	#N/A	#N/A	#N/A	#N/A	0	N
argR	feaR	0.923344	5.19598	0	1.65679	7.42137	1	0.654754	2.82826	0	#N/A	#N/A	#N/A	#N/A	#N/A	#N/A	#N/A	#N/A	0	N
argR	fepB	1.12904	4.26379	1	2.47952	4.43589	1	1.09146	9.99902	1	#N/A	#N/A	#N/A	#N/A	#N/A	#N/A	#N/A	#N/A	0	N
argR	fetAB	1.18632	10	1	1.80727	10	1	1.08199	10	1	#N/A	#N/A	#N/A	#N/A	#N/A	#N/A	#N/A	#N/A	0	N
argR	ffh	1.56467	10	1	1.55818	10	1	1.36838	3.29794	1	#N/A	#N/A	#N/A	#N/A	#N/A	#N/A	#N/A	#N/A	0	N
argR	flgAMN	2.03197	10	1	3.85254	10	1	1.31452	10	1	#N/A	#N/A	#N/A	#N/A	#N/A	#N/A	#N/A	#N/A	0	N
argR	fliC	1.11536	9.97302	1	3.9753	10	1	-0.42562	9.99973	0	#N/A	#N/A	#N/A	#N/A	#N/A	#N/A	#N/A	#N/A	0	N
argR	fliE	0.816847	8.92088	0	1.87873	9.97664	1	0.490251	5.7928	0	#N/A	#N/A	#N/A	#N/A	#N/A	#N/A	#N/A	#N/A	0	N
argR	fliFGHIJK	0.696092	10	0	1.14037	2.77747	1	-0.0876567	0.246652	0	#N/A	#N/A	#N/A	#N/A	#N/A	#N/A	#N/A	#N/A	0	N
argR	fliLMNOPQR	#N/A	#N/A	#N/A	#N/A	#N/A	#N/A	2.87318	10	1	#N/A	#N/A	#N/A	#N/A	#N/A	#N/A	#N/A	#N/A	0	N
argR	flk	1.92972	10	1	2.62122	10	1	1.80878	10	1	#N/A	#N/A	#N/A	#N/A	#N/A	#N/A	#N/A	#N/A	0	N
argR	folB	#N/A	#N/A	#N/A	#N/A	#N/A	#N/A	2.30109	10	1	#N/A	#N/A	#N/A	#N/A	#N/A	#N/A	#N/A	#N/A	0	N
argR	folC-dedD	0.51774	3.42544	0	2.09613	10	1	0.216739	0.48844	0	#N/A	#N/A	#N/A	#N/A	#N/A	#N/A	#N/A	#N/A	0	N
argR	frdABCD	0.403632	4.51929	0	0.803788	6.3557	1	0.420492	4.45674	0	#N/A	#N/A	#N/A	#N/A	#N/A	#N/A	#N/A	#N/A	0	N
argR	frr	1.86428	10	1	2.21302	10	1	1.34392	10	1	#N/A	#N/A	#N/A	#N/A	#N/A	#N/A	#N/A	#N/A	0	N
argR	fsaA	2.62417	5.31609	1	#N/A	#N/A	#N/A	1.67241	10	1	#N/A	#N/A	#N/A	#N/A	#N/A	#N/A	#N/A	#N/A	0	N
argR	ftsK	1.61862	4.20666	1	0.990319	2.4717	1	1.57741	4.26264	1	#N/A	#N/A	#N/A	#N/A	#N/A	#N/A	#N/A	#N/A	0	N
argR	ftsP	3.65753	10	1	#N/A	#N/A	#N/A	1.86275	5.37809	1	#N/A	#N/A	#N/A	#N/A	#N/A	#N/A	#N/A	#N/A	0	N
argR	ftsYEX	0.871049	7.99608	1	1.78198	10	1	1.47489	1.09851	0	#N/A	#N/A	#N/A	#N/A	#N/A	#N/A	#N/A	#N/A	0	N
argR	fumD	0.840885	2.86516	0	1.46767	8.31091	1	1.27145	0.993881	0	#N/A	#N/A	#N/A	#N/A	#N/A	#N/A	#N/A	#N/A	0	N
argR	galS	2.73263	10	1	3.57531	10	1	1.53579	9.99998	1	#N/A	#N/A	#N/A	#N/A	#N/A	#N/A	#N/A	#N/A	0	N
argR	galU	1.81148	10	1	1.8319	9.99954	1	1.86201	10	1	#N/A	#N/A	#N/A	#N/A	#N/A	#N/A	#N/A	#N/A	0	N
argR	gatR_1	3.17247	10	1	5.12941	10	1	2.17744	10	1	#N/A	#N/A	#N/A	#N/A	#N/A	#N/A	#N/A	#N/A	0	N
argR	gcl-hyi-glxR-ybbW-allB-ybbY-glxK	0.314704	1.66994	0	1.47272	10	1	0.259606	1.71611	0	#N/A	#N/A	#N/A	#N/A	#N/A	#N/A	#N/A	#N/A	0	N
argR	gfcBCD	0.595663	6.63109	0	#N/A	#N/A	#N/A	1.45814	7.62052	1	#N/A	#N/A	#N/A	#N/A	#N/A	#N/A	#N/A	#N/A	0	N
argR	ggt	0.344865	0.608981	0	1.86436	10	1	0.4765	2.54775	0	#N/A	#N/A	#N/A	#N/A	#N/A	#N/A	#N/A	#N/A	0	N
argR	glgBXCAP	2.70143	9.99995	1	#N/A	#N/A	#N/A	2.53843	5.51135	1	#N/A	#N/A	#N/A	#N/A	#N/A	#N/A	#N/A	#N/A	0	N
argR	glgS	0.961595	10	1	#N/A	#N/A	#N/A	1.22374	9.99605	1	#N/A	#N/A	#N/A	#N/A	#N/A	#N/A	#N/A	#N/A	0	N
argR	glnALG	-0.0992148	0.241621	0	#N/A	#N/A	#N/A	1.00848	10	1	#N/A	#N/A	#N/A	#N/A	#N/A	#N/A	#N/A	#N/A	0	N
argR	glnHPQ	0.258253	0.905399	0	#N/A	#N/A	#N/A	0.801123	6.97232	1	#N/A	#N/A	#N/A	#N/A	#N/A	#N/A	#N/A	#N/A	0	N
argR	glsB-yneG	2.28531	10	1	2.57383	10	1	1.91058	4.04621	1	#N/A	#N/A	#N/A	#N/A	#N/A	#N/A	#N/A	#N/A	0	N
argR	gltA	4.41359	5.12312	1	#N/A	#N/A	#N/A	2.50122	9.21135	1	#N/A	#N/A	#N/A	#N/A	#N/A	#N/A	#N/A	#N/A	0	N
argR	gltX	1.25685	3.6704	1	#N/A	#N/A	#N/A	#N/A	#N/A	#N/A	#N/A	#N/A	#N/A	#N/A	#N/A	#N/A	#N/A	#N/A	0	N
argR	gntP	1.06485	10	1	1.74022	7.29527	1	0.694008	9.99992	0	#N/A	#N/A	#N/A	#N/A	#N/A	#N/A	#N/A	#N/A	0	N
argR	gpmM-envC-yibQ	2.20752	10	1	#N/A	#N/A	#N/A	2.28875	10	1	#N/A	#N/A	#N/A	#N/A	#N/A	#N/A	#N/A	#N/A	0	N
argR	gpp	1.88168	10	1	4.11849	10	1	1.40577	8.44408	1	#N/A	#N/A	#N/A	#N/A	#N/A	#N/A	#N/A	#N/A	0	N
argR	gpt	1.46512	9.63691	1	1.00198	2.12593	1	1.48225	10	1	#N/A	#N/A	#N/A	#N/A	#N/A	#N/A	#N/A	#N/A	0	N
argR	greB	0.975547	10	1	1.58303	10	1	0.965095	10	1	#N/A	#N/A	#N/A	#N/A	#N/A	#N/A	#N/A	#N/A	0	N
argR	grxD	1.25319	3.49769	1	1.31828	10	1	1.07386	10	1	#N/A	#N/A	#N/A	#N/A	#N/A	#N/A	#N/A	#N/A	0	N
argR	gshA	1.57946	3.36671	1	#N/A	#N/A	#N/A	1.00853	2.80235	1	#N/A	#N/A	#N/A	#N/A	#N/A	#N/A	#N/A	#N/A	0	N
argR	gss	2.5973	10	1	4.27686	10	1	2.17509	10	1	#N/A	#N/A	#N/A	#N/A	#N/A	#N/A	#N/A	#N/A	0	N
argR	guaC	0.380337	1.60686	0	0.726835	7.28609	0	0.816703	5.44193	1	#N/A	#N/A	#N/A	#N/A	#N/A	#N/A	#N/A	#N/A	0	N
argR	hda	0.681797	9.59255	0	#N/A	#N/A	#N/A	1.15595	10	1	#N/A	#N/A	#N/A	#N/A	#N/A	#N/A	#N/A	#N/A	0	N
argR	hdeAB-yhiD	0.51303	0.356783	0	1.40733	2.85824	1	-0.277995	0.2603	0	#N/A	#N/A	#N/A	#N/A	#N/A	#N/A	#N/A	#N/A	0	N
argR	hdfR	0.870893	5.56784	1	1.54331	6.14288	1	1.14458	10	1	#N/A	#N/A	#N/A	#N/A	#N/A	#N/A	#N/A	#N/A	0	N
argR	hemL	0.698604	10	0	0.943633	10	1	0.540334	1.97639	0	#N/A	#N/A	#N/A	#N/A	#N/A	#N/A	#N/A	#N/A	0	N
argR	hemN	2.76355	10	1	#N/A	#N/A	#N/A	1.33687	10	1	#N/A	#N/A	#N/A	#N/A	#N/A	#N/A	#N/A	#N/A	0	N
argR	higBA	0.6974	5.99753	0	1.30513	10	1	0.440398	0.430149	0	#N/A	#N/A	#N/A	#N/A	#N/A	#N/A	#N/A	#N/A	0	N
argR	hisS	1.41877	10	1	2.19775	10	1	1.10542	3.38447	1	#N/A	#N/A	#N/A	#N/A	#N/A	#N/A	#N/A	#N/A	0	N
argR	hlyE	#N/A	#N/A	#N/A	3.0103	10	1	0.824174	4.2116	0	#N/A	#N/A	#N/A	#N/A	#N/A	#N/A	#N/A	#N/A	0	N
argR	hofMNOP	0.568604	9.58837	0	1.40127	2.98986	1	0.846461	10	1	#N/A	#N/A	#N/A	#N/A	#N/A	#N/A	#N/A	#N/A	0	N
argR	hokB	2.81958	10	1	4.87785	10	1	1.40894	10	1	#N/A	#N/A	#N/A	#N/A	#N/A	#N/A	#N/A	#N/A	0	N
argR	hprRS	0.726467	5.22896	0	1.04685	10	1	0.959614	10	1	#N/A	#N/A	#N/A	#N/A	#N/A	#N/A	#N/A	#N/A	0	N
argR	hrpB	2.87216	10	1	3.73608	10	1	2.57943	10	1	#N/A	#N/A	#N/A	#N/A	#N/A	#N/A	#N/A	#N/A	0	N
argR	hscBA-fdx-iscX	2.49324	10	1	#N/A	#N/A	#N/A	0.656726	2.63925	0	#N/A	#N/A	#N/A	#N/A	#N/A	#N/A	#N/A	#N/A	0	N
argR	hsdRMS	1.32851	10	1	1.75581	10	1	1.28795	8.67113	1	#N/A	#N/A	#N/A	#N/A	#N/A	#N/A	#N/A	#N/A	0	N
argR	hslJ	0.814444	0.819127	0	1.82334	10	1	0.36298	0.336963	0	#N/A	#N/A	#N/A	#N/A	#N/A	#N/A	#N/A	#N/A	0	N
argR	icd	0.888443	5.00378	1	1.32229	5.46129	1	0.801796	1.08731	0	#N/A	#N/A	#N/A	#N/A	#N/A	#N/A	#N/A	#N/A	0	N
argR	idi	#N/A	#N/A	#N/A	#N/A	#N/A	#N/A	2.72778	10	1	#N/A	#N/A	#N/A	#N/A	#N/A	#N/A	#N/A	#N/A	0	N
argR	ilvY	1.15408	10	1	2.08504	10	1	#N/A	#N/A	#N/A	#N/A	#N/A	#N/A	#N/A	#N/A	#N/A	#N/A	#N/A	0	N
argR	infA-serW	1.29924	5.97897	1	0.0903629	0.175489	0	#N/A	#N/A	#N/A	#N/A	#N/A	#N/A	#N/A	#N/A	#N/A	#N/A	#N/A	0	N
argR	insC-1CD-1D-1	#N/A	#N/A	#N/A	#N/A	#N/A	#N/A	1.8803	10	1	#N/A	#N/A	#N/A	#N/A	#N/A	#N/A	#N/A	#N/A	0	N
argR	insC-5CD-5D-5-yqiGHI	#N/A	#N/A	#N/A	#N/A	#N/A	#N/A	2.00425	10	1	#N/A	#N/A	#N/A	#N/A	#N/A	#N/A	#N/A	#N/A	0	N
argR	insC-6CD-6D-6	#N/A	#N/A	#N/A	#N/A	#N/A	#N/A	1.82909	10	1	#N/A	#N/A	#N/A	#N/A	#N/A	#N/A	#N/A	#N/A	0	N
argR	insCD-2C-2D-2	#N/A	#N/A	#N/A	#N/A	#N/A	#N/A	1.99759	10	1	#N/A	#N/A	#N/A	#N/A	#N/A	#N/A	#N/A	#N/A	0	N
argR	insCD-3C-3D-3	#N/A	#N/A	#N/A	#N/A	#N/A	#N/A	1.82069	10	1	#N/A	#N/A	#N/A	#N/A	#N/A	#N/A	#N/A	#N/A	0	N
argR	insCD-4C-4D-4-ygeONM	#N/A	#N/A	#N/A	#N/A	#N/A	#N/A	1.91396	10	1	#N/A	#N/A	#N/A	#N/A	#N/A	#N/A	#N/A	#N/A	0	N
argR	insEF-2E-2F-2	1.04162	0.600676	0	2.55468	10	1	-0.0401534	0.173204	0	#N/A	#N/A	#N/A	#N/A	#N/A	#N/A	#N/A	#N/A	0	N
argR	insEF-4E-4F-4	0.569477	0.270585	0	2.5734	10	1	0.193751	0.451869	0	#N/A	#N/A	#N/A	#N/A	#N/A	#N/A	#N/A	#N/A	0	N
argR	insH-1	2.66793	10	1	3.94604	10	1	2.28759	10	1	#N/A	#N/A	#N/A	#N/A	#N/A	#N/A	#N/A	#N/A	0	N
argR	insH-3	1.05824	6.04317	1	#N/A	#N/A	#N/A	#N/A	#N/A	#N/A	#N/A	#N/A	#N/A	#N/A	#N/A	#N/A	#N/A	#N/A	0	N
argR	insL-1	1.94013	10	1	#N/A	#N/A	#N/A	1.50803	7.42676	1	#N/A	#N/A	#N/A	#N/A	#N/A	#N/A	#N/A	#N/A	0	N
argR	insL-2	1.91014	10	1	2.79229	7.21371	1	1.55813	10	1	#N/A	#N/A	#N/A	#N/A	#N/A	#N/A	#N/A	#N/A	0	N
argR	insL-3	1.90162	9.97676	1	2.72277	3.60832	1	1.58201	10	1	#N/A	#N/A	#N/A	#N/A	#N/A	#N/A	#N/A	#N/A	0	N
argR	insN-1I-1O-1	2.8437	10	1	4.06518	10	1	2.23633	10	1	#N/A	#N/A	#N/A	#N/A	#N/A	#N/A	#N/A	#N/A	0	N
argR	intA	1.38799	10	1	1.8593	10	1	0.828123	10	0	#N/A	#N/A	#N/A	#N/A	#N/A	#N/A	#N/A	#N/A	0	N
argR	intS	0.81379	9.03169	1	0.785017	7.65464	0	0.549939	1.5712	0	#N/A	#N/A	#N/A	#N/A	#N/A	#N/A	#N/A	#N/A	0	N
argR	intZ	0.477332	3.11	0	1.43756	10	1	0.623403	3.39528	0	#N/A	#N/A	#N/A	#N/A	#N/A	#N/A	#N/A	#N/A	0	N
argR	isrC-flu	1.52113	5.99966	1	#N/A	#N/A	#N/A	-0.158322	0.2603	0	#N/A	#N/A	#N/A	#N/A	#N/A	#N/A	#N/A	#N/A	0	N
argR	kbl-tdh	0.960557	4.30465	1	#N/A	#N/A	#N/A	#N/A	#N/A	#N/A	#N/A	#N/A	#N/A	#N/A	#N/A	#N/A	#N/A	#N/A	0	N
argR	kdgR	1.58086	10	1	1.48041	1.09608	0	#N/A	#N/A	#N/A	#N/A	#N/A	#N/A	#N/A	#N/A	#N/A	#N/A	#N/A	0	N
argR	kefFC	2.62546	10	1	4.35228	10	1	2.41574	10	1	#N/A	#N/A	#N/A	#N/A	#N/A	#N/A	#N/A	#N/A	0	N
argR	kefGB-yheV	2.08651	10	1	3.43875	10	1	1.64641	6.91977	1	#N/A	#N/A	#N/A	#N/A	#N/A	#N/A	#N/A	#N/A	0	N
argR	lacZYA	1.07021	10	1	#N/A	#N/A	#N/A	1.00776	10	1	#N/A	#N/A	#N/A	#N/A	#N/A	#N/A	#N/A	#N/A	0	N
argR	lapAB-pyrF-yciH	1.20417	10	1	1.15404	10	1	1.70988	10	1	#N/A	#N/A	#N/A	#N/A	#N/A	#N/A	#N/A	#N/A	0	N
argR	ldtA	1.01739	1.70795	0	2.75564	10	1	1.0749	9.79424	1	#N/A	#N/A	#N/A	#N/A	#N/A	#N/A	#N/A	#N/A	0	N
argR	ldtC	0.122328	0.288857	0	1.07535	4.11977	1	0.147214	0.386663	0	#N/A	#N/A	#N/A	#N/A	#N/A	#N/A	#N/A	#N/A	0	N
argR	lexA-dinF	0.874887	10	1	0.840584	10	1	1.10654	10	1	#N/A	#N/A	#N/A	#N/A	#N/A	#N/A	#N/A	#N/A	0	N
argR	lgoT	1.5372	10	1	#N/A	#N/A	#N/A	0.393933	2.2483	0	#N/A	#N/A	#N/A	#N/A	#N/A	#N/A	#N/A	#N/A	0	N
argR	lgt-thyA	1.94935	10	1	2.12829	10	1	1.81406	10	1	#N/A	#N/A	#N/A	#N/A	#N/A	#N/A	#N/A	#N/A	0	N
argR	ligB	1.46606	2.62744	1	2.69591	9.9904	1	0.190167	0.608184	0	#N/A	#N/A	#N/A	#N/A	#N/A	#N/A	#N/A	#N/A	0	N
argR	lolA-rarA	3.2793	5.3446	1	#N/A	#N/A	#N/A	3.3707	10	1	#N/A	#N/A	#N/A	#N/A	#N/A	#N/A	#N/A	#N/A	0	N
argR	lolB-ispE-prs	1.06468	10	1	#N/A	#N/A	#N/A	0.663713	9.99595	0	#N/A	#N/A	#N/A	#N/A	#N/A	#N/A	#N/A	#N/A	0	N
argR	lpoA	1.27751	4.31377	1	#N/A	#N/A	#N/A	#N/A	#N/A	#N/A	#N/A	#N/A	#N/A	#N/A	#N/A	#N/A	#N/A	#N/A	0	N
argR	lsrACDBFG-tam	1.02098	9.99972	1	#N/A	#N/A	#N/A	0.470625	1.03303	0	#N/A	#N/A	#N/A	#N/A	#N/A	#N/A	#N/A	#N/A	0	N
argR	lsrRK	0.39877	0.858235	0	1.15285	9.99967	1	0.587567	5.70841	0	#N/A	#N/A	#N/A	#N/A	#N/A	#N/A	#N/A	#N/A	0	N
argR	luxS	2.43124	10	1	5.23736	10	1	2.41539	10	1	#N/A	#N/A	#N/A	#N/A	#N/A	#N/A	#N/A	#N/A	0	N
argR	lysA	-0.310877	0.90607	0	0.864731	10	1	-0.235381	0.734258	0	#N/A	#N/A	#N/A	#N/A	#N/A	#N/A	#N/A	#N/A	0	N
argR	lysR	2.62957	10	1	#N/A	#N/A	#N/A	2.48832	9.98399	1	#N/A	#N/A	#N/A	#N/A	#N/A	#N/A	#N/A	#N/A	0	N
argR	lysU	#N/A	#N/A	#N/A	2.33917	10	1	2.35165	10	1	#N/A	#N/A	#N/A	#N/A	#N/A	#N/A	#N/A	#N/A	0	N
argR	macAB	#N/A	#N/A	#N/A	#N/A	#N/A	#N/A	1.55392	10	1	#N/A	#N/A	#N/A	#N/A	#N/A	#N/A	#N/A	#N/A	0	N
argR	maeB	1.0459	10	1	1.98287	10	1	0.995052	10	1	#N/A	#N/A	#N/A	#N/A	#N/A	#N/A	#N/A	#N/A	0	N
argR	malEFG	2.09668	5.19466	1	#N/A	#N/A	#N/A	1.37324	4.76037	1	#N/A	#N/A	#N/A	#N/A	#N/A	#N/A	#N/A	#N/A	0	N
argR	malXY	0.622619	8.85708	0	0.647408	1.21777	0	0.980733	10	1	#N/A	#N/A	#N/A	#N/A	#N/A	#N/A	#N/A	#N/A	0	N
argR	mcbR	0.894755	10	1	2.59005	10	1	#N/A	#N/A	#N/A	#N/A	#N/A	#N/A	#N/A	#N/A	#N/A	#N/A	#N/A	0	N
argR	mdfA	1.72761	9.9992	1	2.07689	10	1	1.32321	8.75182	1	#N/A	#N/A	#N/A	#N/A	#N/A	#N/A	#N/A	#N/A	0	N
argR	metE	-0.544229	1.18244	0	2.27365	10	1	-0.402397	0.470548	0	#N/A	#N/A	#N/A	#N/A	#N/A	#N/A	#N/A	#N/A	0	N
argR	metK	1.94328	10	1	1.39044	10	1	1.699	9.95587	1	#N/A	#N/A	#N/A	#N/A	#N/A	#N/A	#N/A	#N/A	0	N
argR	metNIQ	0.813654	10	1	#N/A	#N/A	#N/A	0.3782	1.60421	0	#N/A	#N/A	#N/A	#N/A	#N/A	#N/A	#N/A	#N/A	0	N
argR	mlaFEDCB	1.25531	10	1	1.38297	9.99998	1	1.35452	10	1	#N/A	#N/A	#N/A	#N/A	#N/A	#N/A	#N/A	#N/A	0	N
argR	mlc-ynfK	1.05432	6.37269	1	0.985144	10	1	0.640674	10	0	#N/A	#N/A	#N/A	#N/A	#N/A	#N/A	#N/A	#N/A	0	N
argR	mnaT-ydcZ	1.35729	10	1	1.93234	10	1	1.02563	4.72797	1	#N/A	#N/A	#N/A	#N/A	#N/A	#N/A	#N/A	#N/A	0	N
argR	mngR	2.08739	10	1	2.56108	10	1	1.73302	10	1	#N/A	#N/A	#N/A	#N/A	#N/A	#N/A	#N/A	#N/A	0	N
argR	mnmA	0.992122	2.71534	1	0.741139	6.04797	0	1.13278	10	1	#N/A	#N/A	#N/A	#N/A	#N/A	#N/A	#N/A	#N/A	0	N
argR	mntR-ybiR	#N/A	#N/A	#N/A	0.172255	0.243148	0	0.851768	10	1	#N/A	#N/A	#N/A	#N/A	#N/A	#N/A	#N/A	#N/A	0	N
argR	mobAB	#N/A	#N/A	#N/A	#N/A	#N/A	#N/A	1.60794	10	1	#N/A	#N/A	#N/A	#N/A	#N/A	#N/A	#N/A	#N/A	0	N
argR	molR_2R_3-yehI	1.90059	10	1	#N/A	#N/A	#N/A	0.268493	0.344764	0	#N/A	#N/A	#N/A	#N/A	#N/A	#N/A	#N/A	#N/A	0	N
argR	mqo	0.222222	0.577768	0	0.88009	10	1	1.13217	5.53006	1	#N/A	#N/A	#N/A	#N/A	#N/A	#N/A	#N/A	#N/A	0	N
argR	mrcB	3.52926	10	1	5.93945	10	1	2.72896	2.30164	1	#N/A	#N/A	#N/A	#N/A	#N/A	#N/A	#N/A	#N/A	0	N
argR	mscS	0.189581	1.82194	0	0.104425	1.08141	0	0.768485	2.49264	1	#N/A	#N/A	#N/A	#N/A	#N/A	#N/A	#N/A	#N/A	0	N
argR	mtfA	#N/A	#N/A	#N/A	1.75188	10	1	2.01581	6.06904	1	#N/A	#N/A	#N/A	#N/A	#N/A	#N/A	#N/A	#N/A	0	N
argR	mutY-yggX-mltC-nupG	1.50987	10	1	2.08832	10	1	1.34675	10	1	#N/A	#N/A	#N/A	#N/A	#N/A	#N/A	#N/A	#N/A	0	N
argR	nac	1.13419	6.39255	1	0.896284	3.72229	1	1.59877	10	1	#N/A	#N/A	#N/A	#N/A	#N/A	#N/A	#N/A	#N/A	0	N
argR	nadC	1.39554	10	1	2.24633	10	1	1.33533	10	1	#N/A	#N/A	#N/A	#N/A	#N/A	#N/A	#N/A	#N/A	0	N
argR	narZYWV	1.83074	9.80232	1	#N/A	#N/A	#N/A	1.17048	1.14563	0	#N/A	#N/A	#N/A	#N/A	#N/A	#N/A	#N/A	#N/A	0	N
argR	ndk	1.29842	8.01039	1	1.50682	10	1	1.16347	10	1	#N/A	#N/A	#N/A	#N/A	#N/A	#N/A	#N/A	#N/A	0	N
argR	nfo	0.626585	9.99832	0	0.884736	10	1	0.701604	2.97696	0	#N/A	#N/A	#N/A	#N/A	#N/A	#N/A	#N/A	#N/A	0	N
argR	nfsB	1.62684	10	1	#N/A	#N/A	#N/A	1.60546	9.78321	1	#N/A	#N/A	#N/A	#N/A	#N/A	#N/A	#N/A	#N/A	0	N
argR	nhoA	3.37052	10	1	4.14232	10	1	2.71775	10	1	#N/A	#N/A	#N/A	#N/A	#N/A	#N/A	#N/A	#N/A	0	N
argR	nimR	1.25768	0.948976	0	2.20554	10	1	0.778068	9.895	0	#N/A	#N/A	#N/A	#N/A	#N/A	#N/A	#N/A	#N/A	0	N
argR	nlpC	0.784417	3.61187	0	1.29524	10	1	0.954122	0.499094	0	#N/A	#N/A	#N/A	#N/A	#N/A	#N/A	#N/A	#N/A	0	N
argR	nlpD-rpoS	#N/A	#N/A	#N/A	5.84965	10	1	3.02425	10	1	#N/A	#N/A	#N/A	#N/A	#N/A	#N/A	#N/A	#N/A	0	N
argR	nlpI	3.20445	10	1	4.52843	10	1	2.34914	9.24475	1	#N/A	#N/A	#N/A	#N/A	#N/A	#N/A	#N/A	#N/A	0	N
argR	nudB-yebC-ruvC	1.85808	10	1	#N/A	#N/A	#N/A	2.44595	9.99576	1	#N/A	#N/A	#N/A	#N/A	#N/A	#N/A	#N/A	#N/A	0	N
argR	nudC-hemE-nfi	2.60137	10	1	#N/A	#N/A	#N/A	1.57855	6.07167	1	#N/A	#N/A	#N/A	#N/A	#N/A	#N/A	#N/A	#N/A	0	N
argR	nudF-yqiB-cpdA-yqiA-parE	0.756773	0.440736	0	1.49067	3.22257	1	#N/A	#N/A	#N/A	#N/A	#N/A	#N/A	#N/A	#N/A	#N/A	#N/A	#N/A	0	N
argR	nudG	1.13861	9.99911	1	1.37162	2.36229	1	0.806011	0.568506	0	#N/A	#N/A	#N/A	#N/A	#N/A	#N/A	#N/A	#N/A	0	N
argR	nudK	0.345871	1.43221	0	0.831075	10	1	0.879432	0.498949	0	#N/A	#N/A	#N/A	#N/A	#N/A	#N/A	#N/A	#N/A	0	N
argR	nupX	3.08941	10	1	#N/A	#N/A	#N/A	2.25339	10	1	#N/A	#N/A	#N/A	#N/A	#N/A	#N/A	#N/A	#N/A	0	N
argR	ompG	2.65776	9.6592	1	#N/A	#N/A	#N/A	1.14001	10	1	#N/A	#N/A	#N/A	#N/A	#N/A	#N/A	#N/A	#N/A	0	N
argR	ompW	1.81359	10	1	3.10224	10	1	1.14472	10	1	#N/A	#N/A	#N/A	#N/A	#N/A	#N/A	#N/A	#N/A	0	N
argR	opgD	1.5566	4.42149	1	1.08516	10	1	1.83417	4.94032	1	#N/A	#N/A	#N/A	#N/A	#N/A	#N/A	#N/A	#N/A	0	N
argR	osmC	0.57828	1.19488	0	0.480187	10	0	0.871232	10	1	#N/A	#N/A	#N/A	#N/A	#N/A	#N/A	#N/A	#N/A	0	N
argR	osmF-yehYXW	1.21487	9.65076	1	#N/A	#N/A	#N/A	#N/A	#N/A	#N/A	#N/A	#N/A	#N/A	#N/A	#N/A	#N/A	#N/A	#N/A	0	N
argR	paaXY	2.4988	10	1	#N/A	#N/A	#N/A	2.12602	9.9731	1	#N/A	#N/A	#N/A	#N/A	#N/A	#N/A	#N/A	#N/A	0	N
argR	pabC-mltG-tmk-holB-ycfH	0.639461	10	0	1.75975	10	1	0.632389	4.5631	0	#N/A	#N/A	#N/A	#N/A	#N/A	#N/A	#N/A	#N/A	0	N
argR	pdeK	0.812982	10	0	1.39324	10	1	1.09536	10	1	#N/A	#N/A	#N/A	#N/A	#N/A	#N/A	#N/A	#N/A	0	N
argR	pdxB-usg-truA-dedA	1.01241	10	1	1.26751	10	1	0.686912	3.05429	0	#N/A	#N/A	#N/A	#N/A	#N/A	#N/A	#N/A	#N/A	0	N
argR	pdxK	3.11029	10	1	4.31478	10	1	2.44883	10	1	#N/A	#N/A	#N/A	#N/A	#N/A	#N/A	#N/A	#N/A	0	N
argR	pepN	1.93812	10	1	2.78876	10	1	1.82386	10	1	#N/A	#N/A	#N/A	#N/A	#N/A	#N/A	#N/A	#N/A	0	N
argR	pepQ-yigZ-trkH-hemG	1.66071	9.99988	1	3.25084	10	1	2.0958	3.66602	1	#N/A	#N/A	#N/A	#N/A	#N/A	#N/A	#N/A	#N/A	0	N
argR	pepT	1.09003	10	1	2.43975	10	1	1.1775	7.39431	1	#N/A	#N/A	#N/A	#N/A	#N/A	#N/A	#N/A	#N/A	0	N
argR	perR	1.41071	9.99963	1	#N/A	#N/A	#N/A	-0.233297	0.454532	0	#N/A	#N/A	#N/A	#N/A	#N/A	#N/A	#N/A	#N/A	0	N
argR	pfkA	1.47791	10	1	#N/A	#N/A	#N/A	1.67411	10	1	#N/A	#N/A	#N/A	#N/A	#N/A	#N/A	#N/A	#N/A	0	N
argR	pfkB	0.422582	0.321362	0	1.29141	10	1	0.597902	2.58519	0	#N/A	#N/A	#N/A	#N/A	#N/A	#N/A	#N/A	#N/A	0	N
argR	pflA	0.169395	0.448231	0	0.89515	10	1	0.510126	1.44452	0	#N/A	#N/A	#N/A	#N/A	#N/A	#N/A	#N/A	#N/A	0	N
argR	pgl	2.87622	10	1	5.73132	10	1	2.38384	9.99973	1	#N/A	#N/A	#N/A	#N/A	#N/A	#N/A	#N/A	#N/A	0	N
argR	pgpC-tadA	1.15448	9.99985	1	1.71028	10	1	1.07647	10	1	#N/A	#N/A	#N/A	#N/A	#N/A	#N/A	#N/A	#N/A	0	N
argR	pgrR	2.534	10	1	3.12906	10	1	2.21596	2.57361	1	#N/A	#N/A	#N/A	#N/A	#N/A	#N/A	#N/A	#N/A	0	N
argR	phoBR	3.26672	10	1	3.70397	10	1	2.31612	4.62189	1	#N/A	#N/A	#N/A	#N/A	#N/A	#N/A	#N/A	#N/A	0	N
argR	phoH	0.503947	1.82846	0	1.92626	10	1	0.270485	1.97028	0	#N/A	#N/A	#N/A	#N/A	#N/A	#N/A	#N/A	#N/A	0	N
argR	pldA	1.71109	10	1	2.33549	10	1	1.18918	7.47305	1	#N/A	#N/A	#N/A	#N/A	#N/A	#N/A	#N/A	#N/A	0	N
argR	pldB-yigL	0.221284	0.565415	0	0.0694826	0.231978	0	1.03516	10	1	#N/A	#N/A	#N/A	#N/A	#N/A	#N/A	#N/A	#N/A	0	N
argR	plsB	0.709338	1.22434	0	0.933425	7.21674	1	0.15225	0.250145	0	#N/A	#N/A	#N/A	#N/A	#N/A	#N/A	#N/A	#N/A	0	N
argR	pncC	0.432435	10	0	1.04157	10	1	0.205982	0.643371	0	#N/A	#N/A	#N/A	#N/A	#N/A	#N/A	#N/A	#N/A	0	N
argR	polB	0.908766	9.99891	1	2.17054	10	1	0.744267	5.43458	0	#N/A	#N/A	#N/A	#N/A	#N/A	#N/A	#N/A	#N/A	0	N
argR	ppiA	0.446974	7.81084	0	1.54573	10	1	0.785381	3.82794	1	#N/A	#N/A	#N/A	#N/A	#N/A	#N/A	#N/A	#N/A	0	N
argR	ppnP	0.794533	3.06881	1	0.820927	6.30019	0	#N/A	#N/A	#N/A	#N/A	#N/A	#N/A	#N/A	#N/A	#N/A	#N/A	#N/A	0	N
argR	pqiABC	3.26717	10	1	4.89326	10	1	2.64041	10	1	#N/A	#N/A	#N/A	#N/A	#N/A	#N/A	#N/A	#N/A	0	N
argR	priC-ybaM	0.427609	2.42447	0	1.63388	10	1	0.503018	1.39518	0	#N/A	#N/A	#N/A	#N/A	#N/A	#N/A	#N/A	#N/A	0	N
argR	prlC-rsmJ	0.790727	10	1	#N/A	#N/A	#N/A	0.702877	10	0	#N/A	#N/A	#N/A	#N/A	#N/A	#N/A	#N/A	#N/A	0	N
argR	prlF-yhaV	0.55228	10	0	0.744932	7.80959	0	0.807279	10	1	#N/A	#N/A	#N/A	#N/A	#N/A	#N/A	#N/A	#N/A	0	N
argR	prpR	1.00832	5.17238	1	#N/A	#N/A	#N/A	#N/A	#N/A	#N/A	#N/A	#N/A	#N/A	#N/A	#N/A	#N/A	#N/A	#N/A	0	N
argR	psd-mscM	1.64651	10	1	#N/A	#N/A	#N/A	1.68929	9.99488	1	#N/A	#N/A	#N/A	#N/A	#N/A	#N/A	#N/A	#N/A	0	N
argR	psiE	0.701621	7.02295	0	1.25131	5.31018	1	0.581967	1.62179	0	#N/A	#N/A	#N/A	#N/A	#N/A	#N/A	#N/A	#N/A	0	N
argR	psuKG	1.05195	7.68881	1	#N/A	#N/A	#N/A	#N/A	#N/A	#N/A	#N/A	#N/A	#N/A	#N/A	#N/A	#N/A	#N/A	#N/A	0	N
argR	puuDRCBE	1.98587	10	1	#N/A	#N/A	#N/A	1.51305	4.41381	1	#N/A	#N/A	#N/A	#N/A	#N/A	#N/A	#N/A	#N/A	0	N
argR	pyrG-eno	1.35924	10	1	#N/A	#N/A	#N/A	1.50461	10	1	#N/A	#N/A	#N/A	#N/A	#N/A	#N/A	#N/A	#N/A	0	N
argR	pyrH	0.346555	3.48655	0	1.54006	10	1	0.485855	10	0	#N/A	#N/A	#N/A	#N/A	#N/A	#N/A	#N/A	#N/A	0	N
argR	qmcA-ybbJ	0.421759	8.11715	0	0.952776	10	1	0.570098	0.914345	0	#N/A	#N/A	#N/A	#N/A	#N/A	#N/A	#N/A	#N/A	0	N
argR	qseBC	1.82923	10	1	#N/A	#N/A	#N/A	1.28888	6.66786	1	#N/A	#N/A	#N/A	#N/A	#N/A	#N/A	#N/A	#N/A	0	N
argR	qseG	2.55253	10	1	4.97166	10	1	2.23707	10	1	#N/A	#N/A	#N/A	#N/A	#N/A	#N/A	#N/A	#N/A	0	N
argR	radD	1.07736	0.544957	0	#N/A	#N/A	#N/A	1.89627	10	1	#N/A	#N/A	#N/A	#N/A	#N/A	#N/A	#N/A	#N/A	0	N
argR	ratA-yfjF	0.654978	10	0	0.8709	10	1	0.765843	6.49617	0	#N/A	#N/A	#N/A	#N/A	#N/A	#N/A	#N/A	#N/A	0	N
argR	rayT	1.758	3.66251	1	3.04216	10	1	1.31791	9.99999	1	#N/A	#N/A	#N/A	#N/A	#N/A	#N/A	#N/A	#N/A	0	N
argR	rcdA	2.92353	10	1	3.69866	10	1	#N/A	#N/A	#N/A	#N/A	#N/A	#N/A	#N/A	#N/A	#N/A	#N/A	#N/A	0	N
argR	rclABC	0.359994	1.82194	0	2.28287	2.42827	1	0.751325	3.35581	0	#N/A	#N/A	#N/A	#N/A	#N/A	#N/A	#N/A	#N/A	0	N
argR	rcnAB	2.42086	10	1	3.28888	10	1	2.14897	10	1	#N/A	#N/A	#N/A	#N/A	#N/A	#N/A	#N/A	#N/A	0	N
argR	rcnR	1.45865	10	1	1.48455	10	1	1.56055	10	1	#N/A	#N/A	#N/A	#N/A	#N/A	#N/A	#N/A	#N/A	0	N
argR	recAX	#N/A	#N/A	#N/A	2.25984	5.44056	1	0.502166	1.19756	0	#N/A	#N/A	#N/A	#N/A	#N/A	#N/A	#N/A	#N/A	0	N
argR	recET-ralR-ydaC-xisR-intR	1.63338	10	1	3.58276	2.94153	1	0.237487	0.704568	0	#N/A	#N/A	#N/A	#N/A	#N/A	#N/A	#N/A	#N/A	0	N
argR	relA-mazEFG	4.00603	10	1	#N/A	#N/A	#N/A	2.90625	10	1	#N/A	#N/A	#N/A	#N/A	#N/A	#N/A	#N/A	#N/A	0	N
argR	relBE-hokD	1.14539	10	1	1.37636	9.61731	1	0.799432	6.71409	1	#N/A	#N/A	#N/A	#N/A	#N/A	#N/A	#N/A	#N/A	0	N
argR	renD-emrE	4.34013	10	1	6.44903	10	1	3.2553	10	1	#N/A	#N/A	#N/A	#N/A	#N/A	#N/A	#N/A	#N/A	0	N
argR	rfaH	0.546564	1.61324	0	1.05637	10	1	0.501958	0.261982	0	#N/A	#N/A	#N/A	#N/A	#N/A	#N/A	#N/A	#N/A	0	N
argR	rhaBAD	0.705371	2.35734	0	1.93893	9.48923	1	-0.309944	0.264654	0	#N/A	#N/A	#N/A	#N/A	#N/A	#N/A	#N/A	#N/A	0	N
argR	rhaSR	1.54949	5.0176	1	#N/A	#N/A	#N/A	0.53202	2.26294	0	#N/A	#N/A	#N/A	#N/A	#N/A	#N/A	#N/A	#N/A	0	N
argR	rhaT	3.74432	10	1	5.83997	10	1	3.03499	10	1	#N/A	#N/A	#N/A	#N/A	#N/A	#N/A	#N/A	#N/A	0	N
argR	ribC	1.32618	10	1	2.00627	10	1	0.971759	10	1	#N/A	#N/A	#N/A	#N/A	#N/A	#N/A	#N/A	#N/A	0	N
argR	rihC	3.10019	10	1	3.43781	10	1	1.35935	7.65797	1	#N/A	#N/A	#N/A	#N/A	#N/A	#N/A	#N/A	#N/A	0	N
argR	rimJ	0.705084	10	0	1.32133	10	1	0.572086	9.78428	0	#N/A	#N/A	#N/A	#N/A	#N/A	#N/A	#N/A	#N/A	0	N
argR	rlmG	2.21913	10	1	1.73509	10	1	1.77333	3.35968	1	#N/A	#N/A	#N/A	#N/A	#N/A	#N/A	#N/A	#N/A	0	N
argR	rlmJ	1.80995	10	1	2.53923	10	1	2.03931	10	1	#N/A	#N/A	#N/A	#N/A	#N/A	#N/A	#N/A	#N/A	0	N
argR	rluB	#N/A	#N/A	#N/A	#N/A	#N/A	#N/A	1.83812	10	1	#N/A	#N/A	#N/A	#N/A	#N/A	#N/A	#N/A	#N/A	0	N
argR	rluC	0.512061	5.93768	0	0.768872	10	1	0.503705	0.985304	0	#N/A	#N/A	#N/A	#N/A	#N/A	#N/A	#N/A	#N/A	0	N
argR	rmuC	0.396725	0.576653	0	1.25893	10	1	0.309883	3.98036	0	#N/A	#N/A	#N/A	#N/A	#N/A	#N/A	#N/A	#N/A	0	N
argR	rne	3.65492	10	1	5.87361	10	1	2.15024	10	1	#N/A	#N/A	#N/A	#N/A	#N/A	#N/A	#N/A	#N/A	0	N
argR	rnhA	1.42842	2.72336	1	2.20389	9.99991	1	1.0784	10	1	#N/A	#N/A	#N/A	#N/A	#N/A	#N/A	#N/A	#N/A	0	N
argR	rodZ	0.598476	3.58352	0	1.17	4.14182	1	0.356277	10	0	#N/A	#N/A	#N/A	#N/A	#N/A	#N/A	#N/A	#N/A	0	N
argR	rplNXE-rpsNH-rplFR-rpsE-rpmD-rplO-secY-rpmJ	1.08638	3.7006	1	#N/A	#N/A	#N/A	0.723644	0.344737	0	#N/A	#N/A	#N/A	#N/A	#N/A	#N/A	#N/A	#N/A	0	N
argR	rseP	#N/A	#N/A	#N/A	#N/A	#N/A	#N/A	1.71913	10	1	#N/A	#N/A	#N/A	#N/A	#N/A	#N/A	#N/A	#N/A	0	N
argR	rsmD-yhhL	0.625406	10	0	1.07023	10	1	0.444155	8.30016	0	#N/A	#N/A	#N/A	#N/A	#N/A	#N/A	#N/A	#N/A	0	N
argR	rsmF	0.927243	4.95354	1	0.935282	10	1	0.686377	10	0	#N/A	#N/A	#N/A	#N/A	#N/A	#N/A	#N/A	#N/A	0	N
argR	rssAB	1.79378	10	1	3.05238	9.99753	1	1.18171	10	1	#N/A	#N/A	#N/A	#N/A	#N/A	#N/A	#N/A	#N/A	0	N
argR	rutR	0.500436	7.84348	0	0.868924	10	1	0.483709	5.03304	0	#N/A	#N/A	#N/A	#N/A	#N/A	#N/A	#N/A	#N/A	0	N
argR	sapABCDF	0.947731	10	1	#N/A	#N/A	#N/A	0.843043	1.39365	0	#N/A	#N/A	#N/A	#N/A	#N/A	#N/A	#N/A	#N/A	0	N
argR	sbcB	1.61932	10	1	2.01165	10	1	1.11951	7.90348	1	#N/A	#N/A	#N/A	#N/A	#N/A	#N/A	#N/A	#N/A	0	N
argR	sbmA-yaiW	2.26779	10	1	#N/A	#N/A	#N/A	2.16378	10	1	#N/A	#N/A	#N/A	#N/A	#N/A	#N/A	#N/A	#N/A	0	N
argR	sbmC	0.492736	0.240361	0	#N/A	#N/A	#N/A	1.15823	9.99998	1	#N/A	#N/A	#N/A	#N/A	#N/A	#N/A	#N/A	#N/A	0	N
argR	sdaA	1.2099	10	1	0.337203	2.28954	0	0.714196	9.97631	0	#N/A	#N/A	#N/A	#N/A	#N/A	#N/A	#N/A	#N/A	0	N
argR	selU	1.0689	4.32005	1	1.79751	9.78558	1	0.969959	10	1	#N/A	#N/A	#N/A	#N/A	#N/A	#N/A	#N/A	#N/A	0	N
argR	seqA-pgm	1.40497	10	1	1.61378	10	1	1.40682	10	1	#N/A	#N/A	#N/A	#N/A	#N/A	#N/A	#N/A	#N/A	0	N
argR	serA	-1.85537	10	-1	0.232599	10	0	-0.984252	8.3434	-1	#N/A	#N/A	#N/A	#N/A	#N/A	#N/A	#N/A	#N/A	0	N
argR	serB-radA-nadR	1.44651	10	1	#N/A	#N/A	#N/A	1.38019	10	1	#N/A	#N/A	#N/A	#N/A	#N/A	#N/A	#N/A	#N/A	0	N
argR	serC-aroA	0.587584	1.73312	0	2.28786	10	1	0.745012	1.90209	0	#N/A	#N/A	#N/A	#N/A	#N/A	#N/A	#N/A	#N/A	0	N
argR	sfmA	-0.18598	0.245859	0	0.966933	2.33012	1	#N/A	#N/A	#N/A	#N/A	#N/A	#N/A	#N/A	#N/A	#N/A	#N/A	#N/A	0	N
argR	sfmCD	2.07564	10	1	4.25891	10	1	0.881306	10	1	#N/A	#N/A	#N/A	#N/A	#N/A	#N/A	#N/A	#N/A	0	N
argR	slt	0.770683	3.08069	0	1.36497	10	1	0.585707	3.93179	0	#N/A	#N/A	#N/A	#N/A	#N/A	#N/A	#N/A	#N/A	0	N
argR	slyD	0.7673	1.88705	0	0.786912	8.50791	1	0.533797	10	0	#N/A	#N/A	#N/A	#N/A	#N/A	#N/A	#N/A	#N/A	0	N
argR	slyX	1.27806	10	1	1.73978	9.99995	1	1.528	10	1	#N/A	#N/A	#N/A	#N/A	#N/A	#N/A	#N/A	#N/A	0	N
argR	smpB	0.885186	9.99999	1	#N/A	#N/A	#N/A	1.04459	9.9066	1	#N/A	#N/A	#N/A	#N/A	#N/A	#N/A	#N/A	#N/A	0	N
argR	sodC	0.989947	10	1	3.07404	10	1	0.51133	2.97264	0	#N/A	#N/A	#N/A	#N/A	#N/A	#N/A	#N/A	#N/A	0	N
argR	soxR	2.70573	10	1	4.19499	10	1	1.86496	10	1	#N/A	#N/A	#N/A	#N/A	#N/A	#N/A	#N/A	#N/A	0	N
argR	speC	0.309859	2.78939	0	0.806123	5.68753	1	0.109021	0.40013	0	#N/A	#N/A	#N/A	#N/A	#N/A	#N/A	#N/A	#N/A	0	N
argR	sppA	1.35276	2.97088	1	1.89023	10	1	1.19963	10	1	#N/A	#N/A	#N/A	#N/A	#N/A	#N/A	#N/A	#N/A	0	N
argR	srlAEBD-gutM-srlR-gutQ	0.818546	5.17534	0	0.72094	0.512277	0	1.62443	2.32026	1	#N/A	#N/A	#N/A	#N/A	#N/A	#N/A	#N/A	#N/A	0	N
argR	srmB	2.02259	10	1	1.83199	10	1	1.5586	10	1	#N/A	#N/A	#N/A	#N/A	#N/A	#N/A	#N/A	#N/A	0	N
argR	ssb	#N/A	#N/A	#N/A	0.787208	7.74756	1	1.27546	7.70838	1	#N/A	#N/A	#N/A	#N/A	#N/A	#N/A	#N/A	#N/A	0	N
argR	sseB	3.65082	10	1	5.84282	10	1	#N/A	#N/A	#N/A	#N/A	#N/A	#N/A	#N/A	#N/A	#N/A	#N/A	#N/A	0	N
argR	sulA	1.3077	10	1	#N/A	#N/A	#N/A	1.4665	7.05134	1	#N/A	#N/A	#N/A	#N/A	#N/A	#N/A	#N/A	#N/A	0	N
argR	sxy	0.648942	3.38105	0	1.75922	10	1	0.501953	8.33065	0	#N/A	#N/A	#N/A	#N/A	#N/A	#N/A	#N/A	#N/A	0	N
argR	syd	2.69604	10	1	4.14925	10	1	2.69371	10	1	#N/A	#N/A	#N/A	#N/A	#N/A	#N/A	#N/A	#N/A	0	N
argR	symE	0.602816	0.902234	0	0.93766	10	1	0.467468	1.73969	0	#N/A	#N/A	#N/A	#N/A	#N/A	#N/A	#N/A	#N/A	0	N
argR	tar-tap-cheRBYZ	0.0146926	0.142718	0	2.40307	10	1	0.053649	0.172962	0	#N/A	#N/A	#N/A	#N/A	#N/A	#N/A	#N/A	#N/A	0	N
argR	tgt-yajC-secDF	#N/A	#N/A	#N/A	4.11739	10	1	2.647	10	1	#N/A	#N/A	#N/A	#N/A	#N/A	#N/A	#N/A	#N/A	0	N
argR	thpR	1.6099	10	1	2.40168	10	1	1.7425	10	1	#N/A	#N/A	#N/A	#N/A	#N/A	#N/A	#N/A	#N/A	0	N
argR	tktA	1.36491	10	1	1.37695	10	1	1.50782	10	1	#N/A	#N/A	#N/A	#N/A	#N/A	#N/A	#N/A	#N/A	0	N
argR	torR	0.997283	9.28155	1	1.55689	10	1	1.07277	2.41906	1	#N/A	#N/A	#N/A	#N/A	#N/A	#N/A	#N/A	#N/A	0	N
argR	tpiA	#N/A	#N/A	#N/A	3.69535	10	1	2.15204	7.01706	1	#N/A	#N/A	#N/A	#N/A	#N/A	#N/A	#N/A	#N/A	0	N
argR	trpLEDCBA	0.569235	2.5592	0	2.70667	10	1	0.527161	10	0	#N/A	#N/A	#N/A	#N/A	#N/A	#N/A	#N/A	#N/A	0	N
argR	trpR	1.34123	10	1	#N/A	#N/A	#N/A	0.981599	3.80261	1	#N/A	#N/A	#N/A	#N/A	#N/A	#N/A	#N/A	#N/A	0	N
argR	trxA	1.21082	1.8569	0	1.2483	10	1	0.745513	7.01057	0	#N/A	#N/A	#N/A	#N/A	#N/A	#N/A	#N/A	#N/A	0	N
argR	ttcA	0.87578	3.0415	1	2.2218	10	1	0.78777	3.6555	0	#N/A	#N/A	#N/A	#N/A	#N/A	#N/A	#N/A	#N/A	0	N
argR	ttdABT	-0.403591	0.514002	0	3.23104	9.99963	1	0.481151	1.94993	0	#N/A	#N/A	#N/A	#N/A	#N/A	#N/A	#N/A	#N/A	0	N
argR	ttdR	2.1307	10	1	3.33167	10	1	0.0088462	0.158569	0	#N/A	#N/A	#N/A	#N/A	#N/A	#N/A	#N/A	#N/A	0	N
argR	tusA	0.939002	10	1	0.921682	10	1	0.523797	9.99604	0	#N/A	#N/A	#N/A	#N/A	#N/A	#N/A	#N/A	#N/A	0	N
argR	tyrTV-tpr	1.18204	5.59262	1	2.65722	9.91481	1	0.91862	9.10466	1	#N/A	#N/A	#N/A	#N/A	#N/A	#N/A	#N/A	#N/A	0	N
argR	ubiEJB	1.99976	10	1	2.96803	10	1	1.99202	2.6139	1	#N/A	#N/A	#N/A	#N/A	#N/A	#N/A	#N/A	#N/A	0	N
argR	ubiF	1.63443	10	1	2.84204	10	1	1.6307	9.91512	1	#N/A	#N/A	#N/A	#N/A	#N/A	#N/A	#N/A	#N/A	0	N
argR	ucpA	1.45178	10	1	0.961195	2.82678	1	1.1878	0.715477	0	#N/A	#N/A	#N/A	#N/A	#N/A	#N/A	#N/A	#N/A	0	N
argR	udp	1.8988	10	1	1.84268	7.4971	1	2.21232	10	1	#N/A	#N/A	#N/A	#N/A	#N/A	#N/A	#N/A	#N/A	0	N
argR	ugpBAECQ	0.514528	2.55126	0	0.920394	2.63052	1	#N/A	#N/A	#N/A	#N/A	#N/A	#N/A	#N/A	#N/A	#N/A	#N/A	#N/A	0	N
argR	upp-uraA	0.875356	10	1	0.0715583	0.26331	0	#N/A	#N/A	#N/A	#N/A	#N/A	#N/A	#N/A	#N/A	#N/A	#N/A	#N/A	0	N
argR	ushA	2.60131	10	1	3.89826	10	1	2.01335	10	1	#N/A	#N/A	#N/A	#N/A	#N/A	#N/A	#N/A	#N/A	0	N
argR	uxaCA	2.07631	9.9428	1	#N/A	#N/A	#N/A	1.3822	10	1	#N/A	#N/A	#N/A	#N/A	#N/A	#N/A	#N/A	#N/A	0	N
argR	uxuAB	1.06544	9.99997	1	1.84481	10	1	0.989701	8.10608	1	#N/A	#N/A	#N/A	#N/A	#N/A	#N/A	#N/A	#N/A	0	N
argR	uxuR	0.144049	0.412586	0	0.288239	10	0	0.846992	2.44858	1	#N/A	#N/A	#N/A	#N/A	#N/A	#N/A	#N/A	#N/A	0	N
argR	wrbA-yccJ	1.52751	10	1	#N/A	#N/A	#N/A	1.04871	9.24637	1	#N/A	#N/A	#N/A	#N/A	#N/A	#N/A	#N/A	#N/A	0	N
argR	xapAB	#N/A	#N/A	#N/A	1.37064	6.15643	1	-0.258555	0.204959	0	#N/A	#N/A	#N/A	#N/A	#N/A	#N/A	#N/A	#N/A	0	N
argR	xylFGHR	1.79949	5.26517	1	#N/A	#N/A	#N/A	1.77393	10	1	#N/A	#N/A	#N/A	#N/A	#N/A	#N/A	#N/A	#N/A	0	N
argR	yaaA	1.47195	8.06356	1	2.11357	10	1	1.08571	9.85203	1	#N/A	#N/A	#N/A	#N/A	#N/A	#N/A	#N/A	#N/A	0	N
argR	yaaJ	1.1574	9.99972	1	1.71683	10	1	0.914823	0.628336	0	#N/A	#N/A	#N/A	#N/A	#N/A	#N/A	#N/A	#N/A	0	N
argR	yaaW	#N/A	#N/A	#N/A	6.00826	10	1	1.98386	10	1	#N/A	#N/A	#N/A	#N/A	#N/A	#N/A	#N/A	#N/A	0	N
argR	yabI	2.59463	10	1	2.9395	10	1	1.96727	1.98886	0	#N/A	#N/A	#N/A	#N/A	#N/A	#N/A	#N/A	#N/A	0	N
argR	yabPQ	3.29813	10	1	6.57895	10	1	2.098	10	1	#N/A	#N/A	#N/A	#N/A	#N/A	#N/A	#N/A	#N/A	0	N
argR	yacH	-0.129668	0.177644	0	1.60761	7.70595	1	-0.158469	0.19956	0	#N/A	#N/A	#N/A	#N/A	#N/A	#N/A	#N/A	#N/A	0	N
argR	yadGH	2.09036	2.37864	1	4.12802	10	1	2.38484	10	1	#N/A	#N/A	#N/A	#N/A	#N/A	#N/A	#N/A	#N/A	0	N
argR	yaeH	2.31996	10	1	3.31634	10	1	2.03261	10	1	#N/A	#N/A	#N/A	#N/A	#N/A	#N/A	#N/A	#N/A	0	N
argR	yaeI	2.279	10	1	4.90806	10	1	1.57947	10	1	#N/A	#N/A	#N/A	#N/A	#N/A	#N/A	#N/A	#N/A	0	N
argR	yafJ	0.788717	9.81174	0	3.07512	10	1	0.462067	10	0	#N/A	#N/A	#N/A	#N/A	#N/A	#N/A	#N/A	#N/A	0	N
argR	yagEF	-0.321132	4.68417	0	-1.20086	2.4746	-1	-0.309638	0.680763	0	#N/A	#N/A	#N/A	#N/A	#N/A	#N/A	#N/A	#N/A	0	N
argR	yagJ	2.61707	10	1	5.03007	10	1	2.37817	2.47662	1	#N/A	#N/A	#N/A	#N/A	#N/A	#N/A	#N/A	#N/A	0	N
argR	yahB	2.61458	6.00518	1	4.67432	10	1	2.46659	10	1	#N/A	#N/A	#N/A	#N/A	#N/A	#N/A	#N/A	#N/A	0	N
argR	yahDEFG	1.05782	10	1	2.61065	10	1	0.714498	7.46819	0	#N/A	#N/A	#N/A	#N/A	#N/A	#N/A	#N/A	#N/A	0	N
argR	yahIJ	#N/A	#N/A	#N/A	#N/A	#N/A	#N/A	1.66941	10	1	#N/A	#N/A	#N/A	#N/A	#N/A	#N/A	#N/A	#N/A	0	N
argR	yahK	3.27633	7.2283	1	#N/A	#N/A	#N/A	3.13876	2.8851	1	#N/A	#N/A	#N/A	#N/A	#N/A	#N/A	#N/A	#N/A	0	N
argR	yahN	2.99309	10	1	#N/A	#N/A	#N/A	1.40216	0.799132	0	#N/A	#N/A	#N/A	#N/A	#N/A	#N/A	#N/A	#N/A	0	N
argR	yahO	1.9382	10	1	#N/A	#N/A	#N/A	1.2775	10	1	#N/A	#N/A	#N/A	#N/A	#N/A	#N/A	#N/A	#N/A	0	N
argR	yaiU	3.03262	10	1	5.42706	10	1	1.80318	10	1	#N/A	#N/A	#N/A	#N/A	#N/A	#N/A	#N/A	#N/A	0	N
argR	yajI	1.58436	10	1	3.20396	10	1	1.31963	2.33825	1	#N/A	#N/A	#N/A	#N/A	#N/A	#N/A	#N/A	#N/A	0	N
argR	ybaA	0.600209	6.65506	0	2.62114	10	1	0.519311	3.82447	0	#N/A	#N/A	#N/A	#N/A	#N/A	#N/A	#N/A	#N/A	0	N
argR	ybaB-recR	2.24033	10	1	#N/A	#N/A	#N/A	1.73824	10	1	#N/A	#N/A	#N/A	#N/A	#N/A	#N/A	#N/A	#N/A	0	N
argR	ybaE	0.661608	9.50671	0	2.23865	10	1	0.206381	0.522905	0	#N/A	#N/A	#N/A	#N/A	#N/A	#N/A	#N/A	#N/A	0	N
argR	ybaK	1.23056	10	1	#N/A	#N/A	#N/A	1.06587	9.446	1	#N/A	#N/A	#N/A	#N/A	#N/A	#N/A	#N/A	#N/A	0	N
argR	ybaN	1.12572	10	1	2.11972	10	1	1.85354	3.74405	1	#N/A	#N/A	#N/A	#N/A	#N/A	#N/A	#N/A	#N/A	0	N
argR	ybaP	0.424667	9.95618	0	0.950523	10	1	0.981587	9.99996	1	#N/A	#N/A	#N/A	#N/A	#N/A	#N/A	#N/A	#N/A	0	N
argR	ybaQ	#N/A	#N/A	#N/A	#N/A	#N/A	#N/A	-1.85619	5.80446	-1	#N/A	#N/A	#N/A	#N/A	#N/A	#N/A	#N/A	#N/A	0	N
argR	ybaY	#N/A	#N/A	#N/A	-1.24741	2.7482	-1	0.336331	0.73178	0	#N/A	#N/A	#N/A	#N/A	#N/A	#N/A	#N/A	#N/A	0	N
argR	ybcK	-0.158459	0.182553	0	1.59405	9.99999	1	-0.157994	0.239189	0	#N/A	#N/A	#N/A	#N/A	#N/A	#N/A	#N/A	#N/A	0	N
argR	ybcLM	1.73425	1.24522	0	3.29191	10	1	-0.465283	0.230654	0	#N/A	#N/A	#N/A	#N/A	#N/A	#N/A	#N/A	#N/A	0	N
argR	ybdF	1.06199	2.71072	1	#N/A	#N/A	#N/A	0.818261	8.11511	0	#N/A	#N/A	#N/A	#N/A	#N/A	#N/A	#N/A	#N/A	0	N
argR	ybdR	0.343502	0.855607	0	1.26198	2.54034	1	0.347146	0.842985	0	#N/A	#N/A	#N/A	#N/A	#N/A	#N/A	#N/A	#N/A	0	N
argR	ybeL	0.810303	1.96065	0	1.85207	9.99998	1	0.730035	10	0	#N/A	#N/A	#N/A	#N/A	#N/A	#N/A	#N/A	#N/A	0	N
argR	ybeR-djlB	-0.113916	0.204759	0	1.19023	10	1	-0.48068	2.43223	0	#N/A	#N/A	#N/A	#N/A	#N/A	#N/A	#N/A	#N/A	0	N
argR	ybeZYX-lnt	0.284506	1.1518	0	0.151716	0.605994	0	0.813059	10	1	#N/A	#N/A	#N/A	#N/A	#N/A	#N/A	#N/A	#N/A	0	N
argR	ybfD	2.7774	8.83381	1	#N/A	#N/A	#N/A	2.13801	6.71073	1	#N/A	#N/A	#N/A	#N/A	#N/A	#N/A	#N/A	#N/A	0	N
[truncated: 7,977 more rows]
