# Supplementary material for: Genome-wide promoter responses to CRISPR perturbations of regulators reveal regulatory networks in Escherichia coli
Source: Nat Commun. 2023 Sep 16;14:5757. doi: 10.1038/s41467-023-41572-4 (PMC10505187; doi:10.1038/s41467-023-41572-4)
Supplement: Supplementary file 9 — Dataset 7 [file 41467_2023_41572_MOESM9_ESM.xlsx]

## Sheet: Supplementary Data 7
Supplementary Data 7. Regulatory responses for known regulatory interactions.
tf_gene	operon	knownEffect	FC_Glu	class_Glu	FC_LB	class_LB	FC_Gly	class_Gly
adiY	adiA	+	0.948763	1	2.92816	1	0.714923	0
adiY	gltBDF	+	-0.260558	0	-0.0142222	0	-0.417303	0
agaR	kbaZ-agaVWA	-	3.87518	1	4.45332	0	2.81723	1
allR	allS	-	-0.680461	0	1.31966	1	1.07046	0
allR	gcl-hyi-glxR-ybbW-allB-ybbY-glxK	-	1.23564	1	1.75325	1	0.100123	0
araC	araE-ygeA	+	0.109641	0	-1.2925	0	0.173143	0
araC	araJ	+	0.529262	0	-0.560225	0	0.28132	0
arcA	appCBXA	+	0.337835	0	0.408852	0	0.146254	0
arcA	fadL	-	-0.299593	0	N/A	0	N/A	0
arcA	hemA-prfA-prmC	+	0.0118239	0	-0.141964	0	N/A	0
arcA	nlpD-rpoS	-	0.764121	0	0.340307	0	N/A	0
arcA	puuDRCBE	-	0.493197	0	3.19473	0	N/A	0
arcA	rhaT	-	0.539643	0	1.45297	0	N/A	0
arcA	ssb	-	0.30237	0	N/A	0	N/A	0
arcA	uvrA	-	0.271783	0	-0.646915	0	N/A	0
arcA	ydeA	-	0.635077	0	-0.165904	0	N/A	0
argP	lysA	+	-0.269616	0	0.740342	0	0.0192172	0
argP	map-glnD-dapD	+	0.342581	0	-0.090153	0	-0.393527	0
argR	argA	-	-4.12582	0	1.84009	0	1.65568	0
argR	argCBH	-	1.80664	0	6.37516	0	2.46083	1
argR	argD	-	1.33848	1	4.05025	1	2.04379	1
argR	argF	-	3.23681	0	6.41454	0	3.26937	1
argR	argG	-	1.4461	1	4.54285	0	1.94911	1
argR	argI	-	3.06227	1	7.06486	0	1.83532	0
argR	artPIQM	-	0.921906	1	2.65009	0	0.977068	0
argR	astCADBE	+	0.638836	0	1.84198	0	0.534015	0
argR	gltBDF	-	0.856504	1	2.50952	0	0.363328	0
argR	lysO	-	0.305376	0	0.572124	0	0.516782	0
ascG	htpG	-	0.0207934	0	0.340907	0	0.884309	0
ascG	prpR	-	-0.32271	0	-0.431302	0	0.468957	0
basR	cspI	+	-0.122455	0	0.0135147	0	-0.0919552	0
basR	dgkA	+	0.0596582	0	-0.0307848	0	-0.121749	0
basR	qseBC	+	-0.0149449	0	-0.548987	0	0.0835303	0
basR	yrbL	-	-0.0638793	0	0.260629	0	-0.00810067	0
bglJ	yidL	+	0.113308	0	-0.040024	0	0.635087	0
bglJ	ykiA	+	0.0403232	0	0.308056	0	0.0174823	0
bglJ	ynbABCD	+	0.579708	0	0.669557	0	0.0640818	0
birA	bioBFCD	-	0.961581	1	1.44789	1	0.891851	0
btsR	btsT	+	-1.4041	0	-2.35978	0	0.451262	0
cadC	cadBA	+	-0.384128	0	-0.0799645	0	0.234923	0
cbl	ssuEADCB	+	0.635022	0	0.802069	0	0.0314805	0
comR	bhsA	-	3.38557	1	1.90848	1	1.509	0
cpxR	bacA	+	0.164129	0	0.447868	0	2.89411	0
cpxR	bamA-skp-lpxD-fabZ-lpxAB-rnhB-dnaE	+	0.115178	0	N/A	0	2.05883	0
cpxR	degP	+	0.0132172	0	N/A	0	0.306187	0
cpxR	efeU_1U_2	-	0.256484	0	N/A	0	N/A	0
cpxR	ldtC	+	-0.0637104	0	-0.163083	0	-2.22085	0
cpxR	ldtD	+	0.331152	0	1.59485	0	N/A	0
cpxR	marRAB	+	0.146878	0	0.460008	0	1.58527	0
cpxR	motAB-cheAW	-	-0.0123996	0	3.39592	0	-2.8243	0
cpxR	ppiA	+	-0.165654	0	N/A	0	1.37146	0
cpxR	ppiD	+	0.000664576	0	0.75293	0	N/A	0
cpxR	psd-mscM	-	-0.0086451	0	2.21124	0	1.92099	0
cpxR	rpoH	+	0.180048	0	0.507534	0	0.858	0
cpxR	sbmA-yaiW	+	-0.0450254	0	N/A	0	2.41362	0
cpxR	slt	+	-0.0595656	0	0.208212	0	1.12625	0
cpxR	spy	+	0.234781	0	-1.15892	0	-3.58664	0
cpxR	ung	-	0.088884	0	-0.154386	0	1.27116	0
cpxR	yccA	+	-0.0678513	0	N/A	0	N/A	0
cpxR	yebE	+	0.68979	0	-0.342555	0	-2.93888	0
cpxR	yqaE-kbp	+	-0.038424	0	1.38409	0	2.07921	0
cra	acnB	-	-0.393843	0	N/A	0	-0.507441	0
cra	adhE	-	1.86959	0	N/A	0	N/A	0
cra	betT	+	-0.0842303	0	N/A	0	-0.382666	0
cra	gpmM-envC-yibQ	-	0.299387	0	-0.0576922	0	0.261482	0
cra	hcp-hcr-poxB-ltaE-ybjT	+	0.167753	0	1.3154	0	-0.204677	0
cra	hydN-hypF	-	-0.485727	0	0.763592	0	0.433611	0
cra	icd	+	-0.807531	0	N/A	0	N/A	0
cra	marRAB	-	0.0134608	0	N/A	0	-0.517032	0
cra	pfkA	-	-0.203542	0	0.028757	0	0.121061	0
cra	tpiA	-	-0.338608	0	N/A	0	0.0329398	0
creB	creABCD	+	-0.113257	0	-0.148693	0	-0.0733231	0
creB	malEFG	-	0.154851	0	-0.365315	0	-0.0216271	0
creB	talA-tktB	+	-0.640394	0	-0.328469	0	0.8144	0
crp	ampDE	-	0.815626	0	N/A	0	0.519979	0
crp	araJ	+-	-0.127838	0	N/A	0	N/A	0
crp	argG	+	0.0938361	0	N/A	0	0.320612	0
crp	cdd	+-	-0.0709424	0	N/A	0	1.34832	0
crp	csiE	+	-0.114353	0	N/A	0	0.201723	0
crp	cyaA	-	0.0659429	0	N/A	0	1.42241	0
crp	dcuSR	+	0.755506	0	N/A	0	0.115962	0
crp	dsdXA	+	0.106486	0	N/A	0	N/A	0
crp	fadL	+	-0.038302	0	N/A	0	N/A	0
crp	feaB	+	0.515059	0	N/A	0	0.0777921	0
crp	fiu	+	-0.372373	0	N/A	0	0.0480599	0
crp	gntP	+	-0.491619	0	N/A	0	-0.583518	0
crp	gntT	+	-0.629437	0	N/A	0	-0.152881	0
crp	hupA	+	-0.206263	0	N/A	0	-0.163085	0
crp	lacZYA	+-	0.0871003	0	-1.1413	-1	-0.534703	0
crp	lsrRK	+	-0.10642	0	N/A	0	-0.273928	0
crp	malEFG	+	-0.998798	0	N/A	0	N/A	0
crp	malI	+-	0.124047	0	N/A	0	N/A	0
crp	malXY	+	-0.624329	0	N/A	0	-0.665232	0
crp	metK	-	0.539289	0	N/A	0	-0.321279	0
crp	mglBAC	+	-1.13286	0	N/A	0	N/A	0
crp	nadC	+	-0.335393	0	N/A	0	-2.51488	0
crp	nagE	+-	-0.271095	0	N/A	0	-0.460755	0
crp	nanATEK-yhcH	+	-0.320166	0	N/A	0	0.20599	0
crp	narQ	-	0.218802	0	N/A	0	-0.402837	0
crp	nlpD-rpoS	+	1.10626	0	N/A	0	-0.353247	0
crp	ompR-envZ	+-	0.171222	0	N/A	0	4.58448	0
crp	oxyR	+	0.0203394	0	N/A	0	0.290572	0
crp	pncB	-	-0.112555	0	N/A	0	N/A	0
crp	preTA	+	-0.605385	0	N/A	0	-1.17402	0
crp	puuDRCBE	-	0.38471	0	N/A	0	1.57448	0
crp	relA-mazEFG	+	-0.399965	0	-2.36504	0	-0.25565	0
crp	serC-aroA	-	0.305655	0	N/A	0	0.416267	0
crp	sxy	+	0.737246	0	N/A	0	0.260964	0
crp	ubiG	+	0.33262	0	N/A	0	N/A	0
crp	udp	+-	-0.419146	0	N/A	0	0.354113	0
crp	uhpT	+	0.270297	0	N/A	0	-0.345099	0
crp	yaeQ-arfB-nlpE	-	-0.141457	0	N/A	0	0.269316	0
crp	ycdZ	+-	0.186443	0	N/A	0	0.740678	0
crp	yiaJ	-	0.318043	0	N/A	0	N/A	0
crp	zraSR	+	0.0537733	0	N/A	0	0.186284	0
csgD	flgAMN	-	1.01167	0	1.86236	0	0.672652	0
csgD	iraP	+	0.124578	0	-0.412507	0	-0.227961	0
csgD	wrbA-yccJ	+	-0.289206	0	0.389815	0	0.0663292	0
cueR	cueO	+	0.453591	0	-0.98164	0	-0.104187	0
cueR	moaABCDE	-	-0.0927468	0	0.543821	0	0.0854832	0
cusR	cusCFBA	+	-0.654282	0	N/A	0	-0.179056	0
cynR	cynTSX	+	-0.00297148	0	0.403425	0	-0.00288548	0
cysB	hslJ	-	0.169245	0	N/A	0	-0.0968801	0
cytR	cdd	-	1.66624	1	0.814606	0	4.97353	0
cytR	deoCABD	-	0.648307	0	0.303913	0	2.63417	1
cytR	mutY-yggX-mltC-nupG	-	-0.379119	0	-0.353371	0	0.0849551	0
cytR	nupC	-	0.0525556	0	0.356982	0	1.11365	1
cytR	ppiA	-	-0.621495	0	-0.449535	0	-0.110118	0
cytR	rpoH	-	-4.773	0	0.22065	0	-0.611278	0
cytR	udp	-	1.22962	1	0.878139	1	2.97701	1
cytR	ycdZ	-	2.66199	1	1.36175	1	N/A	0
dcuR	dctA	+	-0.203307	0	-1.31242	-1	0.217116	0
dcuR	frdABCD	+	-0.119314	0	-0.234626	0	0.0170191	0
deoR	deoCABD	-	1.46358	1	0.60122	0	1.36227	1
deoR	mutY-yggX-mltC-nupG	-	0.641092	0	0.530698	0	0.576093	0
exuR	uxuAB	-	1.86134	1	2.19512	0	1.77208	0
exuR	uxuR	-	-0.153241	0	-0.0346651	0	-0.311593	0
fadR	accBC	+	-0.339003	0	N/A	0	N/A	N/A
fadR	fadBA	-	2.05216	1	3.55696	0	2.86974	1
fadR	fadE	-	2.23441	1	1.97181	1	3.28689	1
fadR	fadIJ	-	0.84697	0	2.49229	1	1.67624	1
fadR	fadL	-	0.0421824	0	-2.16618	-1	0.619091	0
fadR	uspA	-	-0.11779	0	0.659593	0	0.335938	0
feaR	feaB	+	-0.174849	0	0.059627	0	-0.196156	0
fhlA	fdhF	+	0.449254	0	0.0680704	0	-0.0985616	0
fhlA	hydN-hypF	+	-0.264863	0	-0.0359752	0	0.259065	0
fis	acnB	-	0.0242292	0	0.228564	0	-0.403738	0
fis	adhE	+	0.164458	0	0.113145	0	-0.0650711	0
fis	ansB	-	0.0819713	0	0.377165	0	0.171137	0
fis	argW	+	-1.04955	-1	-0.624343	0	-0.398045	0
fis	crp	-	0.263494	0	0.375583	0	0.504552	0
fis	cspA	+	0.044871	0	N/A	N/A	-0.250725	0
fis	cspI	-	0.425237	0	0.762806	0	-0.366884	0
fis	cyoABCDE	+	0.474014	0	0.353502	0	0.0817687	0
fis	deoCABD	+	0.0216505	0	0.294074	0	0.217718	0
fis	dmsABC	-	0.295246	0	0.680124	0	-0.510179	0
fis	dps	-	0.0538035	0	1.01392	0	-0.0945119	0
fis	dusB-fis	-	1.14142	1	2.22287	1	0.513475	0
fis	fadBA	+	0.0557138	0	-0.136196	0	0.169581	0
fis	focA-pflB	-	-0.138224	0	N/A	0	0.29849	0
fis	glcC	-	0.145963	0	-0.254687	0	0.316381	0
fis	glnALG	+	0.252049	0	N/A	0	0.200441	0
fis	glnHPQ	-	0.516901	0	-0.0356178	0	0.404211	0
fis	gltX	-	0.10495	0	0.462495	0	0.524715	0
fis	glyU	+	-0.327818	0	-0.341195	0	-0.431957	0
fis	guaBA	-	0.435697	0	0.707243	0	-0.039451	0
fis	gyrB	-	0.026768	0	0.398014	0	0.0696512	0
fis	hlyE	-	-0.275811	0	0.81741	0	-0.0834599	0
fis	hupA	+	0.0232316	0	-0.129864	0	-0.268202	0
fis	hupB	-	0.132394	0	0.164052	0	-0.217911	0
fis	hyaABCDEF	-	0.0152708	0	0.332622	0	-0.189491	0
fis	katE	-	0.0651601	0	N/A	0	0.244903	0
fis	lptD-surA-pdxA-rsmA-apaGH	+	0.531213	0	0.375496	0	0.198994	0
fis	malEFG	+	0.0315552	0	-0.943864	0	-0.0490488	0
fis	marRAB	+	-0.00252773	0	0.181784	0	0.0677415	0
fis	mglBAC	-	0.23203	0	-0.0296839	0	-0.00377942	0
fis	msrA	-	0.214647	0	0.490213	0	-0.163409	0
fis	nanATEK-yhcH	-	0.425727	0	0.669548	0	0.183226	0
fis	ndh	+-	0.194331	0	-0.648542	0	0.113356	0
fis	nrfABCDEFG	-	0.609368	0	0.278975	0	-0.601755	0
fis	osmE	-	0.34373	0	0.0121524	0	-0.29363	0
fis	ptsG	+-	0.359344	0	0.75087	0	0.235875	0
fis	relA-mazEFG	+	-0.352281	0	0.519045	0	-0.14939	0
fis	trmA	+	0.628044	0	1.38357	1	0.0224149	0
fis	tyrTV-tpr	+	0.2608	0	-0.0967347	0	0.0664519	0
fis	valUXY-lysV	+	-0.0067638	0	N/A	N/A	-0.950726	0
fis	xylFGHR	-	-0.420126	0	0.33456	0	-0.135464	0
flhC	flgAMN	+	0.0416505	0	-0.227884	0	-0.100134	0
flhC	flgBCDEFGHIJ	+	0.608243	0	-0.25621	0	0.492931	0
flhC	fliAZ-tcyJ	+	0.42033	0	-1.10113	0	0.0374249	0
flhC	fliE	+	-0.00942356	0	-0.401578	0	-0.198405	0
flhC	fliFGHIJK	+	0.220122	0	3.38643	0	1.02396	0
flhC	fliLMNOPQR	+	-0.747602	0	-0.732402	0	0.135761	0
flhC	hydN-hypF	+	0.0828533	0	-0.844814	0	0.999266	0
flhC	mglBAC	-	0.129032	0	0.294957	0	0.0765545	0
flhC	nrfABCDEFG	+	0.224384	0	-0.6718	0	-1.3417	0
flhC	ycgR	+	0.736724	0	0.589975	0	0.386863	0
flhC	ygbJK	+	0.604776	0	-0.00428603	0	-0.326538	0
flhD	flgAMN	+	3.5825	1	5.45234	1	2.3946	1
flhD	flgBCDEFGHIJ	+	1.04594	0	2.1636	1	-0.0698806	0
flhD	fliAZ-tcyJ	+	0.397241	0	-0.760084	0	-0.144259	0
flhD	fliE	+	1.19062	1	3.48572	0	1.06228	1
flhD	fliFGHIJK	+	1.45552	1	N/A	0	0.33656	0
flhD	fliLMNOPQR	+	N/A	0	N/A	0	0.802309	0
flhD	hydN-hypF	+	1.06234	0	2.33593	0	-0.195686	0
flhD	mglBAC	-	0.456041	0	0.442291	0	-0.0397201	0
flhD	nrfABCDEFG	+	3.76152	1	6.27564	0	2.8577	0
flhD	ygbJK	+	0.78111	0	2.23507	1	1.18953	0
fliZ	hdeAB-yhiD	-	-0.910395	-1	-0.233854	0	-0.234951	0
fliZ	pdeR	-	0.103682	0	-0.36033	0	-0.0210302	0
fnr	ackA-pta	+	-0.0490639	0	0.577472	0	0.0988365	0
fnr	adhE	+	0.25862	0	0.315789	0	-0.6678	0
fnr	aer	+	0.802106	0	0.573823	0	-0.193126	0
fnr	aldA	-	0.288287	0	-0.4922	0	-1.11361	-1
fnr	ansB	+	0.365517	0	-0.171598	0	0.683391	0
fnr	aspA-dcuA	+	-0.239025	0	-0.532966	0	-0.0831778	0
fnr	aspC	+-	-0.0189104	0	0.624224	0	0.388369	0
fnr	cydDC	+	0.54868	0	0.141996	0	-0.120133	0
fnr	cyoABCDE	-	-0.178204	0	-0.125622	0	-0.341406	0
fnr	dcuSR	+	0.115301	0	-0.264903	0	0.020547	0
fnr	fdnGHI	+-	-0.612904	0	-0.965352	0	0.346321	0
fnr	fes-ybdZ-entF-fepE	+	0.0990663	0	0.150317	0	0.0584458	0
fnr	focA-pflB	+	-0.146036	0	-0.574977	0	-0.166979	0
fnr	frdABCD	+	-0.0430472	0	-0.799204	0	-0.0262895	0
fnr	gcvTHP	+	0.0296758	0	0.92804	0	-0.356798	0
fnr	glnK-amtB	+-	0.212732	0	3.54079	0	0.190796	0
fnr	gnd	-	0.122294	0	N/A	0	N/A	0
fnr	hcp-hcr-poxB-ltaE-ybjT	+	0.173725	0	0.632258	0	0.307176	0
fnr	hemA-prfA-prmC	-	0.31315	0	0.275098	0	0.0160778	0
fnr	hlyE	+	-0.222954	0	-0.437513	0	N/A	0
fnr	katG	+	0.0853162	0	-0.143778	0	0.320453	0
fnr	map-glnD-dapD	+-	0.428259	0	-2.60387	0	-0.543887	0
fnr	moaABCDE	+	0.032359	0	0.0286964	0	0.144751	0
fnr	moeAB	-	0.156399	0	-0.367403	0	0.0839558	0
fnr	nac	-	0.169247	0	0.347632	0	-0.402808	0
fnr	norVW	-	-0.575077	0	1.21684	0	0.211067	0
fnr	nrdDG	+	0.34055	0	-0.0382949	0	N/A	0
fnr	ompW	+-	-0.432801	0	-1.08201	0	-0.223992	0
fnr	pepT	+	-0.198465	0	-0.298087	0	0.324426	0
fnr	pitA	+	0.0944565	0	-0.160967	0	0.270925	0
fnr	pstSCAB-phoU	+	-0.201207	0	-0.325674	0	0.188321	0
fnr	purMN	-	0.0387437	0	0.11586	0	0.321736	0
fnr	rpsP-rimM-trmD-rplS	-	-0.180928	0	-0.463031	0	N/A	0
fnr	soxR	-	0.0522521	0	0.116011	0	-0.415505	0
fnr	soxS	-	-0.240131	0	-0.289759	0	0.726121	0
fnr	ssuEADCB	+	0.52861	0	1.07341	0	-0.0112248	0
fnr	tar-tap-cheRBYZ	+	0.29605	0	0.00709043	0	0.210075	0
fnr	upp-uraA	+	0.424189	0	N/A	0	0.379684	0
fnr	uxaCA	+	-0.314455	0	-0.455733	0	-0.131029	0
fnr	ydeJ	+	0.210816	0	0.798979	0	0.145015	0
fnr	ygbA	-	-0.315154	0	0.0987478	0	0.805156	0
fnr	yqjI	+	-0.030779	0	0.161582	0	0.0364097	0
fnr	ytfE	-	0.116093	0	-0.142522	0	-0.242561	0
fur	aspC	-	N/A	0	0.254524	0	0.611705	0
fur	entCEBAH	-	1.02488	1	1.49733	0	N/A	0
fur	entS	+-	-0.178035	0	1.06403	0	0.3497	0
fur	fepA-entD	-	-0.0194489	0	2.4714	1	1.35135	0
fur	fepB	-	0.871227	0	1.45338	1	N/A	0
fur	fes-ybdZ-entF-fepE	-	0.921133	0	2.87604	0	2.00925	0
fur	fhuACDB	-	-0.372397	0	1.18315	1	0.298983	0
fur	fldA-uof-fur	-	0.184918	0	0.119261	0	-0.192255	0
fur	nlpD-rpoS	-	1.50088	0	-0.0738552	0	0.0367345	0
fur	pyrC	-	0.166395	0	-0.380333	0	1.12105	0
fur	rcnAB	-	0.112281	0	0.210015	0	0.261142	0
fur	soxR	-	-0.363333	0	0.045623	0	-0.455333	0
fur	yqjH	-	0.211012	0	0.397816	0	-0.00459445	0
gadE	bamA-skp-lpxD-fabZ-lpxAB-rnhB-dnaE	+	0.532038	0	0.533867	0	0.240955	0
gadE	cadBA	+	-0.118811	0	-0.221773	0	-0.0709414	0
gadE	cyoABCDE	+	-0.190384	0	-0.157657	0	-0.229633	0
gadE	fliC	+	0.129707	0	0.00697676	0	0.00386407	0
gadE	gltBDF	+	0.453547	0	-0.0338397	0	-0.182974	0
gadE	gnd	+	0.140127	0	0.377964	0	0.174618	0
gadE	hdeAB-yhiD	+	-1.52646	0	-0.272833	0	-0.709549	0
gadE	hdeD	+	-1.03453	-1	-0.0634283	0	-1.31231	-1
gadE	purA	+	0.62805	0	N/A	0	-0.203569	0
gadE	rcsA	+	0.240324	0	0.374848	0	-0.0679382	0
gadE	slp-dctR	+	-0.475052	0	0.28732	0	N/A	0
gadW	hdeAB-yhiD	+-	0.302366	0	-0.06966	0	0.641171	0
gadX	btuB-murI	-	-0.0366048	0	0.117113	0	0.20378	0
gadX	cadBA	+	0.00220586	0	0.711484	0	0.114812	0
gadX	clpPX-lon	+	0.00575547	0	0.0712305	0	0.133754	0
gadX	glnK-amtB	+	0.522194	0	0.246297	0	0.0178405	0
gadX	hdeAB-yhiD	+-	-0.819261	-1	-0.726386	0	-1.00797	-1
gadX	hdeD	+	-0.022436	0	-0.177013	0	-0.883084	-1
gadX	nlpD-rpoS	+	0.904234	0	0.0621038	0	0.591411	0
gadX	slp-dctR	+	-1.34173	-1	0.24243	0	-0.773744	0
galR	galETKM	+-	2.30535	1	2.12694	1	3.23437	1
galR	galS	-	0.404757	0	-0.0464345	0	0.323582	0
galR	mglBAC	-	0.104897	0	0.131497	0	0.288093	0
gcvA	gcvTHP	+-	-0.219181	0	-0.95248	-1	-0.436684	0
glnG	astCADBE	+	-0.0608047	0	-0.174359	0	0.213512	0
glnG	glnALG	+-	-0.994029	-1	N/A	0	-0.0438363	0
glnG	glnHPQ	+-	-0.181891	0	-1.13557	0	-0.134079	0
glnG	glnK-amtB	+	0.290664	0	0.0186666	0	-0.0137852	0
glnG	nac	+	-0.740977	0	-0.968616	0	-0.341255	0
glnG	potFGHI	+	0.280778	0	0.903994	0	0.0667624	0
glnG	relA-mazEFG	+	0.490692	0	-0.0826283	0	0.573384	0
glnG	rutABCDEFG	+	0.192225	0	0.0825895	0	-0.711388	0
gntR	gntT	-	2.48065	1	2.45675	1	3.76829	1
gntR	idnK	-	0.125905	0	0.00915161	0	0.493394	0
hcaR	hcaR	-	0.090299	0	0.265365	0	0.135264	0
hdfR	gltBDF	+	-0.112899	0	1.04592	0	0.527589	0
higA	higBA	+-	3.64934	1	4.19101	1	2.49391	1
hipA	hipBA	-	2.66867	1	2.03219	0	2.04924	0
hipA	relA-mazEFG	-	-0.180784	0	-0.787616	0	0.0160973	0
hipB	relA-mazEFG	+-	-0.598788	0	-0.50496	0	0.754771	0
hns	adiA	-	0.835584	1	N/A	0	N/A	0
hns	asr	-	1.36229	1	N/A	0	N/A	0
hns	bolA	-	1.37877	1	N/A	0	N/A	0
hns	cadBA	-	1.65542	1	N/A	0	N/A	0
hns	cmoM-mukFEB	+	0.342192	0	N/A	0	N/A	0
hns	csiE	+	0.76173	0	N/A	0	0.0287311	0
hns	cysPUWAM	-	-0.0943929	0	N/A	0	N/A	0
hns	dps	-	2.00165	1	N/A	0	N/A	0
hns	fliAZ-tcyJ	+	0.410929	0	N/A	0	N/A	0
hns	fliC	+	1.15686	0	N/A	0	0.635872	0
hns	galETKM	-	0.461919	0	N/A	0	N/A	0
hns	ilvIH	-	0.0204486	0	N/A	0	N/A	0
hns	lacZYA	-	0.354257	0	-1.04901	0	-0.00706587	0
hns	osmC	-	1.78426	1	N/A	0	N/A	0
hns	rcsA	-	2.83121	1	N/A	0	N/A	0
hns	relA-mazEFG	+	0.661204	0	N/A	0	N/A	0
hprR	cusCFBA	+	0.435111	0	0.0397458	0	0.349612	0
hprR	cusRS	+	0.0434194	0	0.729897	0	0.092749	0
hprR	yedX	+	0.367473	0	0.683421	0	0.213703	0
hupA	galETKM	-	0.470368	0	0.260197	0	0.56493	0
hupA	mtr	-	0.783776	0	-0.120013	0	-0.111324	0
hupA	seqA-pgm	-	0.0427686	0	0.167984	0	0.190533	0
hupA	tyrP	-	-0.141494	0	-0.0757533	0	-0.125159	0
hupB	seqA-pgm	-	0.0439939	0	N/A	0	0.0617303	0
hypT	cysJIH	+	-0.0155251	0	0.991954	0	0.0547863	0
hypT	fecABCDE	-	-0.0964294	0	-0.032479	0	0.0364305	0
ihfA	amiA-hemF	-	-0.0184739	0	N/A	0	N/A	0
ihfA	cysJIH	+	-0.578956	0	N/A	0	N/A	0
ihfA	dps	+	-0.933629	0	N/A	0	N/A	0
ihfA	focA-pflB	+	-0.437064	0	N/A	0	N/A	0
ihfA	glnHPQ	+	-0.43426	0	N/A	0	N/A	0
ihfA	ompR-envZ	-	0.481633	0	N/A	0	N/A	0
ihfA	yadV-htrE	+	0.216928	0	N/A	0	N/A	0
ihfB	amiA-hemF	-	0.030615	0	N/A	0	N/A	0
ihfB	cysJIH	+	-0.378479	0	N/A	0	N/A	0
ihfB	dps	+	-0.735237	0	-0.831431	0	N/A	0
ihfB	folA	+	-0.562038	0	N/A	0	N/A	0
ihfB	mtr	-	0.18216	0	N/A	0	N/A	0
ihfB	ompR-envZ	-	0.478558	0	N/A	0	N/A	0
ihfB	pstSCAB-phoU	+	-0.979711	-1	N/A	0	N/A	0
ihfB	tyrP	-	-0.352455	0	N/A	0	N/A	0
ihfB	yadV-htrE	+	-0.529464	0	N/A	0	N/A	0
ilvY	ilvC	+	-0.231097	0	0.0623329	0	-0.193353	0
lacI	lacZYA	-	3.63576	1	2.0646	1	2.6185	0
leuO	dsrA	-	0.0782679	0	0.29872	0	-0.440127	0
lexA	dinB-yafNOP	-	2.92121	1	1.29107	0	1.90466	0
lexA	dinJ-yafQ	-	0.795789	0	0.935826	1	N/A	0
lexA	ftsK	-	1.66438	0	1.0857	0	1.25728	1
lexA	polB	-	2.2135	1	1.63533	1	1.97124	1
lexA	recAX	-	N/A	0	1.77036	0	0.449651	0
lexA	rpsU-dnaG-rpoD	-	0.819391	1	-0.209073	0	N/A	0
lexA	ruvAB	-	1.42822	1	1.54685	0	1.69492	1
lexA	sbmC	-	2.74452	1	2.15502	0	4.90162	0
lexA	ssb	-	0.985445	1	1.19836	1	0.915919	0
lexA	symE	-	1.36128	1	1.70465	1	0.956106	0
lexA	umuDC	-	3.49143	1	4.48627	0	3.63006	1
lexA	uvrA	-	2.54556	1	2.34637	1	2.39908	1
lexA	uvrD	-	1.38758	1	1.79855	1	1.89481	1
lexA	uvrYC	-	0.666501	0	0.391565	0	1.2959	0
lexA	ybfE	-	0.952933	1	0.25554	0	0.466323	0
lexA	ybgA-phr	-	0.416341	0	0.495354	0	0.920497	0
lldR	lldPRD	+-	-0.0124837	0	-2.58839	0	0.340948	0
lrp	gcvTHP	+	-0.29262	0	-0.939617	0	N/A	0
lrp	ilvIH	+-	-1.37545	-1	-0.239723	0	N/A	0
lrp	leuE	-	1.88736	0	N/A	0	0.921682	0
lrp	osmC	+-	0.619814	0	-0.112231	0	1.12988	0
lrp	sdaA	-	0.983162	0	0.225029	0	1.14409	0
lrp	serA	+-	-2.34098	0	-1.22208	0	-0.706516	0
lsrR	lsrACDBFG-tam	-	-0.119011	0	-0.481573	0	0.727479	0
lsrR	lsrRK	-	0.519868	0	0.601639	0	0.506762	0
malI	malXY	-	1.25509	1	0.559888	0	3.04792	0
malT	malEFG	+	-0.228624	0	-1.45788	0	0.049047	0
malT	malK-lamB-malM	+	0.170077	0	-3.17209	-1	-0.103199	0
malT	malS	+	0.220488	0	-0.28956	0	-0.0513586	0
marA	fpr	+	0.208919	0	0.0144236	0	0.0785511	0
marA	hcp-hcr-poxB-ltaE-ybjT	+	-0.068136	0	0.250686	0	-0.309828	0
marA	mlaFEDCB	+	0.0404057	0	N/A	0	-0.352535	0
marA	nfo	+	-0.148962	0	-0.265752	0	-0.134822	0
marA	nfsB	+	-0.733489	0	-0.299508	0	-0.237658	0
marA	pqiABC	+	0.496656	0	0.404109	0	0.509406	0
marA	tolC-ygiABC	+	0.116109	0	N/A	0	0.426297	0
marA	ybjC-nfsA-rimK-ybjN	+	-0.450795	0	-1.54744	0	0.240218	0
marA	yncE	+	0.936424	0	-0.311483	0	-0.236596	0
marR	marRAB	-	0.926056	1	0.418797	0	0.728676	0
matA	fliAZ-tcyJ	-	0.5986	0	N/A	0	0.563283	0
matA	fliC	-	0.148898	0	2.02984	1	-1.34262	-1
mazE	relA-mazEFG	+-	-0.485818	0	0.136509	0	0.213901	0
mazF	relA-mazEFG	-	-0.290892	0	-0.162999	0	-0.130417	0
mcbR	yciGFE	+	0.67449	0	0.10338	0	-0.00800342	0
metR	glyA	+-	-0.484724	0	-0.0130669	0	N/A	0
metR	metE	+	-2.66503	-1	0.158963	0	-1.89629	-1
metR	metR	-	2.6917	1	0.379247	0	N/A	0
mlc	ptsG	-	0.156864	0	0.783379	0	0.912797	0
mntR	dps	-	0.342435	0	-0.0351104	0	-0.11802	0
modE	moaABCDE	+	-0.748983	0	-1.23007	-1	0.0294416	0
mqsA	mqsRA	-	1.49498	1	3.17555	1	N/A	0
mqsA	nlpD-rpoS	-	-0.0616629	0	-0.510094	0	N/A	0
nac	asnC-mioC-mnmG-rsmG	-	0.586519	0	0.0396378	0	0.784248	0
nac	codBA	+	N/A	0	-1.17563	-1	N/A	0
nac	feaR	+	0.729216	0	-0.520368	0	-0.0711368	0
nac	serA	-	-0.173252	0	0.326085	0	-0.290381	0
nac	ydcSTUV-patD	+	-0.748059	0	0.927889	0	0.31631	0
nadR	pncB	-	0.137502	0	0.0994423	0	-0.134498	0
nagC	creABCD	-	-0.150037	0	-0.0127484	0	-0.252095	0
nagC	glmUS	+-	-1.60142	-1	-2.04198	-1	-0.878808	-1
nagC	nagBAC-umpH	-	3.45079	1	3.37236	0	0.643723	0
nagC	nagE	-	2.43432	1	3.70683	1	1.91718	0
nagC	ydeP	-	-0.0316651	0	N/A	0	N/A	0
nanR	nanATEK-yhcH	-	3.5355	1	2.63075	0	3.06906	1
narL	adhE	-	N/A	0	0.625256	0	0.723423	0
narL	aspA-dcuA	-	-0.383966	0	0.490099	0	0.0959694	0
narL	cydDC	+	-0.128729	0	0.060118	0	0.00392306	0
narL	dcuSR	-	0.290548	0	0.127982	0	0.347442	0
narL	fdhF	-	0.73068	0	2.80793	1	0.0241416	0
narL	fdnGHI	+	-0.29996	0	0.47144	0	0.0293146	0
narL	focA-pflB	-	-0.141004	0	N/A	0	0.122684	0
narL	frdABCD	-	0.425128	0	0.679811	0	0.592879	0
narL	hcp-hcr-poxB-ltaE-ybjT	+	-0.100987	0	-0.0716341	0	0.484444	0
narL	hyaABCDEF	-	0.488575	0	0.175224	0	-0.322671	0
narL	moeAB	+	0.421038	0	-0.271307	0	0.0316939	0
narL	norVW	-	1.07788	0	1.47344	0	0.422053	0
narL	nrfABCDEFG	+-	0.723015	0	2.2817	1	-0.347985	0
narL	ompW	-	0.506402	0	1.16217	1	0.215933	0
narL	ydeP	+	0.122931	0	-0.815899	0	0.443191	0
narL	ynfEFGH-dmsD	-	-0.137514	0	-0.115358	0	-0.109731	0
narL	ytfE	+	-0.282712	0	-0.413031	0	-0.163598	0
narP	fdnGHI	-	-0.439434	0	0.0462208	0	-0.222829	0
narP	hcp-hcr-poxB-ltaE-ybjT	+	-0.311696	0	0.524612	0	0.73596	0
narP	hyaABCDEF	-	0.624645	0	0.495374	0	0.773136	1
narP	napFDAGHBC-ccmABCDEFGH	+-	-1.03975	-1	N/A	0	N/A	0
narP	norVW	-	-0.25612	0	N/A	0	1.62818	0
narP	nrfABCDEFG	+	-0.322488	0	1.05687	0	-0.0130801	0
narP	ydeP	-	-0.396197	0	-0.469922	0	0.795929	0
narP	ytfE	+	0.977165	0	-1.63523	0	0.726604	0
nfeR	yqjH	-	1.40408	1	N/A	0	1.85395	0
norR	norR	-	1.08405	1	1.11561	0	1.70676	0
nsrR	cdd	-	0.435634	0	-0.0107283	0	-0.0417248	0
nsrR	dkgB	-	-0.476319	0	-0.0393502	0	-0.00996165	0
nsrR	dsdC	-	0.109683	0	-0.0368994	0	-0.0160683	0
nsrR	feaB	-	0.290277	0	0.301452	0	0.206819	0
nsrR	feaR	-	0.150165	0	0.0885225	0	0.356177	0
nsrR	fliAZ-tcyJ	-	0.110026	0	-0.976132	0	-0.00515513	0
nsrR	grxD	-	0.0023978	0	0.0682696	0	-0.27309	0
nsrR	hcp-hcr-poxB-ltaE-ybjT	-	1.18148	1	3.05645	0	0.742403	0
nsrR	mepH	-	-0.263449	0	-0.739024	0	-0.652866	0
nsrR	ndh	-	N/A	0	-0.102199	0	-0.144542	0
nsrR	norR	-	0.101766	0	-0.0325826	0	-0.0142368	0
nsrR	nrfABCDEFG	-	0.133892	0	0.604846	0	-0.255644	0
nsrR	pgpC-tadA	-	0.0143444	0	0.00580983	0	-0.125165	0
nsrR	rfe-wzzE-wecBC-rffGHC-wecE-wzxE-rffT-wzyE-rffM	-	-0.129804	0	0.0260439	0	-0.175626	0
nsrR	sodB	-	0.274877	0	-0.11601	0	-0.351655	0
nsrR	ydbD	-	-0.064841	0	-0.207934	0	-0.170168	0
nsrR	yeaE	-	0.406707	0	0.022349	0	-0.0591297	0
nsrR	ygbA	-	1.80372	1	2.52356	1	1.21282	1
nsrR	ytfE	-	2.61854	1	5.25199	1	2.8693	1
ompR	bolA	-	-0.0594364	0	0.141506	0	-0.0362537	0
ompR	dtpA	+	0.453099	0	N/A	0	N/A	0
ompR	fadL	-	0.298344	0	0.303724	0	0.135163	0
oxyR	ahpCF	+	-0.62601	0	1.71543	0	0.671558	0
oxyR	dps	+	-0.239117	0	-0.248429	0	-0.268107	0
oxyR	dsbG	+	0.376224	0	0.129274	0	-0.270204	0
oxyR	fhuF	-	0.346467	0	0.110799	0	-0.219436	0
oxyR	fldA-uof-fur	+	-0.0158157	0	-0.0461269	0	-0.120357	0
oxyR	gntP	-	0.462718	0	0.572451	0	0.333329	0
oxyR	grxA	+	-0.637198	0	-0.38997	0	-0.138159	0
oxyR	hcp-hcr-poxB-ltaE-ybjT	+	-0.105218	0	0.0948194	0	0.205393	0
oxyR	hemH	+	0.727629	0	0.839538	0	0.0818793	0
oxyR	isrC-flu	-	1.83073	1	2.37658	1	0.704653	0
oxyR	katG	+	-0.0693129	0	-0.0147991	0	0.0465196	0
oxyR	pth-ychF	-	-0.124862	0	0.013274	0	0.149187	0
oxyR	trxC	+	0.132043	0	0.0225392	0	0.161887	0
oxyR	uxuAB	-	0.69918	0	0.384954	0	-0.0876631	0
oxyR	ybjC-nfsA-rimK-ybjN	-	0.197087	0	0.397281	0	0.21927	0
pdhR	hemL	-	-0.132704	0	-0.42597	0	-0.207856	0
pgrR	ycjG	-	0.721163	0	0.999183	1	0.489899	0
pgrR	ycjXF-tyrR	-	0.107962	0	0.0785637	0	0.151075	0
pgrR	ycjY-ymjDC-mpaA	-	0.603934	0	0.279005	0	0.342985	0
phoB	asr	+	0.0394332	0	N/A	0	N/A	0
phoB	cusCFBA	+	0.316405	0	1.08306	0	-0.11438	0
phoB	cusRS	+	0.304023	0	N/A	0	2.60378	0
phoB	feaR	-	0.721666	0	0.346656	0	0.715082	0
phoB	mipA	+	-0.0643471	0	N/A	0	1.55494	0
phoB	phnCDE_1E_2FGHIJKLMNOP	+	-0.0466714	0	-0.577399	0	-0.0753216	0
phoB	phoBR	+	0.422784	0	0.529519	0	1.25654	1
phoB	phoH	+	0.23017	0	0.295495	0	0.437734	0
phoB	psiE	+	0.879298	1	N/A	0	N/A	0
phoB	pstSCAB-phoU	+	-1.03266	0	-2.07688	0	N/A	0
phoB	sbcDC	-	0.429112	0	0.0386229	0	-0.45349	0
phoB	talA-tktB	+	-0.334921	0	0.00149593	0	0.0999636	0
phoB	ugpBAECQ	+-	0.245953	0	0.255296	0	0.297588	0
phoB	ydfH	+	-0.186859	0	0.633592	0	-0.159463	0
phoB	yhjC	+	0.232407	0	-0.0530719	0	0.317955	0
phoP	argD	-	-0.0142009	0	N/A	0	N/A	0
phoP	cysB	+	0.146216	0	N/A	0	N/A	0
phoP	glgBXCAP	+	-0.110164	0	N/A	0	N/A	0
phoP	hemL	+	-0.487996	0	N/A	0	N/A	0
phoP	rutABCDEFG	+	-0.147008	0	N/A	0	N/A	0
phoP	tolC-ygiABC	+	-0.136297	0	N/A	0	N/A	0
purR	codBA	-	N/A	0	2.5484	1	N/A	0
purR	guaBA	-	0.0393594	0	0.526278	0	0.420155	0
purR	purMN	-	-0.0941356	0	0.176632	0	-0.92673	0
purR	pyrC	-	0.676724	0	0.713809	0	0.515591	0
puuR	puuDRCBE	-	2.21094	1	1.51118	1	2.37958	1
qseB	feaR	+-	0.184926	0	0.079593	0	0.233292	0
rbsR	add	+	-0.0938254	0	-0.0287125	0	-0.170934	0
rbsR	rbsDACBKR	-	0.735188	0	0.546571	0	N/A	0
rcnR	rcnAB	-	1.09444	0	0.629039	0	0.326227	0
rcsB	osmC	+	0.0122958	0	-0.831152	0	-0.167534	0
relE	relBE-hokD	-	1.08186	0	1.08799	0	0.0895918	0
rhaR	rhaSR	+	-0.236963	0	0.0438783	0	-0.495799	0
rhaS	rhaBAD	+	0.092158	0	0.676855	0	-0.268419	0
rhaS	rhaSR	+-	0.0882	0	-0.085791	0	-0.765309	0
rhaS	rhaT	+-	0.433832	0	0.0433131	0	0.374211	0
rob	aldA	+	0.120078	0	0.0281671	0	-0.339319	0
rob	ldtB	+	0.120678	0	-0.136443	0	-0.0469333	0
rob	marRAB	+	0.172608	0	N/A	0	-0.168084	0
rob	nfo	+	0.0170999	0	-0.0770066	0	0.0340444	0
rob	nfsB	+	0.0554665	0	-0.0527194	0	0.00321382	0
rob	sodA	+	-0.130535	0	-0.1494	0	0.173515	0
rob	tolC-ygiABC	+	0.0370436	0	-0.11092	0	-0.0842135	0
rob	ybjC-nfsA-rimK-ybjN	+	-0.0662693	0	-0.290632	0	-0.133234	0
rstA	asr	+	0.55577	0	-0.130674	0	-0.0759105	0
rutR	pdeR	-	-0.848876	-1	N/A	0	N/A	0
rutR	rutR	-	0.411298	0	N/A	0	-0.376498	0
sdiA	ydiV	+	-0.510396	0	N/A	0	0.845288	1
slyA	hlyE	+	-0.148689	0	0.733557	0	-0.296702	0
soxR	soxS	+	0.0423169	0	-0.790783	0	-0.0899948	0
soxS	aldA	+	0.253331	0	0.0914815	0	0.324921	0
soxS	fldA-uof-fur	+	-0.146683	0	-0.388213	0	-0.217218	0
soxS	fldB	+	0.00384531	0	-0.157744	0	-0.191103	0
soxS	fpr	+	-0.247378	0	-0.343141	0	-0.247869	0
soxS	hcp-hcr-poxB-ltaE-ybjT	+	0.284308	0	0.140345	0	0.450029	0
soxS	marRAB	+	0.091838	0	-0.0123387	0	0.235201	0
soxS	nfo	+	-0.0380316	0	-0.199964	0	0.0120332	0
soxS	nfsB	+	0.124716	0	0.221969	0	0.138043	0
soxS	pgi	+	0.00777896	0	-0.161129	0	-0.382532	0
soxS	pqiABC	+	0.463511	0	0.650089	0	0.244853	0
soxS	ptsG	+	0.0528765	0	0.0873926	0	-0.289809	0
soxS	ribA	+	0.0280665	0	0.149951	0	0.173754	0
soxS	tolC-ygiABC	+	0.460488	0	0.327149	0	-0.130367	0
soxS	ybjC-nfsA-rimK-ybjN	+	-0.0840835	0	-0.137098	0	-0.0411477	0
sutR	fliAZ-tcyJ	-	-0.0527422	0	-0.805193	0	0.128083	0
treR	treBC	-	3.12603	1	0.273425	0	3.50874	1
trpR	aroH	-	0.820994	1	1.89613	1	1.41452	1
trpR	aroL-yaiA-aroM	-	0.282933	0	1.25726	0	0.145292	0
trpR	mtr	-	0.622314	0	5.35034	0	0.475568	0
ttdR	ttdABT	+	0.239115	0	-0.250996	0	0.0298887	0
tyrR	aroL-yaiA-aroM	-	1.92898	1	3.34045	0	1.78054	0
tyrR	folA	+	0.195065	0	0.113097	0	N/A	0
tyrR	mtr	+	0.490487	0	-1.22676	0	0.609699	0
tyrR	tyrB	-	0.23844	0	0.149004	0	0.149227	0
tyrR	tyrP	+-	0.836882	1	0.784433	0	0.514889	0
tyrR	ycjXF-tyrR	-	0.0951012	0	0.467604	0	0.275938	0
uhpA	uhpT	+	-0.249271	0	0.0511378	0	-0.00134259	0
uvrY	luxS	+	0.344363	0	0.685166	0	0.773496	0
uvrY	uhpT	+	-0.0863804	0	0.225295	0	0.157103	0
uxuR	gntP	-	2.08552	1	3.28075	1	3.41974	1
uxuR	uidABC	-	0.994349	0	-0.963276	-1	0.867079	1
uxuR	uxuAB	-	5.61114	1	5.28166	0	4.17067	1
xylR	araC	-	0.0773561	0	-0.106672	0	0.145891	0
xylR	xylFGHR	+	-0.428879	0	2.51019	0	0.326532	0
yafQ	dinJ-yafQ	-	0.104376	0	-0.123468	0	0.02659	0
ydeO	appCBXA	+	0.397118	0	0.391914	0	-0.313359	0
ydeO	hyaABCDEF	+	0.0874483	0	-0.0227345	0	-0.0813117	0
yhaJ	bssS	+	-0.496843	0	-0.0276136	0	-0.109337	0
yjjQ	ybhL	-	-0.00932383	0	-0.0494922	0	-0.0964536	0
zntR	zntA	+	0.849651	0	-0.924133	-1	0.196876	0
zraR	zraSR	+	0.639319	0	0.608162	0	0.413587	0
zur	znuA	-	1.40085	0	3.29112	1	2.1499	1
zur	znuCB	-	0.758825	0	2.77169	1	1.84467	1
