# Supplementary material for: Genome-wide promoter responses to CRISPR perturbations of regulators reveal regulatory networks in Escherichia coli
Source: Nat Commun. 2023 Sep 16;14:5757. doi: 10.1038/s41467-023-41572-4 (PMC10505187; doi:10.1038/s41467-023-41572-4)
Supplement: Supplementary file 10 — Dataset 8 [file 41467_2023_41572_MOESM10_ESM.xlsx]

## Sheet: Supplementary Data 8
Supplementary Data 8. Primers
Primer_name	Sequence	Description
prYH068	TTTTGGTCTCAactagtattatacctaggac	amplify pYH156 backbone
prYH069	TTTTGGTCTCAgttttagagctagaaatagc	amplify pYH156 backbone
prYH070	TTTTGGTCTCACCCTTTCGTCTTCACCTCGA	amplify promoter library
prYH071	TTTTGGTCTCACTTCTTAAATCTAGAGGATC	amplify promoter library; amplify the combinatory library for NGS
prYH072	TTTTGGTCTCAGAAGAGATCagctgtcaccggatg	amplify vector backbone with sgRNA library
prYH073	TTTTGGTCTCAAGGGGTCGGACTCGGTACCAAAGA	amplify vector backbone with sgRNA library
prYH087	TTTTGGTCTCAACTTGCTATTTCTAGCTC	amplify the combinatory library for NGS (with prYH071)
NGS_P5_fw_bc1	AATGATACGGCGACCACCGAGATCTACACTGGTGCCTGGACACTCTTTCCCTACACGACGCTCTTCCGATCT	anneal with NGS_P5_rv_bc1
NGS_P5_fw_bc2	AATGATACGGCGACCACCGAGATCTACACTCCACGGCCTACACTCTTTCCCTACACGACGCTCTTCCGATCT	anneal with NGS_P5_rv_bc2
NGS_P5_fw_bc3	AATGATACGGCGACCACCGAGATCTACACTTGTAGTGTAACACTCTTTCCCTACACGACGCTCTTCCGATCT	anneal with NGS_P5_rv_bc3
NGS_P5_fw_bc4	AATGATACGGCGACCACCGAGATCTACACCCACGACACGACACTCTTTCCCTACACGACGCTCTTCCGATCT	anneal with NGS_P5_rv_bc4
NGS_P5_fw_bc5	AATGATACGGCGACCACCGAGATCTACACTGTGATGTATACACTCTTTCCCTACACGACGCTCTTCCGATCT	anneal with NGS_P5_rv_bc5
NGS_P5_fw_bc6	AATGATACGGCGACCACCGAGATCTACACGAGCGCAATAACACTCTTTCCCTACACGACGCTCTTCCGATCT	anneal with NGS_P5_rv_bc6
NGS_P5_fw_bc7	AATGATACGGCGACCACCGAGATCTACACATCTTACTGTACACTCTTTCCCTACACGACGCTCTTCCGATCT	anneal with NGS_P5_rv_bc7
NGS_P5_fw_bc8	AATGATACGGCGACCACCGAGATCTACACATGTCGTGGTACACTCTTTCCCTACACGACGCTCTTCCGATCT	anneal with NGS_P5_rv_bc8
NGS_P5_fw_bc9	AATGATACGGCGACCACCGAGATCTACACGTAGCCATCAACACTCTTTCCCTACACGACGCTCTTCCGATCT	anneal with NGS_P5_rv_bc9
NGS_P5_fw_bc10	AATGATACGGCGACCACCGAGATCTACACTGGTTAAGAAACACTCTTTCCCTACACGACGCTCTTCCGATCT	anneal with NGS_P5_rv_bc10
NGS_P5_fw_bc11	AATGATACGGCGACCACCGAGATCTACACTGTTGTTCGTACACTCTTTCCCTACACGACGCTCTTCCGATCT	anneal with NGS_P5_rv_bc11
NGS_P5_fw_bc12	AATGATACGGCGACCACCGAGATCTACACCCAACAACATACACTCTTTCCCTACACGACGCTCTTCCGATCT	anneal with NGS_P5_rv_bc12
NGS_P5_fw_bc13	AATGATACGGCGACCACCGAGATCTACACACCGGCTCAGACACTCTTTCCCTACACGACGCTCTTCCGATCT	anneal with NGS_P5_rv_bc13
NGS_P5_fw_bc14	AATGATACGGCGACCACCGAGATCTACACGTTAATCTGAACACTCTTTCCCTACACGACGCTCTTCCGATCT	anneal with NGS_P5_rv_bc14
NGS_P5_fw_bc15	AATGATACGGCGACCACCGAGATCTACACCGGCTAACGTACACTCTTTCCCTACACGACGCTCTTCCGATCT	anneal with NGS_P5_rv_bc15
NGS_P5_fw_bc16	AATGATACGGCGACCACCGAGATCTACACTCCAAGAATTACACTCTTTCCCTACACGACGCTCTTCCGATCT	anneal with NGS_P5_rv_bc16
NGS_P5_rv_bc1	AAGTAGATCGGAAGAGCGTCGTGTAGGGAAAGAGTGTCCAGGCACCAGTGTAGATCTCGGTGGTCGCCGTATCATT	anneal with NGS_P5_fw_bc1
NGS_P5_rv_bc2	AAGTAGATCGGAAGAGCGTCGTGTAGGGAAAGAGTGTAGGCCGTGGAGTGTAGATCTCGGTGGTCGCCGTATCATT	anneal with NGS_P5_fw_bc2
NGS_P5_rv_bc3	AAGTAGATCGGAAGAGCGTCGTGTAGGGAAAGAGTGTTACACTACAAGTGTAGATCTCGGTGGTCGCCGTATCATT	anneal with NGS_P5_fw_bc3
NGS_P5_rv_bc4	AAGTAGATCGGAAGAGCGTCGTGTAGGGAAAGAGTGTCGTGTCGTGGGTGTAGATCTCGGTGGTCGCCGTATCATT	anneal with NGS_P5_fw_bc4
NGS_P5_rv_bc5	AAGTAGATCGGAAGAGCGTCGTGTAGGGAAAGAGTGTATACATCACAGTGTAGATCTCGGTGGTCGCCGTATCATT	anneal with NGS_P5_fw_bc5
NGS_P5_rv_bc6	AAGTAGATCGGAAGAGCGTCGTGTAGGGAAAGAGTGTTATTGCGCTCGTGTAGATCTCGGTGGTCGCCGTATCATT	anneal with NGS_P5_fw_bc6
NGS_P5_rv_bc7	AAGTAGATCGGAAGAGCGTCGTGTAGGGAAAGAGTGTACAGTAAGATGTGTAGATCTCGGTGGTCGCCGTATCATT	anneal with NGS_P5_fw_bc7
NGS_P5_rv_bc8	AAGTAGATCGGAAGAGCGTCGTGTAGGGAAAGAGTGTACCACGACATGTGTAGATCTCGGTGGTCGCCGTATCATT	anneal with NGS_P5_fw_bc8
NGS_P5_rv_bc9	AAGTAGATCGGAAGAGCGTCGTGTAGGGAAAGAGTGTTGATGGCTACGTGTAGATCTCGGTGGTCGCCGTATCATT	anneal with NGS_P5_fw_bc9
NGS_P5_rv_bc10	AAGTAGATCGGAAGAGCGTCGTGTAGGGAAAGAGTGTTTCTTAACCAGTGTAGATCTCGGTGGTCGCCGTATCATT	anneal with NGS_P5_fw_bc10
NGS_P5_rv_bc11	AAGTAGATCGGAAGAGCGTCGTGTAGGGAAAGAGTGTACGAACAACAGTGTAGATCTCGGTGGTCGCCGTATCATT	anneal with NGS_P5_fw_bc11
NGS_P5_rv_bc12	AAGTAGATCGGAAGAGCGTCGTGTAGGGAAAGAGTGTATGTTGTTGGGTGTAGATCTCGGTGGTCGCCGTATCATT	anneal with NGS_P5_fw_bc12
NGS_P5_rv_bc13	AAGTAGATCGGAAGAGCGTCGTGTAGGGAAAGAGTGTCTGAGCCGGTGTGTAGATCTCGGTGGTCGCCGTATCATT	anneal with NGS_P5_fw_bc13
NGS_P5_rv_bc14	AAGTAGATCGGAAGAGCGTCGTGTAGGGAAAGAGTGTTCAGATTAACGTGTAGATCTCGGTGGTCGCCGTATCATT	anneal with NGS_P5_fw_bc14
NGS_P5_rv_bc15	AAGTAGATCGGAAGAGCGTCGTGTAGGGAAAGAGTGTACGTTAGCCGGTGTAGATCTCGGTGGTCGCCGTATCATT	anneal with NGS_P5_fw_bc15
NGS_P5_rv_bc16	AAGTAGATCGGAAGAGCGTCGTGTAGGGAAAGAGTGTAATTCTTGGAGTGTAGATCTCGGTGGTCGCCGTATCATT	anneal with NGS_P5_fw_bc16
NGS_P7_fw_bc1	GAAGAGATCGGAAGAGCACACGTCTGAACTCCAGTCACACATGCATATATCTCGTATGCCGTCTTCTGCTTG	anneal with NGS_P7_rv_bc1
NGS_P7_fw_bc2	GAAGAGATCGGAAGAGCACACGTCTGAACTCCAGTCACCAGGCGCCATATCTCGTATGCCGTCTTCTGCTTG	anneal with NGS_P7_rv_bc2
NGS_P7_fw_bc3	GAAGAGATCGGAAGAGCACACGTCTGAACTCCAGTCACACATAACGGAATCTCGTATGCCGTCTTCTGCTTG	anneal with NGS_P7_rv_bc3
NGS_P7_fw_bc4	GAAGAGATCGGAAGAGCACACGTCTGAACTCCAGTCACTTAATAGACCATCTCGTATGCCGTCTTCTGCTTG	anneal with NGS_P7_rv_bc4
NGS_P7_fw_bc5	GAAGAGATCGGAAGAGCACACGTCTGAACTCCAGTCACACGATTGCTGATCTCGTATGCCGTCTTCTGCTTG	anneal with NGS_P7_rv_bc5
NGS_P7_fw_bc6	GAAGAGATCGGAAGAGCACACGTCTGAACTCCAGTCACTTCTACAGAAATCTCGTATGCCGTCTTCTGCTTG	anneal with NGS_P7_rv_bc6
NGS_P7_fw_bc7	GAAGAGATCGGAAGAGCACACGTCTGAACTCCAGTCACTATTGCGTTCATCTCGTATGCCGTCTTCTGCTTG	anneal with NGS_P7_rv_bc7
NGS_P7_fw_bc8	GAAGAGATCGGAAGAGCACACGTCTGAACTCCAGTCACCATGAGTACTATCTCGTATGCCGTCTTCTGCTTG	anneal with NGS_P7_rv_bc8
NGS_P7_fw_bc9	GAAGAGATCGGAAGAGCACACGTCTGAACTCCAGTCACTAATTCTACCATCTCGTATGCCGTCTTCTGCTTG	anneal with NGS_P7_rv_bc9
NGS_P7_fw_bc10	GAAGAGATCGGAAGAGCACACGTCTGAACTCCAGTCACACGCTAATTAATCTCGTATGCCGTCTTCTGCTTG	anneal with NGS_P7_rv_bc10
NGS_P7_fw_bc11	GAAGAGATCGGAAGAGCACACGTCTGAACTCCAGTCACCCTTGTTAATATCTCGTATGCCGTCTTCTGCTTG	anneal with NGS_P7_rv_bc11
NGS_P7_fw_bc12	GAAGAGATCGGAAGAGCACACGTCTGAACTCCAGTCACGTAGCCATCAATCTCGTATGCCGTCTTCTGCTTG	anneal with NGS_P7_rv_bc12
NGS_P7_fw_bc13	GAAGAGATCGGAAGAGCACACGTCTGAACTCCAGTCACCTTGTAATTCATCTCGTATGCCGTCTTCTGCTTG	anneal with NGS_P7_rv_bc13
NGS_P7_fw_bc14	GAAGAGATCGGAAGAGCACACGTCTGAACTCCAGTCACTCCAATTCTAATCTCGTATGCCGTCTTCTGCTTG	anneal with NGS_P7_rv_bc14
NGS_P7_fw_bc15	GAAGAGATCGGAAGAGCACACGTCTGAACTCCAGTCACAGAGCTGCCTATCTCGTATGCCGTCTTCTGCTTG	anneal with NGS_P7_rv_bc15
NGS_P7_fw_bc16	GAAGAGATCGGAAGAGCACACGTCTGAACTCCAGTCACCTTCGCCGATATCTCGTATGCCGTCTTCTGCTTG	anneal with NGS_P7_rv_bc16
NGS_P7_rv_bc1	CAAGCAGAAGACGGCATACGAGATATATGCATGTGTGACTGGAGTTCAGACGTGTGCTCTTCCGATCT	anneal with NGS_P7_fw_bc1
NGS_P7_rv_bc2	CAAGCAGAAGACGGCATACGAGATATGGCGCCTGGTGACTGGAGTTCAGACGTGTGCTCTTCCGATCT	anneal with NGS_P7_fw_bc2
NGS_P7_rv_bc3	CAAGCAGAAGACGGCATACGAGATTCCGTTATGTGTGACTGGAGTTCAGACGTGTGCTCTTCCGATCT	anneal with NGS_P7_fw_bc3
NGS_P7_rv_bc4	CAAGCAGAAGACGGCATACGAGATGGTCTATTAAGTGACTGGAGTTCAGACGTGTGCTCTTCCGATCT	anneal with NGS_P7_fw_bc4
NGS_P7_rv_bc5	CAAGCAGAAGACGGCATACGAGATCAGCAATCGTGTGACTGGAGTTCAGACGTGTGCTCTTCCGATCT	anneal with NGS_P7_fw_bc5
NGS_P7_rv_bc6	CAAGCAGAAGACGGCATACGAGATTTCTGTAGAAGTGACTGGAGTTCAGACGTGTGCTCTTCCGATCT	anneal with NGS_P7_fw_bc6
NGS_P7_rv_bc7	CAAGCAGAAGACGGCATACGAGATGAACGCAATAGTGACTGGAGTTCAGACGTGTGCTCTTCCGATCT	anneal with NGS_P7_fw_bc7
NGS_P7_rv_bc8	CAAGCAGAAGACGGCATACGAGATAGTACTCATGGTGACTGGAGTTCAGACGTGTGCTCTTCCGATCT	anneal with NGS_P7_fw_bc8
NGS_P7_rv_bc9	CAAGCAGAAGACGGCATACGAGATGGTAGAATTAGTGACTGGAGTTCAGACGTGTGCTCTTCCGATCT	anneal with NGS_P7_fw_bc9
NGS_P7_rv_bc10	CAAGCAGAAGACGGCATACGAGATTAATTAGCGTGTGACTGGAGTTCAGACGTGTGCTCTTCCGATCT	anneal with NGS_P7_fw_bc10
NGS_P7_rv_bc11	CAAGCAGAAGACGGCATACGAGATATTAACAAGGGTGACTGGAGTTCAGACGTGTGCTCTTCCGATCT	anneal with NGS_P7_fw_bc11
NGS_P7_rv_bc12	CAAGCAGAAGACGGCATACGAGATTGATGGCTACGTGACTGGAGTTCAGACGTGTGCTCTTCCGATCT	anneal with NGS_P7_fw_bc12
NGS_P7_rv_bc13	CAAGCAGAAGACGGCATACGAGATGAATTACAAGGTGACTGGAGTTCAGACGTGTGCTCTTCCGATCT	anneal with NGS_P7_fw_bc13
NGS_P7_rv_bc14	CAAGCAGAAGACGGCATACGAGATTAGAATTGGAGTGACTGGAGTTCAGACGTGTGCTCTTCCGATCT	anneal with NGS_P7_fw_bc14
NGS_P7_rv_bc15	CAAGCAGAAGACGGCATACGAGATAGGCAGCTCTGTGACTGGAGTTCAGACGTGTGCTCTTCCGATCT	anneal with NGS_P7_fw_bc15
NGS_P7_rv_bc16	CAAGCAGAAGACGGCATACGAGATATCGGCGAAGGTGACTGGAGTTCAGACGTGTGCTCTTCCGATCT	anneal with NGS_P7_fw_bc16
pYH128	AATGATACGGCGACCACCGAGATCT	amplify the NGS sample
pYH129	CAAGCAGAAGACGGCATACGAGAT	amplify the NGS sample
index sequences used in NGS are highlighted in red
