# Supplementary material for: Genome-wide promoter responses to CRISPR perturbations of regulators reveal regulatory networks in Escherichia coli
Source: Nat Commun. 2023 Sep 16;14:5757. doi: 10.1038/s41467-023-41572-4 (PMC10505187; doi:10.1038/s41467-023-41572-4)
Supplement: Supplementary file 11 — Dataset 9 [file 41467_2023_41572_MOESM11_ESM.xlsx]

## Sheet: Supplementary Data 9
Supplementary Data 9. sgRNA guide sequences.
Gene_name	B_number	Forward primers	Reverse primers
NC_31	control	tagtTACTATCAGCTAGGGCAAGT	aaacACTTGCCCTAGCTGATAGTA
NC_35	control	tagtGTGCAAGAAGTTCGGGCCCT	aaacAGGGCCCGAACTTCTTGCAC
NC_82	control	tagtTCACAGGCCCCCCTTTATTC	aaacGAATAAAGGGGGGCCTGTGA
NC_84	control	tagtCTACGCCACGGAACTACTCC	aaacGGAGTAGTTCCGTGGCGTAG
NC_89	control	tagtCCCTCTCGAAATGTACGGAC	aaacGTCCGTACATTTCGAGAGGG
fadR	b1187	tagtTACTCTTCCGCGAAACCCGC	aaacGCGGGTTTCGCGGAAGAGTA
marR	b1530	tagtGAGCACCTTAAACTGTGCCG	aaacCGGCACAGTTTAAGGTGCTC
marA	b1531	tagtCCAGTCCAAAATGCTATGAA	aaacTTCATAGCATTTTGGACTGG
argR	b3237	tagtAAAGCCTTGCTCCTGCAACG	aaacCGTTGCAGGAGCAAGGCTTT
leuO	b0076	tagtTTGCTTAACTCCGCCGTCTC	aaacGAGACGGCGGAGTTAAGCAA
arcA	b4401	tagtTTCAACGATAAGAATGTGCG	aaacCGCACATTCTTATCGTTGAA
purR	b1658	tagtCACGTGTGACACAGTTGTAG	aaacCTACAACTGTGTCACACGTG
cysB	b1275	tagtCCGCTGTTGATGAGACATTC	aaacGAATGTCTCATCAACAGCGG
metJ	b3938	tagtTCTTGCCGTGCTCAGCGTAT	aaacATACGCTGAGCACGGCAAGA
acrR	b0464	tagtGAGCCACATCGAGGATGTGT	aaacACACATCCTCGATGTGGCTC
crp	b3357	tagtTCGAGAGTCGGGTCTGTTTG	aaacCAAACAGACCCGACTCTCGA
lacI	b0345	tagtGCGACATCGTATAACGTTAC	aaacGTAACGTTATACGATGTCGC
nhaR	b0020	tagtCATGCCAGAAGTAATACAAG	aaacCTTGTATTACTTCTGGCATG
caiF	b0034	tagtTCGGCGATTAACAAGTAGAG	aaacCTCTACTTGTTAATCGCCGA
araC	b0064	tagtAACGAGTATCCCGGCAGCAG	aaacCTGCTGCCGGGATACTCGTT
sgrR	b0069	tagtTACCCTCGCAGCATTGCCAC	aaacGTGGCAATGCTGCGAGGGTA
cra	b0080	tagtGTTAATAACATAGCTTGCAG	aaacCTGCAAGCTATGTTATTAAC
mraZ	b0081	tagtGATTGACTAACGTTGCTCCC	aaacGGGAGCAACGTTAGTCAATC
pdhR	b0113	tagtTGGTTGGCGGATTTTGCTGT	aaacACAGCAAAATCCGCCAACCA
yafQ	b0225	tagtGGGTGGTCTTTATAAACAGC	aaacGCTGTTTATAAAGACCACCC
dinJ	b0226	tagtCTTCAGATCTTCATCGATTC	aaacGAATCGATGAAGATCTGAAG
ecpR	b0294	tagtAACGGTTTTGACATTCCATA	aaacTATGGAATGTCAAAACCGTT
rclR	b0305	tagtAAGCATCAACAAACGGCTAA	aaacTTAGCCGTTTGTTGATGCTT
yahA	b0315	tagtCCCGTGGCGGATATGATCTC	aaacGAGATCATATCCGCCACGGG
cynR	b0338	tagtGAAGCTGCCATGTTCAGCCA	aaacTGGCTGAACATGGCAGCTTC
mhpR	b0346	tagtTATTTAATAACATTAGACCG	aaacCGGTCTAATGTTATTAAATA
phoB	b0399	tagtAAGCAGACCATTTCGCGAAT	aaacATTCGCGAAATGGTCTGCTT
nrdR	b0413	tagtTGTCCACGGCGAAACAGAAT	aaacATTCTGTTTCGCCGTGGACA
hupB	b0440	tagtCAATAATAGCATCTAACGCA	aaacTGCGTTAGATGCTATTATTG
cueR	b0487	tagtAGCGAATGGCTTTGCTGGTC	aaacGACCAGCAAAGCCATTCGCT
allR	b0506	tagtGCCACAGGCTCCGCCTGTCC	aaacGGACAGGCGGAGCCTGTGGC
cusR	b0571	tagtCCCTTTGGTCAAGTATTCTC	aaacGAGAATACTTGACCAAAGGG
citB	b0620	tagtTCAACGATCAATAGGGTTAA	aaacTTAACCCTATTGATCGTTGA
nagC	b0676	tagtCCTATCTGAGCTTGTCCGCC	aaacGGCGGACAAGCTCAGATAGG
fur	b0683	tagtCAGGCCAGCTTTCTTTAGGG	aaacCCCTAAAGAAAGCTGGCCTG
kdpE	b0694	tagtCAAGCCGCGTTGCAGCGTTT	aaacAAACGCTGCAACGCGGCTTG
mngR	b0730	tagtTCGGCAATCTGCCGGTATAA	aaacTTATACCGGCAGATTGCCGA
modE	b0761	tagtCTTAAGGGTGAGAAGGATTT	aaacAAATCCTTCTCACCCTTAAG
ybiH	b0796	tagtTCACCCTTGATTGTCATGGC	aaacGCCATGACAATCAAGGGTGA
mntR	b0817	tagtGCCGATGCGCCTCTCTGACC	aaacGGTCAGAGAGGCGCATCGGC
deoR	b0840	tagtTCATCTCCGAAACCCCAAGC	aaacGCTTGGGGTTTCGGAGATGA
rcdA	b0846	tagtATAATTTTTTCTCGCCGTTG	aaacCAACGGCGAGAAAAAATTAT
lrp	b0889	tagtATACGGTCGAGATCTTTGCC	aaacGGCAAAGATCTCGACCGTAT
ihfB	b0912	tagtTCTTTCTATCAATTCTGACT	aaacAGTCAGAATTGATAGAAAGA
torR	b0995	tagtTCAACAATAACAATGTGATG	aaacCATCACATTGTTATTGTTGA
rutR	b1013	tagtATATACAGCGCCTCTTTTGA	aaacTCAAAAGAGGCGCTGTATAT
putA	b1014	tagtGTCCAGCTTAACCCCCATGG	aaacCCATGGGGGTTAAGCTGGAC
csgD	b1040	tagtATGTATGACCATGAATACTA	aaacTAGTATTCATGGTCATACAT
ycfQ	b1111	tagtCGAACACTTTTGGGCGGCCA	aaacTGGCCGCCCAAAAGTGTTCG
phoP	b1130	tagtCCTGAATCTGAACTTTAAGG	aaacCCTTAAAGTTCAGATTCAGG
bluR	b1162	tagtTGCCAGGCCCGGAGAGTGAC	aaacGTCACTCTCCGGGCCTGGCA
narL	b1221	tagtTCAATCAGCAGGATAGTAGC	aaacGCTACTATCCTGCTGATTGA
hns	b1237	tagtTTGCCTGCGCACGAAGAGTA	aaacTACTCTTCGTGCGCAGGCAA
puuR	b1299	tagtATTTCCGACAAGCGTTTTCC	aaacGGAAAACGCTTGTCGGAAAT
pspF	b1303	tagtCGTTCGCCGATGATGAGCAC	aaacGTGCTCATCATCGGCGAACG
tyrR	b1323	tagtATTCGCGGGTCAGACCGAGT	aaacACTCGGTCTGACCCGCGAAT
pgrR	b1328	tagtAATCTATGTCATGCAACATA	aaacTATGTTGCATGACATAGATT
fnr	b1334	tagtCGCCGTATAATTCGCTTTTC	aaacGAAAAGCGAATTATACGGCG
feaR	b1384	tagtGAAACTCATTATCCACTGCG	aaacCGCAGTGGATAATGAGTTTC
paaX	b1399	tagtGAACAGCGTTTACAGCATGT	aaacACATGCTGTAAACGCTGTTC
ydcN	b1434	tagtGCGTAGTTGTTTAAGTGTGG	aaacCCACACTTAAACAACTACGC
mcbR	b1450	tagtTGTTTCATTTTTCCCGTTCC	aaacGGAACGGGAAAAATGAAACA
ydeO	b1499	tagtATCTAAAATGTTAGCGTTGA	aaacTCAACGCTAACATTTTAGAT
hipA	b1507	tagtTTCATCCAAGTGACAAGTTT	aaacAAACTTGTCACTTGGATGAA
hipB	b1508	tagtTTGCATTCGCCAATTGCGTT	aaacAACGCAATTGGCGAATGCAA
lsrR	b1512	tagtACGATCGCTGATCTCGCTCT	aaacAGAGCGAGATCAGCGATCGT
relE	b1563	tagtAGCTTGTTTGCTTCAATCCG	aaacCGGATTGAAGCAAACAAGCT
relB	b1564	tagtTAAGTTCATCGTCAATACGC	aaacGCGTATTGACGATGAACTTA
dicA	b1570	tagtAGACACATGGGAGATTTTCA	aaacTGAAAATCTCCCATGTGTCT
mlc	b1594	tagtTTTGATCAATGTGCCCAGGC	aaacGCCTGGGCACATTGATCAAA
rstA	b1608	tagtATCATGTTTTGCCAGGTACG	aaacCGTACCTGGCAAAACATGAT
malI	b1620	tagtATGAATGGTTATTTTTTTGG	aaacCCAAAAAAATAACCATTCAT
slyA	b1642	tagtCGTGCCAGATCAGAACCTAG	aaacCTAGGTTCTGATCTGGCACG
nemR	b1649	tagtATGTTCGCGAGTATCATGTT	aaacAACATGATACTCGCGAACAT
ihfA	b1712	tagtAAACAGTTCAACCAGTTCTT	aaacAAGAACTGGTTGAACTGTTT
chbR	b1735	tagtATTTCCGGCGCGTTAATCAC	aaacGTGATTAACGCGCCGGAAAT
yeaM	b1790	tagtGCGGCTTCATGGTGTCGGTC	aaacGACCGACACCATGAAGCCGC
kdgR	b1827	tagtAGCACGGAAGATACAGAATC	aaacGATTCTGTATCTTCCGTGCT
flhC	b1891	tagtGCAGCATGCCTTTCGGCGGT	aaacACCGCCGAAAGGCATGCTGC
flhD	b1892	tagtATAAATGTGTTTCAGCAACT	aaacAGTTGCTGAAACACATTTAT
uvrY	b1914	tagtATTTGTCCGGCACCACTTAA	aaacTTAAGTGGTGCCGGACAAAT
sdiA	b1916	tagtTTCATGGTAGACCTCTTCTG	aaacCAGAAGAGGTCTACCATGAA
fliZ	b1921	tagtGGCTTAATGGCCGTCTTTTC	aaacGAAAAGACGGCCATTAAGCC
rcsA	b1951	tagtATACCCGGTTAAACCTAGTC	aaacGACTAGGTTTAACCGGGTAT
yedW	b1969	tagtCCCCTGCGTTACCCATTCCT	aaacAGGAATGGGTAACGCAGGGG
cbl	b1987	tagtCGCGGATTATCTTTAGTTGT	aaacACAACTAAAGATAATCCGCG
nac	b1988	tagtCAATTTTTACGAAGTATTTC	aaacGAAATACTTCGTAAAAATTG
yefM	b2017	tagtGATCGGGGCATGATCTTCAA	aaacTTGAAGATCATGCCCCGATC
baeR	b2079	tagtGTTTTCGTCGATTGGTAACT	aaacAGTTACCAATCGACGAAAAC
rcnR	b2105	tagtGACCTGGCCCTGAATCTTAC	aaacGTAAGATTCAGGGCCAGGTC
yehT	b2125	tagtCGCAGGTTCTCCCGTGCTAA	aaacTTAGCACGGGAGAACCTGCG
mlrA	b2127	tagtTATGTAGATTGCCGCTTTGC	aaacGCAAAGCGGCAATCTACATA
galS	b2151	tagtCATTACTGCTTCACGCGTGT	aaacACACGCGTGAAGCAGTAATG
narP	b2193	tagtACCTGAAAAGGTGTTGCTTC	aaacGAAGCAACACCTTTTCAGGT
ada	b2213	tagtTTGATCGTCAGTTAAGCATG	aaacCATGCTTAACTGACGATCAA
rcsB	b2217	tagtCAAGACTATCGGATGGTCAT	aaacATGACCATCCGATAGTCTTG
atoC	b2220	tagtGAATCCTTGTAGTGCAAAAG	aaacCTTTTGCACTACAAGGATTC
lrhA	b2289	tagtTCGAGGTCGAGGTTAATTAT	aaacATAATTAACCTCGACCTCGA
evgA	b2369	tagtTTGCTGCGATAGCAAGAGGA	aaacTCCTCTTGCTATCGCAGCAA
ypdB	b2381	tagtTAAACGGTTTATGGGCGAAC	aaacGTTCGCCCATAAACCGTTTA
murR	b2427	tagtCCGCATTGCTTATTTTCGTC	aaacGACGAAAATAAGCAATGCGG
iscR	b2531	tagtAACGTCAAGCATTGCGGTCA	aaacTGACCGCAATGCTTGACGTT
hcaR	b2537	tagtCGCCGATGGCACAAAGCCAA	aaacTTGGCTTTGTGCCATCGGCG
glrR	b2554	tagtATAATAAATGCGCAGGTTTA	aaacTAAACCTGCGCATTTATTAT
stpA	b2669	tagtTTCGCGAGCCATCGCACGGA	aaacTCCGTGCGATGGCTCGCGAA
mprA	b2684	tagtAATTTTAGCATTTGTTCAAT	aaacATTGAACAAATGCTAAAATT
alaS	b2697	tagtAAACGCCTGACGGATCTCAG	aaacCTGAGATCCGTCAGGCGTTT
norR	b2709	tagtAATCCCACGCTGCAATTCGA	aaacTCGAATTGCAGCGTGGGATT
ascG	b2714	tagtAACGGTCGCTTTTGAAACCC	aaacGGGTTTCAAAAGCGACCGTT
fhlA	b2731	tagtTGTTGTCCGAGATCACTCAT	aaacATGAGTGATCTCGGACAACA
mazF	b2782	tagtCGCCCATATCGGGTACGTAT	aaacATACGTACCCGATATGGGCG
mazE	b2783	tagtCCCAACGCTTTACGCTACTG	aaacCAGTAGCGTAAAGCGTTGGG
gcvA	b2808	tagtACTCGTAAGGCATTTAGCGG	aaacCCGCTAAATGCCTTACGAGT
galR	b2837	tagtCAGTCGGGCTACATCCTTTA	aaacTAAAGGATGTAGCCCGACTG
argP	b2916	tagtCCTGTAATGTTCTGTAGTCC	aaacGGACTACAGAACATTACAGG
glcC	b2980	tagtCTGCAACCACTTCGCAAATA	aaacTATTTGCGAAGTGGTTGCAG
yqhC	b3010	tagtGTAATTTCTTAGGAATAATG	aaacCATTATTCCTAAGAAATTAC
mqsA	b3021	tagtTGCCAGAAACCATTTCTCCC	aaacGGGAGAAATGGTTTCTGGCA
qseB	b3025	tagtCGCTAAAACCCATTTTACTA	aaacTAGTAAAATGGGTTTTAGCG
ttdR	b3060	tagtACCTGCAAGTCTTTGGCTAA	aaacTTAGCCAAAGACTTGCAGGT
yqjI	b3071	tagtCACCTTTGCAGCAGCCCTCA	aaacTGAGGGCTGCTGCAAAGGTG
higA	b3082	tagtTTCTCCTGCTTGCAAGATGT	aaacACATCTTGCAAGCAGGAGAA
higB	b3083	tagtTCAATGCTTTTTGAGTTATC	aaacGATAACTCAAAAAGCATTGA
exuR	b3094	tagtAGTTGTTGATACAAACGGCG	aaacCGCCGTTTGTATCAACAACT
yhaJ	b3105	tagtCAGCGTTAATGCCCTTTCTT	aaacAAGAAAGGGCATTAACGCTG
tdcA	b3118	tagtTGACTTCCTGAAAGACTACC	aaacGGTAGTCTTTCAGGAAGTCA
tdcR	b3119	tagtGCATTATTTATCACTGAAAA	aaacTTTTCAGTGATAAATAATGC
agaR	b3131	tagtTCGCTTCTCACCTGAAGCGT	aaacACGCTTCAGGTGAGAAGCGA
nanR	b3226	tagtAATTGCAGGTGAAGAATCTT	aaacAAGATTCTTCACCTGCAATT
fis	b3261	tagtTACCTGATCCTGAGAGTTAA	aaacTTAACTCTCAGGATCAGGTA
acrS	b3264	tagtTTGCCGGGTCTTCAGAGCTT	aaacAAGCTCTGAAGACCCGGCAA
zntR	b3292	tagtTCGTAATAACGAATCGTGTC	aaacGACACGATTCGTTATTACGA
ompR	b3405	tagtTCGAACCTGGAAGCCTTGTT	aaacAACAAGGCTTCCAGGTTCGA
malT	b3418	tagtACCGGACGACTTAGTTTTGA	aaacTCAAAACTAAGTCGTCCGGT
gntR	b3438	tagtTCAGCCACATCCTGAAGTAC	aaacGTACTTCAGGATGTGGCTGA
nikR	b3481	tagtTAAATCGTCATCAAGCGTGA	aaacTCACGCTTGATGACGATTTA
arsR	b3501	tagtAGAATTTTGAACAATTGGAT	aaacATCCAATTGTTCAAAATTCT
gadE	b3512	tagtTACTTTTTTGATCTCTGACA	aaacTGTCAGAGATCAAAAAAGTA
gadW	b3515	tagtTATCGAATGAACGACGAATG	aaacCATTCGTCGTTCATTCGATA
gadX	b3516	tagtGCGATATTCACCATTAACCA	aaacTGGTTAATGGTGAATATCGC
cspA	b3556	tagtACATCTTTAGAGCCATCGTC	aaacGACGATGGCTCTAAAGATGT
xylR	b3569	tagtCATTGAACAGTAATGTGATG	aaacCATCACATTACTGTTCAATG
lldR	b3604	tagtACCTCGTCTGACAGGCGTCT	aaacAGACGCCTGTCAGACGAGGT
uhpA	b3669	tagtGTGATCGTCTATAAGGGCAA	aaacTTGCCCTTATAGACGATCAC
dnaA	b3702	tagtTGGTAACTCATCCTGCAATC	aaacGATTGCAGGATGAGTTACCA
rbsR	b3753	tagtAGGTAGAAACGCCCGCCAGG	aaacCCTGGCGGGCGTTTCTACCT
ilvY	b3773	tagtGCGCGCTGCGGCCAAAATGG	aaacCCATTTTGGCCGCAGCGCGC
metR	b3828	tagtGCACAAATAGCCGGAAGCCA	aaacTGGCTTCCGGCTATTTGTGC
glnG	b3868	tagtACGTTCAAGCACCCAACGGA	aaacTCCGTTGGGTGCTTGAACGT
rhaS	b3905	tagtTGAAAATCATGATGATGTTC	aaacGAACATCATCATGATTTTCA
rhaR	b3906	tagtAGCGACTGCCTGCTGGTCGC	aaacGCGACCAGCAGGCAGTCGCT
cpxR	b3912	tagtCTCGGTCATCATCAACTAAC	aaacGTTAGTTGATGATGACCGAG
cytR	b3934	tagtGGCAACGTCTTTCATGGTCG	aaacCGACCATGAAAGACGTTGCC
oxyR	b3961	tagtGGTGTTCAGCCAATGCCACC	aaacGGTGGCATTGGCTGAACACC
fabR	b3963	tagtCGGCTTCCACCAGCGAACGG	aaacCCGTTCGCTGGTGGAAGCCG
birA	b3973	tagtAAATTCACCGTTCGCTAACA	aaacTGTTAGCGAACGGTGAATTT
hupA	b4000	tagtCTCCAGAGCAGCTTTAGCCT	aaacAGGCTAAAGCTGCTCTGGAG
zraR	b4004	tagtATAATCAGCACCGGAATTGC	aaacGCAATTCCGGTGCTGATTAT
iclR	b4018	tagtCTGCCGCGTTTCGCGGGAAT	aaacATTCCCGCGAAACGCGGCAG
lexA	b4043	tagtATCAAACACCTCTTGTTGCC	aaacGGCAACAAGAGGTGTTTGAT
zur	b4046	tagtCTTCCAGGCGCTGTGGGGTC	aaacGACCCCACAGCGCCTGGAAG
soxS	b4062	tagtATCCTGAATAATTTTCTGAT	aaacATCAGAAAATTATTCAGGAT
soxR	b4063	tagtGGGTTAGCAGCGCTTTAATG	aaacCATTAAAGCGCTGCTAACCC
basR	b4113	tagtGGCTGTAATGACCTGCCTCA	aaacTGAGGCAGGTCATTACAGCC
adiY	b4116	tagtTCAATAAAACAATACAAGGT	aaacACCTTGTATTGTTTTATTGA
melR	b4118	tagtATTCCGAATACAGCGACAGC	aaacGCTGTCGCTGTATTCGGAAT
dcuR	b4124	tagtCTGGGATTTGTGCTACGTAT	aaacATACGTAGCACAAATCCCAG
cadC	b4133	tagtCATTCGCCAACGCGAACTAC	aaacGTAGTTCGCGTTGGCGAATG
nsrR	b4178	tagtATACTGGTCATCCGCCCTTC	aaacGAAGGGCGGATGACCAGTAT
aidB	b4187	tagtTGGTATAGGTTGATTAAAAA	aaacTTTTTAATCAACCTATACCA
ulaR	b4191	tagtATTGTGCGAGCATTTCCAGG	aaacCCTGGAAATGCTCGCACAAT
treR	b4241	tagtTAAGCGCGCGATATCTTTGA	aaacTCAAAGATATCGCGCGCTTA
pepA	b4260	tagtATCTTACGCAGCGGACGACG	aaacCGTCGTCCGCTGCGTAAGAT
uxuR	b4324	tagtGTAAGGTCTTTGCGCAGAGG	aaacCCTCTGCGCAAAGACCTTAC
hypT	b4327	tagtCAGAAAATCATAAAGCCATT	aaacAATGGCTTTATGATTTTCTG
yjjQ	b4365	tagtCTGGATATTATTTCATATTC	aaacGAATATGAAATAATATCCAG
bglJ	b4366	tagtTATAGGTATGGAGCTTATAA	aaacTTATAAGCTCCATACCTATA
nadR	b4390	tagtGTTGCTTGATGGCAGTTTTC	aaacGAAAACTGCCATCAAGCAAC
trpR	b4393	tagtTGCTGAATAGGGTGATTGTT	aaacAACAATCACCCTATTCAGCA
rob	b4396	tagtGACCTTCCAGCCAGATTAAA	aaacTTTAATCTGGCTGGAAGGTC
creB	b4398	tagtCAACATGTAGACCAGCGTGT	aaacACACGCTGGTCTACATGTTG
hdfR	b4480	tagtGACGCGTTCGGCTAACTTCC	aaacGGAAGTTAGCCGAACGCGTC
yoeB	b4539	tagtACCTTCAAATGGCGTTCTGC	aaacGCAGAACGCCATTTGAAGGT
