# Supplementary material for: Genome-wide promoter responses to CRISPR perturbations of regulators reveal regulatory networks in Escherichia coli
Source: Nat Commun. 2023 Sep 16;14:5757. doi: 10.1038/s41467-023-41572-4 (PMC10505187; doi:10.1038/s41467-023-41572-4)
Supplement: Supplementary file 12 — Dataset 10 [file 41467_2023_41572_MOESM12_ESM.xlsx]

## Sheet: Supplementary Data  10
Supplementary Data 10. Plasmids.
Name	Description
pYH156	pS-placZ-GFP-pJ23119-gRNA_lacI-mCherry after kanR
pYH156_sgRNA_lib	pS-placZ-GFP-pJ23119-gRNA_library-mCherry after kanR
pYH160	pS-promoter_library-GFP-pJ23119-gRNA_library-mCherry after kanR (combinatorial library)
pYHS-A1	pS-pfadE-GFP-pJ23119-gRNA_fadR
pYHS-A2	pS-pfadE-GFP-pJ23119-gRNA_marR
pYHS-A3	pS-pfadE-GFP-pJ23119-gRNA_acrR
pYHS-A4	pS-pfadE-GFP-pJ23119-gRNA_crp
pYHS-A5	pS-pfadE-GFP-pJ23119-gRNA_arcA
pYHS-A6	pS-pfadE-GFP-pJ23119-gRNA_marA
pYHS-A7	pS-pfadE-GFP-pJ23119-gRNA_LacI
pYHS-A8	pS-pfadE-GFP-pJ23119-gRNA_purR
pYHS-A9	pS-pfadE-GFP-pJ23119-gRNA_MetJ
pYHS-A10	pS-pfadE-GFP-pJ23119-gRNA_NC_84
pYHS-B1	pS-pmarR-GFP-pJ23119-gRNA_fadR
pYHS-B2	pS-pmarR-GFP-pJ23119-gRNA_marR
pYHS-B3	pS-pmarR-GFP-pJ23119-gRNA_acrR
pYHS-B4	pS-pmarR-GFP-pJ23119-gRNA_crp
pYHS-B5	pS-pmarR-GFP-pJ23119-gRNA_arcA
pYHS-B6	pS-pmarR-GFP-pJ23119-gRNA_marA
pYHS-B7	pS-pmarR-GFP-pJ23119-gRNA_LacI
pYHS-B8	pS-pmarR-GFP-pJ23119-gRNA_purR
pYHS-B9	pS-pmarR-GFP-pJ23119-gRNA_MetJ
pYHS-B10	pS-pmarR-GFP-pJ23119-gRNA_NC_84
pYHS-D1	pS-placZ-GFP-pJ23119-gRNA_fadR
pYHS-D2	pS-placZ-GFP-pJ23119-gRNA_marR
pYHS-D3	pS-placZ-GFP-pJ23119-gRNA_acrR
pYHS-D4	pS-placZ-GFP-pJ23119-gRNA_crp
pYHS-D5	pS-placZ-GFP-pJ23119-gRNA_arcA
pYHS-D6	pS-placZ-GFP-pJ23119-gRNA_marA
pYHS-D7	pS-placZ-GFP-pJ23119-gRNA_LacI
pYHS-D8	pS-placZ-GFP-pJ23119-gRNA_purR
pYHS-D9	pS-placZ-GFP-pJ23119-gRNA_MetJ
pYHS-D10	pS-placZ-GFP-pJ23119-gRNA_NC_84
pYHS-E1	pS-pmetA-GFP-pJ23119-gRNA_fadR
pYHS-E2	pS-pmetA-GFP-pJ23119-gRNA_marR
pYHS-E3	pS-pmetA-GFP-pJ23119-gRNA_acrR
pYHS-E4	pS-pmetA-GFP-pJ23119-gRNA_crp
pYHS-E5	pS-pmetA-GFP-pJ23119-gRNA_arcA
pYHS-E6	pS-pmetA-GFP-pJ23119-gRNA_marA
pYHS-E7	pS-pmetA-GFP-pJ23119-gRNA_LacI
pYHS-E8	pS-pmetA-GFP-pJ23119-gRNA_purR
pYHS-E9	pS-pmetA-GFP-pJ23119-gRNA_MetJ
pYHS-E10	pS-pmetA-GFP-pJ23119-gRNA_NC_84
pYHS-F1	pS-pglyA-GFP-pJ23119-gRNA_fadR
pYHS-F2	pS-pglyA-GFP-pJ23119-gRNA_marR
pYHS-F3	pS-pglyA-GFP-pJ23119-gRNA_acrR
pYHS-F4	pS-pglyA-GFP-pJ23119-gRNA_crp
pYHS-F5	pS-pglyA-GFP-pJ23119-gRNA_arcA
pYHS-F6	pS-pglyA-GFP-pJ23119-gRNA_marA
pYHS-F7	pS-pglyA-GFP-pJ23119-gRNA_LacI
pYHS-F8	pS-pglyA-GFP-pJ23119-gRNA_purR
pYHS-F9	pS-pglyA-GFP-pJ23119-gRNA_MetJ
pYHS-F10	pS-pglyA-GFP-pJ23119-gRNA_NC_84
pAZ03-F11	pS-PzraSR-GFP
pAZ05-B02	pS-PmetF-GFP
pAZ07-H02	pS-PfolE-GFP
pAZ09-A07	pS-Plgt_thyA-GFP
pAZ11-H06	pS-ParnB-GFP
pAZ13-C1	pS-Pfur-GFP
pAZ16-C7	pS-PcomR-GFP
pAZ16-E1	pS-PprgR-GFP
pAZ16-H11	pS-PlldPRD-GFP
pAZ18-H12	pS-PfadE-GFP
pAZ20-B4	pS-PrelA_mazEF-GFP
pAZ20-H9	pS-PphoB-GFP
