# Supplementary material for: Genome-wide promoter responses to CRISPR perturbations of regulators reveal regulatory networks in Escherichia coli
Source: Nat Commun. 2023 Sep 16;14:5757. doi: 10.1038/s41467-023-41572-4 (PMC10505187; doi:10.1038/s41467-023-41572-4)
Supplement: Supplementary file 13 — Dataset 11 [file 41467_2023_41572_MOESM13_ESM.xlsx]

## Sheet: Supplementary Data 11
Supplementary Data 11. E. coli strains.
Name	Descriptions	Source	Strain No.	Genotype	Parent Strain	Antibiotic marker
FR-E01	Used in PPTP-seq	Addgene		attHK022::(pOSIP-KH-RBS2-dCas9)	MG1655
NEB 10-beta	Used in cloning	New England Biolabs		Δ(ara-leu) 7697 araD139 fhuA ΔlacX74 galK16 galE15 e14- ϕ80dlacZΔM15 recA1 relA1 endA1 nupG rpsL (StrR) rph spoT1 Δ(mrr-hsdRMS-mcrBC)	DH10B	Streptomycin
Control	Used in validation	Parisutham et al., 2022	C	gspI::TetR	MG1655	Ampicillin
MetR-tunable	Used in validation	Parisutham et al., 2022	LS25	gspI::TetR, metRKO, ybcn::Ptet-metR-AEK-mCherry	MG1655	Ampicillin and Chloramphenicol
MazF-tunable	Used in validation	Parisutham et al., 2022	LS191	gspI::TetR, Ptet-mazF-AEK-mCherry	MG1655	Ampicillin and Chloramphenicol
LldR-tunable	Used in validation	Parisutham et al., 2022	LS134	gspI::TetR, lldRKO, ybcn::Ptet-lldR-AEK-mCherry	MG1655	Ampicillin and Chloramphenicol
Fur-tunable	Used in validation	Parisutham et al., 2022	LS103	gspI::TetR, furKO, ybcn::Ptet-fur-AEK-mCherry	MG1655	Ampicillin and Chloramphenicol
PhoB-tunable	Used in validation	Parisutham et al., 2022	LS45	gspI::TetR, phoBKO, ybcn::Ptet-phoB-AEK-mCherry	MG1655	Ampicillin and Chloramphenicol
ZraR-tunable	Used in validation	Parisutham et al., 2022	LS93	gspI::TetR, zraRKO, ybcn::Ptet-zraR-AEK-mCherry	MG1655	Ampicillin and Chloramphenicol
PgrR-tunable	Used in validation	Parisutham et al., 2022	LS133	gspI::TetR, pgrR(ycjZ)KO, ybcn::Ptet-pgrR(ycjZ)-AEK-mCherry	MG1655	Ampicillin and Chloramphenicol
ComR-tunable	Used in validation	Parisutham et al., 2022	LS76	gspI::TetR, comRKO, ybcn::Ptet-comR-AEK-mCherry	MG1655	Ampicillin and Chloramphenicol
PdhR-tunable	Used in validation	Parisutham et al., 2022	LS9	gspI::TetR, pdhRKO, ybcn::Ptet-pdhR-AEK-mCherry	MG1655	Ampicillin and Chloramphenicol
BasR-tunable	Used in validation	Parisutham et al., 2022	LS168	gspI::TetR, basRKO, ybcn::Ptet-basR-AEK-mCherry	MG1655	Ampicillin and Chloramphenicol
HNS-tunable	Used in validation	Parisutham et al., 2022	LS172	gspI::TetR, hnsKO, ybcn::Ptet-hns-AEK-mCherry	MG1655	Ampicillin and Chloramphenicol
