# Supplementary material for: Genome-wide promoter responses to CRISPR perturbations of regulators reveal regulatory networks in Escherichia coli
Source: Nat Commun. 2023 Sep 16;14:5757. doi: 10.1038/s41467-023-41572-4 (PMC10505187; doi:10.1038/s41467-023-41572-4)
Supplement: Supplementary file 16 — Source Data [file 41467_2023_41572_MOESM16_ESM.xlsx]

## Sheet: Figure 1d
promoter (operon name)	median activity (log10 base)	negative control activity (mean)	acrR	acrS	ada	adiY	agaR	aidB	allR	araC	arcA	argP	argR	arsR	ascG	atoC	baeR	basR	bglJ	birA	bluR	cadC	caiF	cbl	chbR	citB	cpxR	cra	creB	crp	csgD	cspA	cueR	cusR	cynR	cysB	cytR	dcuR	deoR	dinJ	dnaA	ecpR	evgA	exuR	fabR	fadR	feaR	fhlA	fis
ilvLXG_1G_2MEDA	1.8747	4.19518	N/A	N/A	N/A	N/A	N/A	N/A	N/A	N/A	N/A	N/A	N/A	N/A	N/A	N/A	N/A	N/A	N/A	1.8747	N/A	N/A	N/A	N/A	N/A	N/A	N/A	N/A	N/A	N/A	N/A	N/A	N/A	N/A	N/A	N/A	N/A	N/A	N/A	N/A	N/A	N/A	N/A	N/A	N/A	N/A	N/A	N/A	N/A
yqcE-ygcE	2.45692	2.46581	N/A	2.44317	N/A	2.45667	2.48821	N/A	2.46833	N/A	N/A	2.408	2.63429	N/A	2.4644	N/A	N/A	2.43718	2.48299	N/A	N/A	N/A	N/A	N/A	N/A	N/A	2.47364	N/A	2.43104	N/A	N/A	2.49212	N/A	N/A	N/A	N/A	N/A	2.43558	N/A	2.45692	N/A	N/A	N/A	2.46613	N/A	2.57821	N/A	2.42139	N/A
malS	2.51441	2.53232	N/A	2.65668	N/A	N/A	N/A	N/A	N/A	N/A	N/A	N/A	2.67717	2.52294	2.39881	N/A	N/A	N/A	N/A	N/A	N/A	2.53611	N/A	N/A	N/A	N/A	2.47176	N/A	2.46026	N/A	N/A	2.58394	N/A	N/A	N/A	N/A	N/A	2.55644	2.16748	N/A	N/A	2.50123	N/A	2.56566	2.59082	N/A	2.50551	2.61299	N/A
yeeO	2.58956	2.68814	N/A	2.47503	N/A	N/A	2.6157	N/A	N/A	N/A	N/A	2.70541	N/A	2.59704	2.58683	N/A	N/A	2.43226	N/A	2.50958	N/A	2.90527	N/A	N/A	2.50716	N/A	2.64379	N/A	2.57486	N/A	N/A	2.55693	N/A	N/A	N/A	N/A	N/A	N/A	2.57649	2.5613	N/A	N/A	N/A	N/A	2.49006	N/A	N/A	2.53849	2.58966
ynfEFGH-dmsD	2.60458	2.71799	N/A	2.83709	N/A	2.64857	2.52433	2.62529	2.72022	N/A	N/A	N/A	2.61075	N/A	N/A	N/A	N/A	2.48781	2.50677	2.43287	N/A	2.68395	N/A	N/A	N/A	N/A	2.51683	2.47521	N/A	N/A	N/A	N/A	N/A	N/A	3.09535	N/A	N/A	N/A	N/A	N/A	N/A	N/A	N/A	N/A	N/A	2.67512	2.456	N/A	N/A
chiA	2.66752	2.98902	N/A	2.54802	N/A	N/A	N/A	2.55996	N/A	N/A	N/A	N/A	N/A	N/A	2.62846	N/A	N/A	2.79013	N/A	2.69306	N/A	2.66683	N/A	N/A	N/A	N/A	2.77937	N/A	2.65581	N/A	N/A	2.70171	N/A	N/A	2.62729	N/A	2.77576	2.34673	2.6946	N/A	N/A	N/A	N/A	N/A	2.7484	2.55641	N/A	N/A	2.56518
ytfI	2.6694	2.59641	2.91418	2.6207	2.73146	2.69905	2.64264	2.62451	2.78535	2.56568	2.87326	2.62779	2.64267	2.6857	2.74194	3.0168	N/A	2.60079	2.66857	2.68248	N/A	2.56611	2.74786	N/A	2.52165	2.71402	2.69991	2.66515	2.65888	N/A	2.79731	2.66287	2.60387	N/A	2.56798	N/A	2.62474	2.62016	2.76253	2.64851	N/A	N/A	N/A	2.4654	2.57261	2.69509	N/A	2.62765	2.71688
hscC	2.6722	2.59591	2.69913	2.61663	N/A	2.71904	2.71906	2.61514	2.70381	N/A	N/A	2.68279	2.76277	2.81207	2.6722	N/A	N/A	2.63099	2.83588	N/A	N/A	2.59539	N/A	N/A	N/A	N/A	N/A	N/A	N/A	N/A	N/A	2.79623	N/A	N/A	2.60531	N/A	2.67306	2.71458	2.88947	2.67713	N/A	N/A	N/A	2.50874	2.66849	2.66422	2.53813	2.66642	2.69336
ychS	2.68047	2.70514	N/A	2.56512	2.86828	2.74159	2.68047	2.59506	2.5935	2.51623	3.0511	2.56925	2.60744	2.70845	N/A	N/A	N/A	2.60549	2.65694	2.56751	N/A	N/A	2.67386	2.79635	2.75587	N/A	2.72881	2.7732	2.77914	N/A	N/A	2.63083	2.79616	N/A	N/A	N/A	2.70047	2.69865	2.79285	2.6965	N/A	2.48622	2.61202	2.52122	2.63533	2.80974	2.56054	2.71351	2.71886
recN	2.68094	2.73393	N/A	N/A	N/A	3.11764	2.50998	N/A	N/A	N/A	N/A	N/A	N/A	2.71696	N/A	N/A	N/A	N/A	2.60041	2.85976	N/A	N/A	N/A	N/A	N/A	N/A	3.0827	2.8934	2.9264	N/A	N/A	N/A	N/A	N/A	2.42458	N/A	N/A	N/A	2.73799	2.77032	N/A	N/A	N/A	N/A	N/A	2.96132	N/A	N/A	N/A
yfcC	2.68864	2.67232	N/A	2.64721	N/A	2.8956	2.74666	N/A	N/A	N/A	N/A	2.76578	2.5023	2.68864	N/A	2.73135	N/A	2.63482	2.59991	2.66222	N/A	2.69951	2.74478	2.58579	2.66537	N/A	2.68474	2.69357	2.81845	N/A	N/A	2.61378	2.64988	N/A	2.74574	N/A	2.72421	2.77784	2.82098	2.82013	N/A	2.81293	N/A	N/A	2.65752	2.667	2.7488	N/A	2.74639
yagGH	2.69	2.70746	N/A	2.68742	2.70952	2.75392	2.62519	2.8788	2.95853	N/A	N/A	2.63691	2.98127	2.73506	2.78805	2.55949	N/A	2.66586	2.71886	2.58411	N/A	2.65811	N/A	2.73763	2.65742	N/A	2.64402	2.96083	2.7299	N/A	N/A	2.6141	N/A	N/A	2.70559	N/A	2.66872	N/A	N/A	2.64264	N/A	2.76801	N/A	2.76056	2.55878	2.60806	2.62469	2.77897	2.76324
yfjR-ypjK-yfjST	2.69001	2.68675	3.2433	2.64586	2.7505	2.75275	2.68697	2.54832	2.73069	2.52231	N/A	2.74429	2.73794	2.80726	2.63677	2.68107	N/A	2.69901	2.67743	2.72615	N/A	2.67837	2.78995	2.58944	2.76809	N/A	2.67579	2.73515	2.66766	N/A	N/A	2.57802	2.73122	N/A	2.85267	N/A	2.6864	2.65113	2.82783	2.71802	N/A	2.86266	2.84093	N/A	2.69603	2.77497	2.65992	2.65923	2.60776
yddLKJ	2.69185	2.63547	N/A	2.72358	2.69936	2.67695	2.73419	2.85578	N/A	N/A	N/A	2.52332	2.76391	N/A	N/A	N/A	N/A	2.65443	N/A	2.73991	N/A	2.56701	2.63942	2.49801	N/A	N/A	2.69158	N/A	2.62654	N/A	N/A	2.73484	N/A	N/A	N/A	N/A	2.69211	2.65302	2.79789	2.65896	N/A	N/A	N/A	2.55759	2.64777	2.82545	2.63878	2.73997	2.6094
yfdC	2.69497	2.54859	N/A	N/A	N/A	2.96693	N/A	2.69497	2.64748	N/A	N/A	N/A	N/A	N/A	2.69678	N/A	N/A	2.59717	N/A	N/A	N/A	2.57466	N/A	N/A	N/A	N/A	N/A	N/A	N/A	N/A	N/A	2.805	N/A	N/A	N/A	N/A	N/A	N/A	N/A	N/A	N/A	N/A	N/A	N/A	N/A	N/A	N/A	N/A	2.63071
fliC	2.69506	2.62785	3.01867	2.64666	2.69915	2.82153	2.63577	2.76315	2.60947	N/A	2.87963	2.65995	2.96361	2.62849	2.69051	2.69899	2.77126	2.59744	2.60705	2.74118	N/A	2.68991	2.76942	2.70093	2.52393	2.82368	2.64489	2.72406	2.68604	N/A	N/A	2.70278	2.87795	2.70089	2.54782	2.83231	2.7083	2.65584	2.83762	2.7128	N/A	2.67268	2.71481	2.57213	2.59817	2.78557	2.86985	2.61698	2.70054
ycgY	2.69681	2.67688	N/A	2.65714	N/A	2.82867	2.62939	2.76044	2.51384	2.67478	N/A	2.76311	2.81137	2.70246	2.66852	2.89292	N/A	2.63234	2.74968	2.84998	N/A	2.6061	N/A	2.7262	2.75914	N/A	2.64247	2.64832	2.69681	2.61405	N/A	2.76411	2.60107	2.46536	N/A	N/A	2.67251	2.70917	N/A	2.67236	N/A	2.74169	2.71223	2.79638	2.65946	2.68891	2.7758	2.6428	2.81884
spy	2.6992	2.62434	N/A	2.62494	N/A	2.64691	2.61651	2.82661	2.78696	N/A	N/A	N/A	2.61745	2.85779	2.64573	N/A	N/A	2.55995	2.77683	2.6381	N/A	2.69651	2.64555	2.56506	2.75251	N/A	2.69502	3.04455	2.80222	2.51201	3.12479	2.56095	N/A	2.84103	2.7488	2.81892	2.61542	2.60503	2.607	2.70834	N/A	N/A	3.27427	2.59929	2.64702	2.65978	2.67384	2.59212	2.7086
yhbUV	2.69924	2.74034	N/A	2.67368	N/A	2.99214	2.60962	2.66248	N/A	N/A	N/A	2.69293	3.1099	2.83932	N/A	N/A	N/A	2.6187	2.91212	2.86044	N/A	2.52662	N/A	N/A	2.97522	N/A	2.76851	2.61399	2.81338	N/A	N/A	2.67055	N/A	N/A	2.69001	N/A	2.68165	2.5261	N/A	2.69308	N/A	N/A	2.82026	2.69828	2.61756	2.6341	N/A	2.78931	N/A
asr	2.69925	2.61909	N/A	N/A	2.47502	2.68507	2.69925	2.71717	2.6261	2.49142	N/A	2.87837	2.79534	2.7654	2.57223	N/A	2.53253	2.66897	N/A	2.63324	N/A	N/A	N/A	2.65376	N/A	N/A	2.73413	2.85119	2.74117	N/A	N/A	2.77176	2.7756	N/A	2.62391	N/A	2.65874	2.58407	2.7263	2.72156	N/A	N/A	2.78953	2.73909	2.65455	2.58271	2.72248	2.65351	2.65854
ykfJ-prfH	2.7006	2.68521	N/A	2.61629	N/A	2.71835	2.71652	N/A	2.65745	2.53298	N/A	2.7781	2.90471	N/A	2.7422	2.58257	N/A	2.71974	2.81744	2.69136	N/A	2.60784	N/A	2.5953	N/A	N/A	2.71937	N/A	2.66954	2.59202	N/A	2.61342	N/A	N/A	N/A	N/A	2.71743	2.66223	2.73457	2.61421	N/A	N/A	N/A	2.59652	2.65632	2.67034	2.64472	2.60891	2.67248
ybgD	2.70152	2.67181	N/A	2.69149	3.26089	N/A	N/A	2.74778	N/A	N/A	N/A	2.79218	2.75826	2.64846	2.91402	N/A	N/A	N/A	N/A	2.65749	N/A	2.71687	2.86409	2.67106	N/A	2.37374	2.67974	3.12596	2.66246	2.511	N/A	2.74195	2.56734	2.62824	2.77921	N/A	2.74801	2.49179	N/A	2.66486	N/A	N/A	N/A	2.63838	2.47953	2.69859	2.70988	2.70162	2.76856
phnCDE_1E_2FGHIJKLMNOP	2.7019	2.67873	3.44695	2.6624	2.94815	2.81888	2.88874	2.92424	2.70236	N/A	N/A	2.7798	2.52996	2.72308	2.58366	N/A	2.95626	2.6923	2.8872	2.72327	N/A	2.70887	2.92633	2.50244	2.7089	N/A	2.71129	2.81444	2.68631	N/A	N/A	2.5604	N/A	N/A	N/A	N/A	2.63375	2.69636	2.69504	2.75525	N/A	N/A	2.7998	2.67505	2.61337	N/A	2.6421	2.69812	2.7159
yhfXW-php-yhfUTS	2.7032	2.8644	N/A	2.85767	N/A	2.76786	2.82272	2.60415	N/A	N/A	N/A	2.60969	2.80381	2.84925	N/A	N/A	N/A	2.58886	N/A	2.68755	N/A	2.86881	N/A	2.91035	N/A	N/A	2.76224	2.7005	2.59119	N/A	N/A	2.60933	2.92097	N/A	N/A	N/A	2.73219	2.69094	N/A	N/A	N/A	2.59004	N/A	2.56772	2.68147	2.94528	2.71622	2.70855	2.68195
yhjB	2.70579	2.78437	N/A	2.66049	N/A	N/A	2.78105	2.76078	2.69956	N/A	N/A	N/A	2.63674	N/A	2.51145	N/A	N/A	2.70435	2.77306	2.68295	N/A	2.64126	N/A	2.56266	N/A	N/A	N/A	N/A	2.83188	N/A	N/A	N/A	N/A	N/A	2.66286	N/A	2.67941	2.64761	N/A	2.75586	N/A	N/A	N/A	2.70459	2.70411	N/A	N/A	2.72991	2.69436
ygiL	2.70588	2.70444	N/A	2.69043	N/A	N/A	N/A	N/A	2.64816	N/A	N/A	2.90217	2.74651	2.89994	N/A	N/A	N/A	2.7426	2.6959	2.76544	N/A	2.6193	N/A	N/A	2.83592	N/A	2.64914	N/A	N/A	N/A	N/A	2.65002	N/A	N/A	N/A	N/A	N/A	2.73786	N/A	2.68132	N/A	N/A	2.70993	2.75602	2.52079	2.70156	2.64354	N/A	2.65665
preTA	2.70646	2.70232	N/A	2.60677	3.18639	2.7894	2.66617	2.70702	N/A	2.75445	N/A	2.6898	2.62283	2.736	2.6186	N/A	N/A	2.61652	2.65502	2.66404	N/A	2.77878	2.66095	2.66839	2.83628	N/A	2.69456	N/A	N/A	2.52008	N/A	2.65389	N/A	N/A	2.67437	N/A	2.65821	2.56277	2.81022	2.74418	N/A	N/A	N/A	2.72039	2.63697	2.75792	2.73116	2.78247	2.73878
ydfI	2.70726	2.73578	2.79648	2.72983	N/A	2.84333	2.6555	N/A	2.81677	2.90325	N/A	2.69567	2.9461	2.70045	2.62252	2.71304	N/A	2.47709	2.71971	2.6601	N/A	2.50757	2.57299	2.78471	N/A	N/A	2.74416	N/A	2.59412	N/A	2.58505	2.72278	2.93231	2.46315	2.6612	N/A	2.72367	2.67119	N/A	2.69069	N/A	N/A	2.76295	2.62167	2.61662	2.63411	2.67419	2.67637	2.77653
araE-ygeA	2.70809	2.8131	2.88274	2.68172	N/A	2.60412	2.89023	2.60922	N/A	2.8461	2.41772	2.6915	2.82337	N/A	2.77655	N/A	N/A	2.64662	2.64919	2.67236	N/A	2.64028	N/A	2.8375	N/A	N/A	2.70388	2.75414	2.76978	N/A	2.74811	2.54279	2.69811	N/A	2.68175	N/A	2.64717	2.67425	N/A	2.72505	N/A	N/A	2.72155	2.71209	2.67054	2.63163	2.70085	2.6771	2.68892
yacH	2.71023	2.75676	2.53233	2.93524	2.76546	2.68182	2.73167	2.74098	2.87687	N/A	2.81891	2.73022	2.71773	2.59336	2.52602	N/A	N/A	2.7162	2.71391	2.6979	N/A	2.71839	N/A	N/A	N/A	N/A	2.8154	2.96365	2.73239	N/A	N/A	2.63962	2.7832	N/A	2.87793	2.87332	2.59415	2.63306	2.77484	2.76819	N/A	N/A	2.75771	2.698	2.65851	2.95323	2.65833	2.667	2.7333
ttdABT	2.71174	2.67345	3.11285	2.7289	2.63985	2.61443	2.58432	2.95041	N/A	N/A	N/A	2.76071	2.55196	2.85689	2.79771	N/A	2.94422	2.63731	2.58122	N/A	N/A	2.59095	2.69968	N/A	2.85835	N/A	2.82382	N/A	2.82545	N/A	2.91776	2.6224	N/A	N/A	N/A	2.81414	2.71599	2.58343	2.72711	2.71043	N/A	N/A	3.07902	N/A	2.59835	2.66906	2.71944	2.61905	2.63989
dgcC	2.71203	2.61637	2.61739	2.67105	N/A	2.89135	2.706	2.70221	2.70335	2.59087	N/A	2.87297	3.06442	2.99429	2.72947	N/A	3.0787	2.58529	2.68666	2.72553	N/A	2.72313	N/A	2.56567	2.7343	N/A	2.6989	2.72572	2.8117	N/A	N/A	2.7237	2.61472	N/A	2.55995	N/A	2.73596	2.69743	2.79236	2.62198	N/A	N/A	2.56397	2.64044	2.7194	2.7975	2.63904	2.65794	2.74861
ykgEFG	2.71268	2.70763	2.48948	2.58254	2.84367	2.65663	2.72833	2.78895	2.85362	2.759	N/A	2.70828	2.73102	2.66827	2.75428	N/A	2.76194	2.56345	2.72499	2.76755	N/A	2.73597	N/A	N/A	2.71769	N/A	2.60084	2.68329	N/A	N/A	N/A	2.75285	N/A	N/A	N/A	2.88359	N/A	2.7169	2.72173	2.75308	N/A	N/A	N/A	2.63739	2.54262	2.7231	2.62331	2.6523	2.62594
ansB	2.71368	2.67353	N/A	2.76058	2.94927	2.69812	2.54498	N/A	N/A	2.48681	N/A	2.74638	2.88656	2.80683	N/A	N/A	N/A	2.49144	2.77092	2.73993	N/A	2.69011	N/A	2.65741	2.56448	N/A	2.65434	N/A	2.68604	N/A	N/A	N/A	N/A	N/A	2.66151	2.74547	2.72342	2.66445	N/A	2.8204	N/A	N/A	2.81927	2.84991	2.62983	2.75434	2.66233	2.65412	2.69821
yphG	2.7137	2.71988	N/A	N/A	2.63154	2.89981	2.70298	2.61782	2.68508	2.65915	3.10062	2.66169	3.20133	2.95516	2.76129	N/A	N/A	2.6265	2.78457	2.84195	N/A	2.64745	N/A	N/A	2.80648	N/A	2.69061	2.65444	2.67071	N/A	N/A	2.7028	2.5606	N/A	2.66913	N/A	2.72342	2.56526	2.85303	2.64827	N/A	N/A	N/A	2.66927	2.628	2.71421	N/A	2.7001	2.73895
ykgH	2.71388	2.73728	N/A	N/A	N/A	2.96958	2.70834	2.53201	3.21277	2.59811	N/A	2.80452	3.12813	N/A	2.6866	N/A	N/A	2.66946	2.71463	2.91186	N/A	2.66951	N/A	N/A	N/A	N/A	2.78924	N/A	N/A	N/A	N/A	2.7156	N/A	N/A	N/A	N/A	2.71397	2.56918	2.8486	N/A	N/A	N/A	N/A	2.67458	2.70248	2.66115	2.64531	2.72564	2.78504
yhcADE_1	2.71452	2.72751	2.66826	2.73839	2.76108	2.8656	2.72299	N/A	2.71903	N/A	N/A	2.78845	2.90336	2.62663	2.66824	2.74298	2.62384	2.71452	N/A	2.7972	N/A	2.75457	N/A	2.57491	2.6009	N/A	2.67685	N/A	2.70063	N/A	N/A	2.78483	N/A	N/A	2.56447	N/A	2.69313	N/A	2.68461	2.64857	N/A	N/A	N/A	2.7428	2.71153	2.7921	2.64965	N/A	2.70195
kbaZ-agaVWA	2.71559	2.59596	N/A	2.81189	N/A	2.76545	3.7625	2.76794	2.92247	N/A	N/A	2.64609	2.70946	N/A	N/A	2.54092	2.66403	2.69242	N/A	N/A	N/A	N/A	N/A	2.46424	2.85921	N/A	2.67883	2.68562	N/A	N/A	N/A	2.76183	N/A	2.45065	2.58006	N/A	2.73744	2.82658	N/A	2.66296	N/A	N/A	N/A	2.87219	3.14424	N/A	2.65375	N/A	2.6771
dxr	2.71614	2.65104	2.99944	2.74238	2.59398	3.07865	2.76693	2.64548	2.83264	2.84516	N/A	2.79239	2.95148	2.73107	2.81543	3.16597	2.8829	2.6907	2.72838	2.89549	N/A	2.65574	N/A	2.66753	2.86004	N/A	2.76979	2.65966	2.67353	N/A	N/A	2.66894	N/A	N/A	2.83013	N/A	N/A	2.71248	N/A	2.62587	N/A	N/A	N/A	2.56768	2.56867	2.71641	N/A	2.74721	2.67651
ydiQRST-fadK	2.71719	2.70295	N/A	2.84249	2.57103	2.8503	2.71719	N/A	2.6368	N/A	N/A	N/A	N/A	2.84554	2.75942	N/A	N/A	N/A	2.80822	N/A	N/A	N/A	N/A	N/A	N/A	N/A	2.56841	N/A	2.59191	N/A	N/A	2.49084	N/A	N/A	2.71572	N/A	2.69003	N/A	2.72647	2.66935	N/A	N/A	N/A	N/A	2.61785	N/A	2.62018	2.84908	2.76244
elfDCG-ycbUVF	2.71788	2.64266	3.1163	2.57696	2.66433	3.15151	2.60095	2.82392	2.62302	2.8585	3.3611	2.78957	3.33272	2.65056	2.76601	N/A	2.98979	2.67938	2.82826	2.85552	N/A	2.62083	2.87262	2.69386	2.73441	N/A	2.70122	N/A	2.61158	N/A	2.90716	N/A	N/A	N/A	2.90583	2.85045	2.72699	2.67708	2.86579	2.7974	N/A	N/A	N/A	2.47151	2.7387	2.74192	2.6481	2.61398	2.75092
yjbI	2.7179	2.66625	N/A	2.69092	N/A	N/A	2.63157	N/A	3.07354	2.51893	N/A	N/A	N/A	2.64411	2.82086	N/A	N/A	2.61715	2.60912	2.59567	N/A	2.55942	N/A	3.09506	2.54303	N/A	2.73823	N/A	N/A	N/A	N/A	2.72317	2.62122	N/A	N/A	N/A	2.77264	2.7582	N/A	2.74057	N/A	N/A	N/A	N/A	2.73445	2.75516	2.76957	2.6786	2.87371
rhaBAD	2.71949	2.65756	N/A	2.66323	N/A	2.62855	N/A	2.77383	2.86561	N/A	N/A	2.84464	2.86989	N/A	2.6726	N/A	N/A	2.64241	2.81727	2.71289	N/A	2.8112	N/A	2.72737	2.72628	N/A	2.91003	N/A	2.632	N/A	N/A	2.70007	2.75751	N/A	N/A	N/A	2.72531	2.72642	2.83225	2.7348	N/A	N/A	2.7668	2.50885	2.69434	2.78057	2.6965	2.89481	2.78825
fliAZ-tcyJ	2.71989	2.65223	2.52404	2.6866	2.53634	2.72195	2.66776	2.74941	2.78679	2.72243	N/A	2.784	2.98021	2.70781	2.55369	2.67003	N/A	2.52439	2.74951	2.70324	N/A	2.5694	N/A	2.72939	N/A	N/A	2.6944	N/A	2.73798	N/A	N/A	2.65215	N/A	N/A	2.76183	N/A	2.66965	2.64156	2.63544	N/A	N/A	2.83243	2.9312	N/A	2.72553	2.87858	2.67188	2.66124	N/A
btsT	2.72024	2.70259	N/A	2.69782	N/A	2.77451	2.73716	2.6353	N/A	N/A	N/A	2.89423	N/A	2.91219	N/A	3.20547	N/A	2.67867	N/A	2.67011	N/A	2.51631	2.7691	N/A	N/A	N/A	2.80918	N/A	2.63966	N/A	N/A	2.62337	N/A	N/A	N/A	N/A	2.67179	2.66288	N/A	2.78801	N/A	N/A	N/A	N/A	N/A	2.59616	2.78756	2.74683	2.61013
rpnA	2.72078	2.77114	N/A	2.65965	N/A	2.71341	N/A	2.77529	N/A	N/A	N/A	2.79132	N/A	2.73746	N/A	N/A	2.80974	2.72135	2.69657	2.71582	N/A	2.69572	2.89284	2.63776	2.56253	N/A	2.83698	N/A	N/A	N/A	N/A	2.62945	2.72364	N/A	2.7202	N/A	2.74266	2.96442	2.69233	N/A	N/A	N/A	N/A	2.82616	2.75695	2.73663	N/A	2.52948	2.73104
ybcK	2.7208	2.79822	2.6619	2.69726	2.89044	2.72354	2.66715	2.7404	2.706	2.61035	2.58175	2.73822	2.75052	2.67258	2.62161	3.02905	N/A	2.68889	2.68329	2.76268	N/A	2.7324	N/A	2.85011	2.62313	N/A	N/A	2.93199	2.60011	2.44084	N/A	2.65881	2.78676	N/A	2.79527	N/A	2.69997	2.64096	2.76316	2.67002	N/A	N/A	2.93354	2.66547	2.59414	2.80146	N/A	2.66413	2.71793
yjbEFGH	2.72111	2.78195	N/A	2.65063	2.68508	2.96582	N/A	2.50755	2.63477	N/A	N/A	3.02331	3.01389	N/A	2.60784	N/A	N/A	2.87663	2.91434	2.80584	N/A	2.80817	N/A	N/A	N/A	N/A	2.62558	N/A	N/A	N/A	N/A	2.758	N/A	N/A	N/A	N/A	N/A	N/A	2.8427	2.5146	N/A	N/A	N/A	3.1307	2.80687	2.93177	2.8152	2.58287	2.55223
ycaI-msbA-lpxK-ycaQ	2.72123	2.6485	N/A	2.67396	N/A	2.74395	2.85583	2.60048	2.86435	2.8182	N/A	N/A	2.64128	N/A	2.9502	N/A	N/A	2.66917	2.70339	2.59038	N/A	2.79919	N/A	N/A	N/A	N/A	2.73328	N/A	2.85026	N/A	N/A	N/A	N/A	N/A	2.63157	N/A	2.75938	N/A	N/A	2.70729	N/A	N/A	N/A	N/A	2.63364	2.88214	2.89502	N/A	2.74659
yiaT	2.7215	2.65816	N/A	N/A	N/A	2.81696	2.47356	2.80962	N/A	N/A	N/A	2.89687	N/A	2.76429	N/A	N/A	N/A	2.55261	N/A	2.71905	N/A	3.02108	2.84459	2.97377	2.60579	N/A	2.7488	N/A	N/A	2.72314	N/A	2.63963	N/A	N/A	2.72009	N/A	2.75053	2.77622	2.81323	2.85271	N/A	N/A	N/A	N/A	2.58319	2.64591	2.63878	2.66123	2.72304
xylE	2.72265	2.89507	N/A	2.68435	N/A	N/A	2.72862	2.7817	3.22303	N/A	N/A	N/A	2.64153	2.75958	N/A	N/A	N/A	2.73763	N/A	N/A	N/A	2.44111	N/A	2.70818	N/A	N/A	2.66614	N/A	N/A	N/A	N/A	2.51453	N/A	N/A	2.66075	N/A	N/A	2.68114	3.12637	N/A	N/A	N/A	2.87167	3.26331	N/A	2.91389	2.73912	2.58023	2.7403
thiCEFSGH	2.72351	2.5899	N/A	N/A	N/A	N/A	2.76102	2.616	N/A	N/A	N/A	2.67074	2.72909	2.78021	2.6255	N/A	N/A	N/A	N/A	2.69544	N/A	N/A	N/A	N/A	N/A	N/A	2.6846	N/A	2.84143	N/A	N/A	N/A	N/A	N/A	N/A	N/A	2.70608	N/A	N/A	N/A	N/A	N/A	N/A	N/A	2.84752	2.7477	N/A	N/A	N/A
zntA	2.72402	2.64915	N/A	2.64363	2.94964	2.98562	2.6635	2.76059	2.79607	2.66897	N/A	N/A	2.96518	2.72149	2.7834	2.77899	2.88453	2.65953	2.77369	3.10103	N/A	2.72799	2.75143	N/A	2.68709	N/A	2.68519	N/A	2.6869	N/A	N/A	2.68219	2.57729	2.61744	2.71962	N/A	2.68224	2.71154	2.86611	2.65949	N/A	2.79648	3.066	2.83761	2.72472	2.67646	2.6867	N/A	2.74827
yeeJ	2.72406	2.61443	N/A	2.78604	2.70941	2.80828	2.70233	2.68747	2.98887	N/A	N/A	N/A	2.5911	N/A	2.76237	2.6843	N/A	2.89983	2.69812	2.69881	N/A	2.87904	2.70065	N/A	N/A	N/A	2.78553	N/A	2.6428	N/A	N/A	2.64315	2.79825	N/A	2.9414	N/A	2.76393	2.74269	2.81502	N/A	N/A	N/A	N/A	N/A	2.58937	2.85608	N/A	2.79912	2.73561
yccE	2.72421	2.7011	N/A	N/A	N/A	2.75194	2.66895	2.73184	2.75899	N/A	N/A	2.78953	N/A	2.59046	N/A	N/A	N/A	2.61888	2.62215	2.68338	N/A	2.62598	N/A	2.71799	N/A	N/A	2.69557	2.62495	2.66762	N/A	N/A	2.65848	N/A	N/A	2.73987	N/A	2.66909	2.76712	2.62365	2.79325	N/A	N/A	N/A	N/A	2.59171	2.81983	N/A	2.67776	2.70292
allDCE	2.72481	2.7281	N/A	2.59271	N/A	2.74495	2.86964	2.87952	N/A	N/A	N/A	2.55299	N/A	N/A	N/A	N/A	N/A	N/A	2.5496	2.66498	N/A	N/A	2.69922	N/A	2.61962	N/A	2.75215	N/A	2.7505	N/A	N/A	2.69155	N/A	N/A	2.73105	N/A	2.81485	N/A	N/A	2.7907	N/A	N/A	N/A	2.56878	2.72513	N/A	2.59897	N/A	2.73336
cusCFBA	2.72571	2.7236	2.91437	2.72179	2.7781	2.75843	2.7037	2.70942	2.85269	N/A	N/A	2.7492	2.82232	2.70613	2.72942	N/A	2.49804	2.6524	2.74498	2.7172	N/A	2.74375	2.80803	2.7226	2.73542	N/A	2.74404	2.49917	2.71716	2.95673	2.67357	2.76567	2.97018	2.52664	2.66476	N/A	2.72176	2.71555	2.75407	2.69872	N/A	N/A	2.97922	2.74913	2.73893	2.71366	2.6807	2.76041	2.68904
ais	2.72606	2.69729	N/A	2.66545	2.92464	2.65326	2.68396	N/A	2.72515	2.61296	N/A	2.72606	2.81338	3.01283	N/A	3.09881	N/A	2.66001	2.73675	2.6644	N/A	2.87592	N/A	2.67025	N/A	N/A	2.75219	N/A	2.82823	N/A	N/A	2.54341	N/A	N/A	N/A	N/A	2.77856	2.73533	2.79806	2.70849	N/A	N/A	N/A	2.72839	2.68312	2.67236	2.74808	2.69476	2.71211
ydcA	2.72634	2.77023	3.20514	2.67289	2.61103	2.95731	2.59817	2.82454	2.79945	2.81456	N/A	2.78053	2.94192	2.90771	2.66969	3.06578	2.82109	2.66445	2.84791	2.8107	N/A	2.56217	2.81377	2.77782	2.64377	N/A	2.6724	2.65948	N/A	2.45222	N/A	2.7373	N/A	N/A	2.5937	2.84896	2.72127	2.60105	2.79284	2.73071	N/A	N/A	N/A	2.79048	2.6626	2.72247	2.64947	2.73833	2.70403
flgBCDEFGHIJ	2.72651	2.65241	N/A	2.59456	2.79276	2.76196	2.71816	N/A	2.69557	2.47871	N/A	2.92445	2.72898	2.66128	2.84599	2.99852	2.71558	2.67517	2.63884	2.71257	N/A	2.71955	N/A	2.66642	2.44784	N/A	2.80217	3.2466	2.72766	2.54041	N/A	2.71318	N/A	N/A	N/A	3.02226	2.77657	2.71496	N/A	2.71749	N/A	3.21898	2.62571	N/A	2.61063	2.70814	2.65933	N/A	2.70531
ybeR-djlB	2.72913	2.71876	2.58411	2.64591	N/A	2.70455	2.65906	2.77052	2.72194	2.63993	N/A	2.70839	2.68447	2.69848	2.59923	2.72044	2.72443	2.91544	2.69607	2.80141	N/A	2.68295	N/A	2.68388	2.60072	N/A	2.73882	N/A	2.75306	2.70224	N/A	2.77827	N/A	N/A	N/A	N/A	2.74755	2.71478	N/A	2.70187	N/A	2.917	N/A	2.82048	2.6907	2.72976	2.71322	2.87692	2.7862
yqhH	2.72964	2.64931	N/A	2.4794	2.82151	3.54447	2.50012	2.88428	2.64719	2.52761	N/A	2.67681	3.65384	3.0417	N/A	3.15736	3.06908	N/A	2.88784	2.98507	N/A	2.67143	N/A	2.61846	2.81868	2.8591	2.67289	2.60568	2.72665	N/A	2.97994	2.9436	2.6138	2.88827	2.69545	N/A	2.50597	2.63012	3.1338	2.53151	N/A	3.12964	3.01466	2.61735	2.58712	2.61873	2.53016	2.6192	N/A
xapAB	2.73001	2.68075	N/A	2.605	N/A	2.81461	2.53202	2.73288	N/A	N/A	N/A	N/A	N/A	N/A	2.64184	N/A	N/A	2.77503	2.80234	2.64738	N/A	N/A	N/A	2.65026	N/A	N/A	2.77412	N/A	2.70896	N/A	N/A	N/A	2.76911	N/A	3.01503	N/A	2.72035	N/A	N/A	N/A	N/A	N/A	N/A	N/A	2.64298	2.75285	2.83086	2.62918	2.72565
torYZ	2.73019	2.75072	N/A	2.63478	N/A	2.81122	2.57171	2.7835	N/A	N/A	N/A	2.77627	2.91863	2.75029	2.72238	N/A	N/A	2.74383	2.72189	N/A	N/A	2.63196	N/A	N/A	N/A	N/A	2.69659	N/A	2.73336	N/A	N/A	N/A	N/A	N/A	N/A	N/A	2.64238	N/A	2.8169	2.65831	N/A	N/A	N/A	2.87517	N/A	2.88659	2.53989	2.77104	2.69181
fliFGHIJK	2.7306	2.65817	N/A	2.69824	2.64419	2.79016	2.77781	N/A	N/A	2.73452	N/A	2.77602	2.86772	2.73648	2.72244	2.60363	2.73712	3.34782	2.87257	2.68919	N/A	2.71061	3.0344	2.73452	2.68591	N/A	2.81573	2.79141	2.6518	2.72365	N/A	2.64989	N/A	N/A	2.79745	2.46114	2.71601	2.7516	2.8517	2.69459	N/A	N/A	2.93973	2.66514	2.65823	2.68582	2.75101	2.70764	2.7246
eutNEJG	2.73065	2.71005	N/A	2.61603	2.73858	2.96018	2.76761	2.66824	2.82711	N/A	N/A	2.67537	3.05901	2.86002	N/A	N/A	N/A	2.71494	2.68375	2.65798	N/A	2.7721	2.98554	2.63076	2.72792	N/A	2.73966	2.84813	2.64433	N/A	N/A	2.78656	2.66894	N/A	2.73639	2.8974	2.72724	N/A	2.84234	2.57937	N/A	N/A	2.97387	2.85171	2.6629	2.69174	2.66149	2.6996	2.74962
sfmA	2.73086	2.66797	N/A	2.70055	N/A	N/A	2.57326	2.72726	2.94338	N/A	N/A	N/A	2.61198	2.73169	2.79966	N/A	N/A	2.71229	N/A	2.72155	N/A	N/A	N/A	2.73942	N/A	N/A	2.62197	N/A	2.80997	N/A	N/A	2.75	N/A	N/A	2.91321	N/A	2.64841	N/A	2.72452	N/A	N/A	N/A	2.66573	N/A	2.67393	N/A	2.95323	2.82782	2.78277
fdnGHI	2.73184	2.89307	N/A	2.73184	2.65806	2.84025	2.75211	2.76131	2.72291	2.72969	N/A	N/A	2.79742	2.83365	2.79834	N/A	N/A	2.59766	N/A	2.61993	N/A	2.77945	2.82761	N/A	2.59512	N/A	2.67855	N/A	2.61089	N/A	N/A	2.60003	2.5785	N/A	2.78838	N/A	2.82953	2.69607	2.82655	2.61766	N/A	2.58567	2.82499	N/A	2.62169	2.64053	2.74113	2.78398	2.91632
araBAD	2.73236	2.64651	N/A	2.71049	2.85246	2.66208	2.78974	2.77117	2.84616	N/A	N/A	2.63134	2.80959	2.70629	N/A	2.69706	N/A	2.66559	2.70458	2.78562	N/A	2.62808	N/A	2.90645	2.68181	N/A	2.72717	2.67689	N/A	N/A	N/A	2.88566	N/A	N/A	2.72623	2.77977	2.85019	2.60434	2.81611	2.97136	N/A	N/A	N/A	2.53885	2.71237	2.66443	2.73413	2.62489	2.74765
ybeQ	2.73251	2.56334	N/A	2.63972	2.30889	2.96303	2.77535	N/A	2.57937	N/A	N/A	2.88612	3.26069	2.78606	2.81473	2.7775	N/A	2.56594	N/A	2.67739	N/A	2.67154	N/A	2.72215	2.98541	N/A	2.77885	N/A	N/A	N/A	N/A	2.68444	N/A	N/A	2.46428	N/A	N/A	2.76798	2.96194	N/A	N/A	N/A	N/A	2.92231	N/A	2.83998	2.7627	2.80741	2.76442
ygaQ	2.7344	2.69049	N/A	2.74447	2.67029	3.00951	N/A	2.9583	N/A	N/A	N/A	3.00674	2.76618	N/A	N/A	N/A	N/A	2.66626	2.71923	2.59761	N/A	2.95877	N/A	N/A	2.53937	N/A	2.59846	2.62615	2.74969	N/A	N/A	2.75034	2.37981	N/A	3.03474	N/A	2.73059	2.66066	2.86651	2.85724	N/A	N/A	N/A	N/A	2.5809	2.76826	N/A	N/A	2.75471
ydiL	2.73643	2.73454	2.6388	2.73504	N/A	2.66881	3.19837	2.92871	2.76178	2.7735	N/A	2.69099	2.74553	2.98097	N/A	N/A	N/A	2.67478	2.74904	2.71965	N/A	2.68882	3.08542	2.57139	2.73643	2.66836	2.72404	2.58981	2.65973	2.58624	3.17343	2.74594	2.94096	N/A	2.48206	N/A	2.75551	2.69599	2.87024	2.81946	N/A	2.94253	N/A	2.81329	2.71038	2.7669	N/A	2.67625	2.76103
ybhJ	2.73653	2.65198	2.37079	2.67087	2.71118	2.98796	2.64417	2.74299	2.77242	N/A	2.93782	2.68953	3.13711	2.74317	2.64209	2.85986	2.83581	2.63626	2.7684	2.72083	N/A	2.73606	2.98092	2.68641	2.87403	N/A	2.65182	2.66235	2.66435	2.63664	N/A	2.6686	3.12408	2.52005	2.82536	2.85429	2.80518	2.74388	2.82699	2.69177	N/A	2.91042	2.88624	2.70888	2.80341	2.80309	2.65428	2.70978	2.71323
yhhZ-yrhA-insA-6AB-6B-6	2.73712	2.67654	2.69312	2.8357	N/A	2.84319	2.71708	N/A	2.91471	N/A	N/A	2.83286	N/A	2.73505	N/A	N/A	N/A	2.68974	N/A	2.75332	N/A	2.67574	N/A	2.46273	N/A	N/A	2.68781	2.89456	2.72875	N/A	N/A	2.51056	N/A	N/A	2.68097	N/A	2.72173	2.72093	3.09369	2.68282	N/A	N/A	N/A	2.76135	2.68698	2.73496	N/A	N/A	2.77234
cdaR	2.73827	2.75834	N/A	2.63821	2.7626	2.79158	2.79662	2.89894	2.7283	N/A	N/A	2.67749	2.87899	2.82214	2.64642	3.03601	N/A	2.67733	2.69366	2.8172	N/A	2.72772	N/A	2.70162	2.83377	N/A	2.83374	2.84021	2.76618	2.66932	N/A	2.74989	N/A	N/A	2.70927	N/A	2.71926	2.74806	2.64616	2.71331	N/A	N/A	N/A	2.7107	2.67933	2.72633	2.70865	2.71304	2.79076
yadN	2.73874	2.65326	3.20793	N/A	N/A	N/A	2.74471	2.62499	2.47887	N/A	N/A	N/A	2.83306	2.86311	2.71081	N/A	N/A	2.53916	2.79645	2.91398	N/A	2.86416	N/A	N/A	N/A	N/A	2.81729	N/A	N/A	N/A	N/A	2.76625	N/A	N/A	2.71373	N/A	2.66349	2.69292	N/A	2.63103	N/A	N/A	N/A	N/A	2.76157	2.64212	2.95676	N/A	2.54885
setB	2.73895	2.67688	N/A	2.88112	N/A	2.7555	N/A	2.53789	2.73986	2.62921	N/A	2.4928	N/A	2.7563	N/A	3.13727	N/A	2.67028	2.75368	2.75976	N/A	2.81572	2.84229	N/A	N/A	N/A	2.80584	N/A	N/A	N/A	N/A	N/A	N/A	N/A	2.5933	N/A	2.76459	N/A	N/A	2.73939	N/A	N/A	N/A	2.91923	N/A	2.66652	2.87563	2.60053	2.65554
rhaSR	2.73945	2.72905	N/A	2.85228	N/A	3.07738	N/A	2.71029	2.85463	N/A	N/A	N/A	3.1955	2.75626	2.73611	2.85419	N/A	2.86276	2.79096	2.74491	N/A	N/A	N/A	2.51863	N/A	N/A	2.67797	N/A	2.72476	N/A	N/A	N/A	N/A	N/A	2.59498	N/A	2.6748	2.68496	2.93207	N/A	N/A	N/A	N/A	2.75157	2.62243	N/A	2.71107	2.68565	N/A
ttdR	2.73953	2.6634	N/A	2.6615	2.68001	2.99619	2.78017	2.62094	N/A	N/A	N/A	2.73611	3.3048	2.7365	2.66875	2.80957	2.8484	2.64828	2.78732	2.75277	N/A	2.68105	2.64438	2.88058	N/A	N/A	2.73317	N/A	3.06333	N/A	N/A	2.77173	N/A	N/A	2.79668	N/A	2.69413	2.74393	2.79432	2.74046	N/A	N/A	2.71437	2.55866	2.62207	2.85849	2.70362	N/A	2.66611
perR	2.74054	2.68577	N/A	2.7334	2.62364	3.05131	2.70196	N/A	2.78461	N/A	N/A	2.76812	3.11043	2.98589	N/A	N/A	N/A	2.63888	2.88531	3.01033	N/A	2.59114	N/A	N/A	2.63298	N/A	2.77154	N/A	2.79176	N/A	N/A	2.82866	N/A	N/A	N/A	N/A	2.67762	2.73967	2.91666	N/A	N/A	N/A	2.71606	2.85966	2.59725	2.74771	2.72407	N/A	2.73741
yehDCBA	2.74082	2.81379	N/A	2.78697	N/A	2.67469	N/A	N/A	N/A	N/A	N/A	2.96812	2.71485	2.74082	2.78208	N/A	N/A	2.61465	2.83694	2.81255	N/A	N/A	N/A	N/A	N/A	N/A	N/A	N/A	2.76689	N/A	N/A	2.69188	N/A	N/A	N/A	N/A	3.17655	N/A	3.22809	2.31659	N/A	N/A	N/A	2.46683	2.65401	3.08203	2.68916	2.76351	2.62664
hydN-hypF	2.74117	2.75705	N/A	2.68782	2.97598	2.67719	N/A	N/A	2.71902	2.8334	N/A	2.80813	2.88244	N/A	2.79189	2.63993	N/A	2.75321	2.82035	2.69418	N/A	2.7391	N/A	N/A	2.73708	N/A	2.66369	2.61083	2.76748	N/A	N/A	2.87794	N/A	N/A	2.59333	N/A	2.72522	2.71561	2.75213	2.82369	N/A	N/A	N/A	2.68714	2.68739	2.81053	2.81287	2.67732	2.74997
recET-ralR-ydaC-xisR-intR	2.74193	2.73047	N/A	2.70711	N/A	3.07622	2.71252	2.76008	2.73076	2.73498	N/A	2.6433	3.22217	2.75582	2.82125	N/A	N/A	2.64414	2.73803	2.78363	N/A	2.69842	N/A	2.88325	2.79558	N/A	2.71738	2.55586	2.63057	N/A	2.71967	2.79956	N/A	N/A	N/A	N/A	2.71537	2.60514	2.86842	N/A	N/A	2.81762	2.73171	2.75815	2.70547	2.72774	N/A	2.72568	2.73453
yiaWV	2.74236	2.77557	N/A	2.62826	N/A	N/A	2.8897	3.00078	2.46605	N/A	N/A	2.90653	N/A	2.66925	2.76931	N/A	N/A	2.66047	N/A	2.71863	N/A	2.52768	N/A	N/A	N/A	N/A	2.72901	N/A	N/A	N/A	N/A	2.65788	2.58937	N/A	N/A	N/A	3.08646	2.69744	N/A	N/A	N/A	N/A	N/A	N/A	N/A	2.92138	2.75057	2.75295	2.85811
ycgR	2.7432	2.72947	2.66481	3.16421	2.69594	N/A	2.78173	2.82859	2.8519	2.72028	N/A	N/A	N/A	N/A	2.6347	N/A	N/A	2.90411	N/A	2.86	N/A	2.66611	N/A	2.61831	2.75857	N/A	2.74737	N/A	2.77303	N/A	N/A	2.77203	N/A	N/A	2.77696	N/A	2.75716	2.68712	2.64098	2.68289	N/A	2.63683	N/A	N/A	2.73732	2.70532	2.7599	2.70538	2.91059
ybeT	2.74361	2.69819	N/A	2.64033	N/A	2.6708	N/A	2.84815	2.82731	N/A	N/A	2.66421	2.99878	2.71235	2.93792	N/A	N/A	N/A	2.83147	2.83137	N/A	N/A	N/A	2.49344	N/A	2.88567	N/A	N/A	2.64429	N/A	N/A	N/A	N/A	N/A	N/A	N/A	2.76128	2.7473	N/A	2.92821	N/A	N/A	N/A	2.54614	N/A	2.72623	2.74812	2.70785	2.73295
ssuEADCB	2.7444	2.81859	N/A	2.68102	N/A	2.78208	2.61026	2.76076	2.83192	N/A	N/A	2.89526	N/A	2.76764	N/A	N/A	N/A	2.64575	2.69536	2.77533	N/A	2.79696	2.80847	N/A	N/A	N/A	2.69897	N/A	2.68359	N/A	N/A	2.70341	N/A	N/A	2.63092	N/A	2.7334	N/A	2.8201	N/A	N/A	N/A	N/A	N/A	2.69243	2.79793	2.7444	2.87778	3.21429
yjeJ	2.74514	2.77607	N/A	2.89704	N/A	2.70199	2.86771	2.7789	N/A	N/A	N/A	N/A	3.0403	2.97682	2.68162	N/A	N/A	2.41991	N/A	N/A	N/A	2.63912	N/A	N/A	N/A	N/A	N/A	N/A	2.59807	N/A	N/A	2.94722	N/A	N/A	N/A	N/A	2.7201	2.75731	N/A	2.57471	N/A	N/A	N/A	N/A	2.58993	2.86867	2.89935	2.75244	2.72886
serX	2.74562	3.12177	N/A	N/A	N/A	N/A	N/A	N/A	N/A	N/A	N/A	N/A	N/A	N/A	N/A	N/A	N/A	N/A	N/A	N/A	N/A	N/A	N/A	N/A	N/A	N/A	N/A	N/A	N/A	N/A	N/A	N/A	N/A	N/A	N/A	N/A	2.74562	N/A	N/A	N/A	N/A	N/A	N/A	N/A	N/A	N/A	N/A	N/A	N/A
cadBA	2.74727	2.77561	N/A	2.70546	2.69953	N/A	2.63695	2.75665	2.86401	N/A	N/A	N/A	2.79685	2.86979	2.61499	N/A	N/A	N/A	N/A	2.70289	N/A	2.65997	2.92383	2.72311	2.70645	N/A	2.64849	2.65838	N/A	N/A	N/A	2.73444	3.03786	N/A	2.51763	N/A	2.74224	2.69988	N/A	2.69085	N/A	N/A	N/A	2.81821	2.7208	2.67934	2.67163	2.78647	2.77171
yfjI	2.74982	2.70531	N/A	2.69443	2.70365	3.55239	N/A	N/A	N/A	2.72766	N/A	2.766	3.69788	2.86691	2.71305	3.01686	3.03151	2.7148	2.89764	2.90998	N/A	2.70488	N/A	2.72667	N/A	N/A	2.66774	2.71133	2.79462	2.76021	2.94153	2.85218	N/A	N/A	2.79542	N/A	2.71884	2.74235	3.03294	2.73864	N/A	3.1437	3.09944	2.73374	2.60649	2.72723	2.71168	2.74257	2.6814
yaaW	2.74993	2.62486	N/A	2.47659	2.57732	3.64141	2.70672	2.72292	2.82803	N/A	N/A	2.72384	N/A	2.94518	2.83506	3.15248	N/A	2.58809	2.93592	3.03799	N/A	2.64543	2.70953	N/A	2.81322	N/A	2.53215	2.73144	2.77172	N/A	N/A	2.87934	N/A	N/A	N/A	3.21901	2.5167	2.63669	3.23196	2.49776	N/A	3.12465	2.8209	2.64914	2.64866	N/A	N/A	2.61835	2.68836
ydiFO	2.7515	2.79221	N/A	2.75098	2.9355	2.61373	2.73818	N/A	N/A	N/A	N/A	2.84917	2.8387	N/A	2.69644	3.07125	N/A	2.82683	N/A	2.78747	N/A	2.71198	2.53082	N/A	2.54926	N/A	3.11672	N/A	N/A	N/A	N/A	2.57675	N/A	N/A	N/A	N/A	2.71858	N/A	3.35771	2.67462	N/A	N/A	3.09792	2.68329	2.7515	N/A	2.50101	2.70121	2.78637
arpA	2.75159	2.8323	N/A	2.59438	2.77045	2.72364	2.587	N/A	N/A	N/A	N/A	N/A	2.62773	N/A	N/A	2.62595	N/A	N/A	2.6648	N/A	N/A	2.53733	N/A	N/A	2.52633	N/A	2.71306	N/A	2.82725	N/A	N/A	2.52215	N/A	N/A	2.61905	N/A	2.75384	2.75511	2.81941	N/A	N/A	N/A	N/A	2.65543	2.58252	2.85248	2.7159	2.62503	2.65064
yifB	2.75209	2.70995	N/A	2.70226	N/A	2.68805	2.78477	2.79042	2.82345	2.78069	N/A	N/A	2.96427	2.80997	2.77592	N/A	N/A	2.68543	2.86549	2.83323	N/A	2.86286	N/A	2.88629	2.72975	N/A	2.71161	2.97873	2.69068	N/A	N/A	2.62988	N/A	N/A	2.70105	N/A	2.69128	2.70271	N/A	2.76879	N/A	2.84564	N/A	2.94213	2.675	2.75503	2.67837	2.70287	2.77462
yeaVW	2.7536	2.67254	2.74823	2.62427	2.82682	2.74438	2.74111	N/A	N/A	N/A	N/A	2.81541	2.75448	2.77697	2.69559	N/A	2.65027	2.7555	2.79597	2.89789	N/A	2.70433	N/A	2.72557	2.7805	N/A	N/A	N/A	N/A	2.8445	N/A	2.774	N/A	N/A	2.80313	N/A	2.81041	2.65392	N/A	2.80472	N/A	N/A	2.87859	N/A	2.80495	2.81469	2.727	2.6763	2.59009
eptA	2.75471	2.76343	N/A	2.74582	N/A	2.68493	2.61757	2.78306	2.59249	N/A	N/A	2.71616	2.76888	2.74666	2.73067	N/A	N/A	2.85274	2.76759	2.7306	N/A	2.65391	2.79727	3.02777	2.67413	N/A	2.72616	2.63647	N/A	N/A	N/A	2.74072	N/A	N/A	3.01777	N/A	2.71	2.71074	N/A	2.90422	N/A	N/A	N/A	N/A	N/A	2.70271	2.59622	2.79954	2.75779
lgoT	2.75493	2.68852	N/A	2.63365	2.80415	2.7924	2.72226	N/A	2.92526	2.79175	N/A	2.88065	3.15126	2.67634	2.83579	2.61623	N/A	2.79592	N/A	2.85761	N/A	2.70979	2.75054	2.83075	N/A	N/A	2.78181	N/A	2.73972	N/A	N/A	2.67508	N/A	N/A	3.07083	2.70036	2.99707	2.79636	N/A	2.66385	N/A	N/A	2.82189	2.64177	2.67695	2.75888	N/A	2.92027	2.75179
yzgL	2.75574	2.6219	N/A	2.7043	N/A	2.73361	2.84457	2.69232	2.86152	N/A	N/A	N/A	2.84981	N/A	2.7323	N/A	N/A	2.52475	2.75746	2.61973	N/A	2.22262	N/A	2.51941	N/A	N/A	N/A	N/A	2.76158	N/A	N/A	2.58886	N/A	N/A	2.78454	N/A	2.73052	2.64495	N/A	N/A	N/A	N/A	N/A	N/A	2.68995	N/A	2.63037	N/A	2.83284
yagML	2.75746	2.78877	N/A	2.72332	N/A	2.79341	2.66885	2.74135	N/A	N/A	N/A	2.61244	3.02513	2.97377	2.69222	N/A	N/A	2.91359	N/A	2.68841	N/A	2.80234	N/A	N/A	N/A	N/A	N/A	N/A	2.55395	N/A	N/A	2.75321	N/A	N/A	N/A	N/A	2.77104	2.75746	2.80781	N/A	N/A	N/A	N/A	N/A	2.80199	N/A	N/A	2.70641	2.79069
yidX	2.75751	2.67125	2.80301	2.63894	2.76727	3.2421	2.68565	2.76993	3.20917	N/A	N/A	2.84664	N/A	2.75978	2.82762	2.87984	2.96809	2.67733	2.85631	2.89012	N/A	2.64678	N/A	2.84647	2.73685	N/A	2.71904	N/A	N/A	2.75751	N/A	2.76889	2.74484	N/A	N/A	2.95336	2.66225	2.69521	2.99391	2.71019	N/A	3.03839	2.93138	2.8284	2.69153	2.71448	2.71336	2.83588	2.82086
ygeF	2.75925	2.61939	N/A	2.72492	2.66839	3.00907	2.82809	2.63884	2.82787	2.84164	N/A	2.70671	3.07646	2.79657	2.68796	2.85192	N/A	2.69913	2.88947	2.57504	N/A	2.78025	2.89249	N/A	3.01682	N/A	2.73539	N/A	N/A	N/A	N/A	2.67122	N/A	N/A	2.83061	N/A	2.72217	2.71103	N/A	2.82733	N/A	2.94941	N/A	2.82649	2.63213	2.82901	2.86776	2.76836	2.73652
ompG	2.7602	2.79194	N/A	2.6932	N/A	3.30886	2.70334	2.9013	2.63232	N/A	N/A	2.83807	3.59201	2.78679	2.76113	3.04042	N/A	2.7454	2.87959	3.03818	N/A	2.81868	2.52816	N/A	N/A	N/A	2.68219	2.8333	2.69775	N/A	N/A	2.92646	N/A	N/A	2.71245	N/A	2.70511	2.6648	3.03181	2.69485	N/A	N/A	N/A	2.70103	2.61946	2.7772	2.74502	2.70941	2.74721
yccM	2.76096	2.72825	N/A	2.68021	N/A	2.7999	2.77797	2.77564	2.68979	N/A	2.89007	2.84118	2.96145	N/A	2.85791	3.01388	N/A	2.60111	N/A	2.77304	N/A	2.59208	N/A	N/A	N/A	N/A	2.79135	N/A	N/A	N/A	2.94426	2.74406	3.04928	N/A	N/A	N/A	2.96284	2.74059	2.87593	2.74196	N/A	2.85746	3.06273	2.66638	2.69461	2.68777	2.65655	2.64676	2.89311
ybhM	2.76152	2.83172	N/A	2.69718	2.67106	2.8938	N/A	2.6691	2.74376	2.78013	N/A	2.67233	2.82155	2.69299	2.65853	N/A	2.89716	2.68559	2.93272	2.76494	N/A	2.75657	2.85827	N/A	N/A	N/A	2.70482	N/A	2.74088	N/A	N/A	2.75188	N/A	N/A	2.72856	2.80281	2.82365	2.77826	2.65779	2.60625	N/A	2.97736	2.87458	2.82003	2.75784	2.76134	2.73574	2.79513	2.97422
ygjJK	2.7618	2.65608	N/A	2.76466	N/A	2.94024	2.81921	2.66327	2.83863	2.41149	N/A	3.01087	3.2611	2.8012	3.07925	2.79383	N/A	2.66832	2.68975	N/A	N/A	2.66692	N/A	N/A	N/A	N/A	2.79555	N/A	2.51345	2.52116	N/A	2.64508	N/A	N/A	2.93106	N/A	2.75932	2.68052	2.70601	2.77518	N/A	N/A	N/A	2.68911	N/A	2.65475	2.43512	2.70617	2.71222
ydfV	2.76243	2.66661	2.75026	2.52219	2.77889	3.5057	N/A	2.85505	2.7931	N/A	N/A	2.74369	3.64964	3.01495	2.81809	3.15805	3.01522	2.5941	2.79523	2.96009	N/A	2.64448	2.66306	2.45781	N/A	2.74048	2.68678	2.77281	2.76335	2.88512	N/A	2.51895	2.58088	N/A	2.51061	N/A	2.54082	N/A	3.1076	2.60763	N/A	3.0846	3.14071	2.5509	2.61857	2.72217	2.61309	2.77734	2.6575
efeOB	2.76291	2.69264	2.76836	2.60052	2.76643	3.54643	2.66646	2.71206	2.65847	2.69683	2.82339	2.74654	3.67702	3.07235	2.88801	3.10707	3.33172	2.62891	2.95974	3.06694	N/A	2.68529	2.72699	2.58631	2.82219	N/A	2.72908	2.68075	2.80523	N/A	3.10431	3.00381	2.70839	N/A	2.72766	N/A	2.61484	2.75481	3.18307	2.65817	N/A	3.35208	3.1317	2.73055	2.66383	2.71404	2.62128	2.71718	2.70353
allA	2.76327	2.79474	N/A	2.78424	N/A	2.65499	N/A	N/A	N/A	N/A	N/A	N/A	N/A	2.87969	N/A	N/A	N/A	3.15616	N/A	N/A	N/A	2.58568	N/A	N/A	N/A	N/A	2.76327	N/A	2.91615	N/A	N/A	2.85893	N/A	N/A	N/A	N/A	2.94569	N/A	N/A	N/A	N/A	N/A	N/A	N/A	N/A	2.76168	N/A	2.93786	2.72743
yafU	2.76342	2.72091	N/A	2.83273	2.55578	2.8592	2.85742	2.93794	2.72221	N/A	N/A	2.66123	2.8615	N/A	2.84211	N/A	N/A	2.69957	2.65169	2.86073	N/A	2.59259	N/A	2.81979	2.69553	N/A	2.73721	N/A	2.92398	2.99034	N/A	N/A	2.59799	N/A	N/A	N/A	2.81666	2.87526	N/A	N/A	N/A	N/A	N/A	N/A	2.70838	2.67455	2.76737	2.73102	N/A
hlyE	2.76634	2.8121	N/A	2.723	N/A	2.94506	2.77238	2.83543	2.98829	N/A	N/A	2.92599	N/A	2.93288	2.98722	N/A	N/A	2.73056	2.71533	2.74819	N/A	2.67308	N/A	N/A	N/A	N/A	2.76634	3.08215	2.8307	N/A	N/A	2.81423	N/A	N/A	2.72386	N/A	2.85752	N/A	3.03456	2.68909	N/A	N/A	N/A	2.87751	2.73051	2.75699	2.80039	N/A	2.72907
ygeG	2.76663	2.8324	N/A	2.60985	N/A	2.77935	2.83812	N/A	2.69156	N/A	N/A	2.62294	N/A	2.68856	N/A	N/A	N/A	2.53025	2.5977	N/A	N/A	N/A	N/A	N/A	N/A	N/A	2.72681	N/A	N/A	N/A	N/A	2.71824	N/A	N/A	N/A	N/A	2.82395	2.64939	N/A	2.81925	N/A	N/A	N/A	N/A	2.80737	2.79786	N/A	2.69248	2.56664
nupX	2.76723	2.68727	2.88161	2.71113	N/A	3.47668	2.7487	2.77854	2.90431	2.62357	2.80855	2.77069	3.61727	2.94124	2.79656	N/A	3.33133	2.70923	2.90116	3.01947	N/A	2.76377	2.63052	2.59236	2.69436	N/A	2.69233	N/A	2.77736	N/A	2.91261	2.92577	N/A	N/A	2.76265	N/A	2.74367	2.71936	3.08719	2.72395	N/A	N/A	3.12711	2.84338	2.81151	2.73986	2.67909	2.73472	2.76013
fdrA-ylbEF-ybcF	2.76778	2.87361	N/A	2.85179	N/A	N/A	N/A	N/A	N/A	N/A	N/A	N/A	2.81435	2.74229	2.9944	N/A	N/A	N/A	2.86155	2.74844	N/A	2.76529	N/A	N/A	N/A	N/A	3.0341	N/A	2.80308	N/A	N/A	2.79026	N/A	N/A	N/A	N/A	N/A	2.66199	N/A	N/A	N/A	N/A	N/A	N/A	2.70648	2.8414	N/A	2.70649	2.89283
yhcG	2.76829	2.74513	2.74398	2.71592	2.72756	3.22497	2.78363	2.84967	2.63507	2.76623	3.01436	2.74016	3.30807	2.82277	2.76231	2.84041	N/A	2.67312	N/A	2.87521	N/A	2.71892	N/A	2.70013	2.71038	N/A	2.76829	2.8489	2.8245	2.85537	2.66489	2.74967	2.79616	N/A	2.98319	N/A	2.73414	2.81066	2.9422	2.755	N/A	3.03877	N/A	2.80462	2.63974	2.75743	2.68336	2.69697	2.80445
molR_2R_3-yehI	2.77041	2.71955	N/A	2.4233	N/A	2.99844	2.53684	N/A	N/A	N/A	N/A	2.78772	3.29169	2.85485	2.72124	N/A	3.08358	2.6453	2.64242	2.84986	N/A	2.76342	N/A	N/A	2.94042	N/A	2.78441	N/A	2.62269	N/A	N/A	N/A	N/A	N/A	2.54795	N/A	2.66846	2.77443	2.8086	2.77214	N/A	N/A	N/A	N/A	2.6954	2.93876	2.58222	2.63408	N/A
eutSPQTDM	2.77052	2.81641	N/A	2.6406	N/A	2.81059	2.88138	2.645	N/A	N/A	N/A	N/A	N/A	2.84944	N/A	N/A	N/A	2.60332	2.65308	2.90438	N/A	2.49991	N/A	N/A	N/A	N/A	N/A	N/A	N/A	N/A	N/A	2.85745	N/A	N/A	2.87351	N/A	2.81299	2.79166	2.98423	2.84455	N/A	N/A	N/A	N/A	2.86776	N/A	2.74348	2.7761	2.89654
folC-dedD	2.77162	2.72448	N/A	2.7533	2.85613	2.79472	2.75437	2.78388	2.86771	2.82733	N/A	2.80256	2.88033	2.75169	2.83186	N/A	N/A	2.78275	2.86252	2.74372	N/A	2.74121	N/A	2.80824	2.80478	N/A	2.76735	2.91718	2.65726	N/A	N/A	2.82401	2.72169	N/A	2.77162	N/A	2.73225	2.63554	2.75747	2.77159	N/A	N/A	2.93225	2.78742	2.75871	2.89026	2.72075	2.8421	N/A
aegA	2.77308	2.77548	N/A	N/A	N/A	3.06236	N/A	2.7903	2.59824	N/A	N/A	2.83139	3.38592	2.81858	2.75221	N/A	N/A	2.86549	2.62613	2.90578	N/A	2.75806	2.64383	N/A	N/A	N/A	2.83494	2.50737	2.89642	N/A	N/A	2.89115	N/A	N/A	2.80162	N/A	2.75335	2.75711	2.86032	N/A	N/A	N/A	N/A	N/A	2.73911	3.01337	2.60429	2.68604	2.70646
yfjPQ	2.77362	2.75532	N/A	2.71818	N/A	2.77066	2.72359	2.83659	2.73676	N/A	N/A	2.76937	2.86116	2.7637	2.74401	N/A	N/A	2.82904	2.75016	2.79906	N/A	2.63521	N/A	2.8005	N/A	N/A	3.11181	N/A	2.77706	2.52983	N/A	2.7776	N/A	N/A	2.67692	N/A	2.76906	2.84231	2.64294	2.81257	N/A	N/A	N/A	2.61161	2.75135	2.7496	2.75473	2.75717	2.79424
glnK-amtB	2.77422	2.69548	N/A	2.66172	2.62784	3.1133	2.6263	2.58731	N/A	N/A	N/A	3.00551	2.68994	2.7126	2.96002	2.66236	N/A	2.72204	2.75209	2.81637	N/A	2.65439	N/A	2.72005	N/A	N/A	2.76164	2.68569	2.79284	2.91416	N/A	2.75924	N/A	N/A	N/A	N/A	2.75738	2.8534	2.91578	2.75651	N/A	N/A	N/A	2.91533	2.60919	2.61243	3.01427	2.7421	3.00874
yphFED	2.77647	2.81963	N/A	2.78027	N/A	2.90417	N/A	2.71124	2.70991	N/A	N/A	2.71111	3.03468	2.83545	2.8285	N/A	N/A	N/A	N/A	2.77726	N/A	2.60981	N/A	N/A	2.70099	N/A	N/A	N/A	2.78791	N/A	N/A	2.79504	N/A	N/A	2.68575	N/A	2.78064	2.78586	2.79209	2.88057	N/A	N/A	N/A	2.62874	N/A	2.80446	N/A	3.04046	2.84969
sfmCD	2.77712	2.68436	2.72531	2.63301	2.63936	3.097	N/A	2.77697	2.71538	2.81106	N/A	2.81761	3.30919	2.79246	2.65148	N/A	N/A	2.71059	2.72673	2.82094	N/A	2.78881	N/A	N/A	3.1154	N/A	2.6425	2.87188	2.76052	N/A	N/A	2.73265	2.95616	N/A	2.9711	N/A	2.70422	2.71536	2.78652	2.734	N/A	N/A	N/A	2.69412	2.70798	2.70628	2.63467	2.77816	2.84973
ycfJ	2.77716	2.7481	N/A	2.76134	N/A	2.80962	2.71419	N/A	2.89002	N/A	N/A	2.77118	2.93788	N/A	2.71339	2.82565	N/A	2.74687	N/A	3.06602	N/A	2.63471	2.61594	2.80352	2.78248	N/A	2.81676	N/A	2.78773	2.71564	N/A	2.56692	2.83118	N/A	2.92446	N/A	2.71939	2.70881	2.71992	2.69061	N/A	N/A	2.74213	2.59692	2.73209	2.81643	2.77564	2.76162	2.8299
xylFGHR	2.77742	2.81608	N/A	2.65681	N/A	3.08645	2.7969	2.7947	N/A	N/A	N/A	N/A	3.35778	2.62367	N/A	N/A	N/A	2.66164	2.8771	2.95731	N/A	2.7857	N/A	N/A	N/A	N/A	N/A	N/A	N/A	N/A	N/A	2.80121	N/A	N/A	N/A	N/A	2.6349	2.93509	N/A	2.7722	N/A	N/A	N/A	N/A	2.66451	2.80406	N/A	N/A	2.68961
ybcLM	2.78028	2.83938	N/A	2.69065	N/A	2.96056	N/A	2.74781	3.09694	N/A	N/A	N/A	3.36144	2.81355	2.60684	N/A	N/A	2.77915	2.84202	2.76596	N/A	2.66105	N/A	2.73221	N/A	N/A	2.7107	N/A	2.79176	N/A	N/A	2.73561	N/A	N/A	N/A	N/A	2.83962	2.74701	2.84013	2.84014	N/A	N/A	N/A	N/A	2.60008	2.78047	2.78384	2.83264	2.75627
ybgQPO	2.78247	2.79651	N/A	2.66843	2.91687	3.29901	2.74992	2.87237	2.7146	2.84508	N/A	2.78967	3.43714	2.93964	2.65345	N/A	N/A	2.68562	2.79665	2.88241	N/A	2.78247	2.84584	2.67774	3.04962	N/A	2.85639	2.85677	2.77048	N/A	2.77647	2.91197	N/A	N/A	2.76646	N/A	2.7139	3.02664	2.99056	2.78162	N/A	N/A	2.9142	2.79352	2.67984	2.73413	2.63842	2.69715	2.89503
eco	2.78474	2.72448	N/A	2.67492	N/A	2.84777	2.74442	N/A	2.98721	2.82072	N/A	2.91471	2.94347	2.91552	2.68036	2.86913	2.87164	2.72522	2.88284	2.7128	N/A	2.733	N/A	N/A	2.76987	N/A	2.75619	2.9026	2.68769	3.01025	N/A	2.76841	3.09215	N/A	2.81349	N/A	2.7131	2.85729	N/A	2.70896	N/A	N/A	2.92319	3.17461	2.73824	2.69	2.79984	2.67914	2.83161
yqeIJ	2.78508	2.73884	N/A	2.74655	2.75766	2.88518	2.74561	2.84677	2.70974	N/A	3.11593	2.77651	N/A	2.80098	2.8376	N/A	N/A	2.74224	N/A	2.81636	N/A	2.79965	N/A	2.78508	2.8719	N/A	2.71803	N/A	2.84377	N/A	N/A	2.77951	N/A	N/A	2.81064	N/A	2.78669	2.70326	2.8157	2.84044	N/A	N/A	N/A	2.75664	2.75337	2.84071	2.70572	2.86607	2.83837
ligB	2.78513	2.64102	N/A	N/A	N/A	N/A	N/A	N/A	N/A	N/A	N/A	N/A	3.08235	N/A	N/A	N/A	N/A	3.00709	N/A	2.80936	N/A	N/A	N/A	N/A	N/A	N/A	N/A	N/A	N/A	N/A	N/A	2.67605	N/A	N/A	N/A	N/A	N/A	N/A	N/A	N/A	N/A	N/A	N/A	N/A	N/A	N/A	N/A	2.97763	2.77931
yfaL	2.7875	2.66698	N/A	2.72415	N/A	2.8353	N/A	N/A	N/A	N/A	N/A	N/A	2.99307	N/A	N/A	N/A	N/A	2.626	2.79094	2.64206	N/A	N/A	N/A	N/A	N/A	N/A	3.06305	N/A	2.82192	N/A	N/A	2.88468	N/A	N/A	N/A	N/A	N/A	3.02119	N/A	3.03404	N/A	N/A	N/A	N/A	2.60835	N/A	2.79987	3.15316	2.76644
ygjI	2.78913	2.7592	2.7481	2.7286	2.60332	3.12138	2.88725	2.71708	2.82068	N/A	2.8675	2.75126	3.22034	2.83727	2.74243	2.85753	2.95362	2.77816	2.89409	2.91286	N/A	2.67662	2.69529	2.84698	2.67585	N/A	2.83183	2.63479	2.62325	2.88435	3.07805	2.83052	N/A	N/A	2.87467	N/A	2.70012	2.69144	2.96989	2.78026	N/A	2.9752	3.03847	2.70123	2.65441	2.77594	N/A	2.75089	2.81478
dsdXA	2.79044	2.75364	2.98452	2.80537	2.84035	2.7141	2.72523	2.84247	2.94104	2.7548	N/A	2.83591	2.8727	2.81039	2.96618	N/A	N/A	2.70267	2.76808	2.77486	N/A	2.74187	N/A	2.74312	2.87564	N/A	2.82318	2.76437	2.72822	2.78569	N/A	2.81187	2.86662	N/A	2.65387	N/A	2.78838	2.82758	2.81517	2.72253	N/A	2.92808	2.95099	2.85436	2.74176	2.77651	N/A	2.67936	2.82117
rpnB	2.79066	2.78742	2.7201	2.76581	2.90439	N/A	2.71326	2.81727	2.90326	2.67653	N/A	2.89026	2.86175	2.65001	2.85047	2.74452	2.75561	2.67945	2.82282	2.64235	N/A	2.8752	2.96377	2.76158	2.9398	N/A	2.81814	N/A	2.81878	2.53192	2.67316	2.8138	N/A	N/A	2.88753	N/A	2.75906	2.78274	2.81402	2.82205	N/A	N/A	2.88005	2.75604	2.74946	2.87658	2.86472	2.77288	2.78134
yihR	2.79447	2.83421	N/A	2.80873	N/A	N/A	2.74391	N/A	N/A	N/A	N/A	N/A	3.58243	2.82268	N/A	N/A	N/A	2.68836	N/A	2.93012	N/A	N/A	N/A	N/A	N/A	N/A	N/A	N/A	2.78011	N/A	N/A	2.9969	N/A	N/A	N/A	N/A	2.86885	2.52986	N/A	3.1268	N/A	N/A	N/A	N/A	2.80332	2.79852	2.53314	2.70714	2.70046
mdtNOP	2.79598	2.82569	N/A	3.01966	2.73836	2.80068	2.65549	2.76516	2.91839	N/A	N/A	N/A	2.94671	2.83637	N/A	N/A	N/A	2.77827	2.86263	2.87535	N/A	2.71605	N/A	2.66068	2.84536	N/A	2.69913	N/A	2.736	N/A	N/A	2.84237	N/A	N/A	N/A	N/A	2.7925	2.86678	2.8554	2.79946	N/A	N/A	2.72699	2.65709	2.63795	2.70878	2.6473	2.82534	2.87546
dauA	2.79829	2.7602	N/A	2.80596	3.00098	2.86665	2.83016	2.89811	2.6876	N/A	N/A	2.74986	2.82955	2.75411	2.81135	2.97636	2.89688	2.65717	2.7973	2.75585	N/A	2.83707	N/A	N/A	2.67083	N/A	2.78554	3.03518	2.81103	2.4127	N/A	3.10079	2.92553	N/A	2.72451	N/A	N/A	3.08067	2.74548	2.8575	N/A	N/A	N/A	2.7819	2.72249	2.82671	N/A	2.77142	2.79752
ybaV	2.80006	2.95463	N/A	2.74722	2.80491	2.82842	2.75485	2.84027	2.89239	2.84077	N/A	2.81041	2.73053	2.79754	2.92676	N/A	N/A	2.78767	2.78517	2.7315	N/A	2.75784	N/A	2.5531	2.85028	N/A	2.80707	N/A	2.87232	N/A	N/A	2.8958	N/A	N/A	2.92496	N/A	2.83937	2.81365	2.82175	2.84764	N/A	N/A	N/A	2.77553	N/A	2.78708	2.70657	2.83268	2.84257
pphA	2.80066	2.76859	N/A	2.93126	N/A	N/A	N/A	N/A	N/A	N/A	N/A	N/A	N/A	N/A	N/A	N/A	N/A	2.94148	N/A	N/A	N/A	2.76197	N/A	N/A	N/A	N/A	2.93355	N/A	N/A	N/A	N/A	N/A	N/A	N/A	N/A	N/A	2.87432	3.00847	N/A	2.9779	N/A	N/A	N/A	N/A	2.7023	N/A	N/A	2.62296	2.74169
ygiS	2.8016	2.82742	N/A	2.75176	2.84955	2.84876	2.77591	2.79333	2.81842	2.9077	N/A	2.78241	2.98092	2.8413	2.78836	N/A	2.714	2.82865	2.96072	2.87637	N/A	2.79037	N/A	N/A	2.72485	N/A	2.82199	3.01891	2.69913	N/A	N/A	2.80234	3.01754	N/A	2.75887	N/A	2.78557	3.03976	N/A	2.82573	N/A	N/A	N/A	2.84168	2.74118	2.80045	2.76876	2.80085	2.7833
yfjM	2.80202	2.7501	N/A	3.01652	N/A	N/A	N/A	2.8403	2.73954	N/A	N/A	2.70506	2.8161	2.94933	2.88517	N/A	N/A	2.59491	2.80202	2.77278	N/A	2.74556	N/A	2.85073	N/A	N/A	2.89266	2.76597	2.82022	N/A	N/A	2.81289	N/A	N/A	N/A	N/A	2.96586	2.84217	2.75423	2.87046	N/A	2.75223	N/A	2.71216	2.74936	2.78403	2.807	2.79192	2.85988
allS	2.80208	2.68895	N/A	2.91836	N/A	2.90016	3.01237	2.51228	N/A	N/A	N/A	2.60887	2.92373	2.89702	2.69108	N/A	N/A	N/A	2.62109	2.75216	N/A	2.70966	N/A	N/A	N/A	N/A	2.87356	N/A	2.81438	N/A	N/A	2.85218	N/A	N/A	2.85473	N/A	2.94226	2.84074	N/A	3.00089	N/A	N/A	N/A	N/A	2.59722	2.88474	N/A	2.89375	2.70941
yiaD	2.80395	2.71212	2.74259	2.77367	2.72203	3.11472	2.85885	2.8449	2.75494	2.61544	3.29415	2.84051	3.03199	2.84496	2.75935	2.9091	2.93268	2.79959	2.93343	2.93667	N/A	2.77279	2.7578	2.71534	2.85074	N/A	2.76158	2.73261	2.77115	2.9181	2.98364	2.79435	2.70729	N/A	2.87694	N/A	2.73674	2.86982	2.96144	N/A	N/A	3.0886	2.92321	2.88498	2.75019	2.69827	2.76627	2.72909	2.82107
ydjE	2.80463	2.73734	N/A	2.85418	N/A	2.9373	2.90443	2.64917	2.8437	N/A	N/A	N/A	3.09518	N/A	2.73433	N/A	N/A	2.85679	2.74325	2.71568	N/A	2.67385	N/A	N/A	N/A	N/A	N/A	N/A	2.66579	N/A	N/A	2.81184	N/A	N/A	2.74553	N/A	2.76651	2.80463	2.81976	2.77256	N/A	N/A	N/A	N/A	2.62764	2.94768	2.63258	2.78525	2.82139
symE	2.80498	2.77225	N/A	2.62703	2.9735	2.80429	N/A	2.67801	2.76641	N/A	N/A	2.93273	2.95372	2.80341	2.81144	N/A	N/A	2.71909	2.76463	2.76176	N/A	2.87634	N/A	2.8648	2.93144	N/A	2.81464	2.74533	2.79657	N/A	N/A	2.7713	N/A	N/A	2.83983	N/A	2.75059	2.86458	2.98775	2.80498	N/A	N/A	N/A	2.76671	2.73571	2.77479	2.76334	2.82914	2.84222
yadV-htrE	2.80568	2.83915	N/A	2.73507	N/A	2.86141	2.85051	2.97578	2.84728	N/A	N/A	N/A	2.96075	2.80197	2.73501	3.16694	N/A	2.66673	2.72377	2.73233	N/A	2.83779	N/A	3.15645	N/A	N/A	2.69143	N/A	2.6449	N/A	N/A	2.85652	N/A	N/A	2.93248	N/A	2.71514	2.72401	2.82242	N/A	N/A	N/A	N/A	2.96174	2.63381	2.78756	2.87845	2.76666	2.8102
gltA	2.80752	2.54603	N/A	N/A	N/A	3.73097	N/A	N/A	N/A	N/A	N/A	N/A	3.87466	3.2015	2.82337	N/A	N/A	N/A	2.82275	3.22489	N/A	N/A	N/A	2.6994	N/A	N/A	N/A	N/A	N/A	N/A	N/A	3.05902	N/A	N/A	N/A	N/A	N/A	N/A	N/A	N/A	N/A	N/A	N/A	N/A	N/A	2.53312	2.51125	N/A	N/A
uxuAB	2.80758	2.75883	N/A	2.77796	2.84064	3.20368	2.64773	2.78604	2.76284	2.71505	N/A	2.83329	3.07956	2.81739	3.07311	N/A	N/A	2.81606	2.99392	2.83982	N/A	2.83552	N/A	N/A	2.64984	N/A	N/A	2.78239	2.72289	N/A	N/A	2.7274	N/A	N/A	2.65262	N/A	2.72831	2.7739	2.88119	2.7261	N/A	N/A	2.81029	3.31915	2.77792	2.79301	2.77152	2.77643	2.77033
yjiHG-iadA	2.81214	2.7769	N/A	2.77334	2.62882	2.88271	2.755	2.78223	2.98386	N/A	N/A	2.91781	2.89619	2.92464	2.77984	2.99672	3.04684	2.62542	2.7729	2.76669	N/A	2.78967	2.92612	2.90563	2.67428	N/A	2.89012	N/A	2.71818	2.79957	N/A	N/A	N/A	N/A	2.83699	N/A	2.77896	2.76245	2.82997	2.82865	N/A	N/A	N/A	2.65293	2.70064	2.76391	2.87654	2.8106	2.83599
ybaE	2.81222	2.76085	N/A	2.79526	N/A	3.07148	2.78933	2.79335	2.83404	N/A	N/A	2.73218	2.96001	2.76934	2.75828	N/A	N/A	2.71579	2.87397	2.70721	N/A	2.76031	2.8653	2.87394	2.77823	N/A	2.78015	2.93827	2.72029	N/A	N/A	2.90593	N/A	N/A	2.6981	N/A	2.73759	3.03695	3.03058	2.77306	N/A	N/A	2.88163	2.6945	2.82054	2.79779	2.80608	2.69922	2.82435
ybdR	2.81688	2.7573	N/A	2.81591	N/A	2.8175	2.83475	2.74405	2.8836	N/A	N/A	2.82736	2.8607	2.8497	2.77508	N/A	N/A	2.76691	2.79071	2.8074	N/A	N/A	N/A	2.847	2.79096	N/A	2.79837	2.82935	2.72095	2.76433	N/A	2.73566	N/A	N/A	2.65773	2.82706	2.88941	2.82865	2.91536	2.83322	N/A	N/A	N/A	2.68672	2.73786	2.64115	2.80833	2.76774	2.82004
ybhI	2.81719	2.66368	N/A	N/A	N/A	3.11899	2.7278	2.71982	N/A	N/A	N/A	N/A	N/A	2.8607	2.79356	N/A	2.96162	2.63356	2.72698	N/A	N/A	N/A	N/A	N/A	N/A	N/A	3.00874	N/A	3.011	N/A	N/A	2.85386	N/A	N/A	2.97311	N/A	2.76914	2.70075	3.18616	2.57044	N/A	N/A	N/A	N/A	2.68568	2.84945	2.6487	N/A	2.69428
asnV	2.81775	2.77021	N/A	2.81452	N/A	N/A	N/A	N/A	N/A	N/A	N/A	N/A	N/A	N/A	N/A	N/A	N/A	N/A	N/A	N/A	N/A	N/A	N/A	N/A	N/A	N/A	N/A	N/A	N/A	N/A	N/A	N/A	N/A	N/A	N/A	N/A	2.82098	2.69257	N/A	N/A	N/A	N/A	N/A	N/A	N/A	N/A	N/A	2.98874	N/A
ygeQ	2.81864	2.7073	2.85815	2.85586	2.75786	2.77231	2.78194	2.87167	2.77378	2.86062	3.02339	2.78258	3.02878	2.77096	2.8283	2.96515	N/A	2.76103	2.88143	N/A	N/A	2.79441	N/A	2.89504	N/A	N/A	2.81715	2.60573	2.74375	2.96861	N/A	2.86655	2.84122	N/A	2.80104	N/A	2.82	2.85298	2.70063	2.75653	N/A	2.84129	N/A	2.61404	2.74949	2.88425	2.75764	2.74325	2.8185
yecF	2.81885	2.76062	2.9814	2.68219	2.87596	2.89201	2.91614	2.81505	2.81934	N/A	N/A	2.79252	2.74328	2.83728	2.80659	N/A	N/A	2.75421	2.91065	2.83884	N/A	2.78855	N/A	2.78609	N/A	N/A	2.78886	N/A	2.7664	N/A	N/A	2.81259	N/A	N/A	2.83631	N/A	2.75422	2.81143	2.84746	2.94002	N/A	3.01338	2.8969	2.79335	2.67982	2.89761	2.83941	2.76159	2.85127
umuDC	2.81894	2.81538	N/A	2.797	2.8385	2.95622	2.76879	2.85299	2.87133	N/A	N/A	N/A	2.93575	2.92335	2.77704	2.70711	N/A	2.74342	2.87683	2.87202	N/A	N/A	N/A	2.77902	2.79088	N/A	2.84399	N/A	N/A	N/A	2.86057	2.79955	N/A	N/A	2.91755	N/A	2.85736	2.72452	2.73134	2.74111	N/A	N/A	2.70066	N/A	2.77136	2.75603	2.81744	2.86138	2.94536
yfcV	2.82072	2.8383	N/A	2.66408	N/A	N/A	2.82072	N/A	2.67824	N/A	N/A	N/A	N/A	N/A	N/A	N/A	N/A	N/A	N/A	N/A	N/A	N/A	N/A	N/A	N/A	N/A	N/A	N/A	2.85322	N/A	N/A	N/A	N/A	N/A	N/A	N/A	2.7241	2.82965	N/A	N/A	N/A	N/A	N/A	N/A	2.82318	2.96038	N/A	N/A	2.76179
ygbN	2.82078	2.74895	N/A	2.69447	N/A	3.46043	2.79863	N/A	2.7763	2.75695	N/A	2.84067	3.5751	2.94965	2.76747	2.82071	3.03933	2.76887	N/A	2.96992	N/A	2.79479	3.04084	2.65747	2.9359	N/A	2.79165	N/A	2.7804	2.63171	N/A	2.84377	2.71805	N/A	2.83552	2.9376	2.72148	2.72445	3.09373	2.76175	N/A	3.12388	3.04275	2.91006	2.82881	2.81722	2.93236	2.82854	2.86657
ypdABC	2.82135	2.79556	2.81259	2.81855	2.85894	2.86645	2.70565	2.81292	2.7957	2.94724	3.00153	2.80544	2.88668	2.84829	2.77805	2.90661	2.8365	2.8266	2.85152	2.76835	N/A	2.83212	2.82264	2.81929	2.84301	2.84393	2.91508	2.78973	2.76964	2.66597	N/A	2.74141	3.05271	N/A	2.98629	N/A	2.81137	2.87811	2.73434	2.84895	N/A	2.68341	2.83154	2.76986	2.79272	2.75138	2.83335	2.94805	2.87793
yjiML	2.82138	2.77573	N/A	2.7902	2.80612	2.8803	2.74446	2.79001	2.78983	2.82491	2.99452	2.89461	2.94514	2.92566	N/A	2.75776	N/A	2.82587	2.85432	2.78575	N/A	2.76244	2.92252	2.80272	N/A	N/A	3.20183	3.09796	2.76049	N/A	N/A	2.76869	N/A	N/A	2.96606	2.81963	2.82303	2.7457	2.79171	2.93806	N/A	N/A	2.62104	2.85087	2.80143	2.83304	2.77057	2.76581	2.83096
rihC	2.82308	2.65721	2.41014	2.61469	2.71203	3.57284	N/A	2.86364	2.55105	N/A	N/A	2.65538	3.59046	3.0142	2.79876	3.17106	N/A	2.64713	2.85383	3.10264	N/A	2.81121	2.66092	2.62825	N/A	N/A	2.85555	N/A	2.89389	2.77445	2.95705	2.96301	N/A	2.70897	2.89158	2.8851	2.56174	2.72341	3.20442	2.73713	N/A	3.30764	2.70484	2.59467	2.80324	2.62834	2.61362	2.79428	2.69592
macAB	2.82557	2.76389	2.85521	2.67622	2.82004	3.5309	2.7631	2.86006	2.88742	2.73178	2.79345	2.77534	N/A	2.95675	2.78068	N/A	3.195	2.68591	2.74841	3.1076	N/A	2.77479	2.85785	N/A	N/A	N/A	2.98872	N/A	2.90357	2.6105	2.804	2.96567	2.8778	N/A	2.70399	2.98655	2.73246	2.73365	3.0599	N/A	N/A	3.09756	3.20474	2.80478	2.74158	2.71958	2.74375	2.70692	2.8491
yijF	2.82703	2.76006	N/A	2.7778	N/A	2.87038	2.89868	2.86425	2.94668	N/A	N/A	2.87772	N/A	2.90683	2.80635	N/A	N/A	2.82299	N/A	2.79748	N/A	2.8434	N/A	2.93918	N/A	N/A	2.77673	N/A	2.81431	N/A	N/A	2.82354	3.09552	N/A	2.97836	N/A	2.78771	2.77335	N/A	2.78696	N/A	N/A	N/A	N/A	2.73253	2.91882	2.77203	2.78749	2.79082
narQ	2.82806	2.77966	2.59367	2.79288	2.83076	3.03877	2.81636	2.89988	2.83208	2.81319	3.04817	2.7829	3.05245	2.8975	2.76266	N/A	2.97541	2.92831	2.87755	2.80908	N/A	2.82788	N/A	2.72634	N/A	N/A	2.78046	N/A	2.9073	2.84553	N/A	2.86922	2.6552	N/A	2.80467	2.77473	2.78843	2.83697	2.8747	2.82951	N/A	2.84649	3.0533	2.91926	2.74339	2.84414	2.76237	2.77746	2.87085
uidABC	2.82831	2.76691	N/A	2.8276	N/A	2.96449	2.93579	2.90122	N/A	2.85736	N/A	2.73792	2.80603	2.79415	2.68686	N/A	N/A	2.7432	2.95058	2.90985	N/A	2.83141	N/A	N/A	N/A	N/A	2.80938	N/A	2.85002	N/A	N/A	2.72685	N/A	N/A	N/A	N/A	2.78852	2.88568	N/A	2.65258	N/A	N/A	N/A	N/A	2.90366	2.73246	2.78088	2.82383	2.86721
norVW	2.82836	2.76144	N/A	2.75992	2.78634	2.99255	N/A	2.86446	2.77488	2.85976	N/A	2.83561	3.0464	2.90746	2.83072	N/A	N/A	2.77607	2.91334	2.87659	N/A	2.78251	N/A	3.18258	2.96072	N/A	2.85115	N/A	2.81666	N/A	N/A	2.87822	N/A	N/A	2.84778	N/A	2.84371	2.81967	2.94566	2.79598	N/A	N/A	N/A	2.88976	2.76176	2.77344	N/A	2.81462	2.739
yabPQ	2.8284	2.80905	N/A	2.64602	2.7947	3.64176	2.69522	N/A	N/A	2.89744	2.90023	2.93157	3.80189	2.99006	2.8029	3.18667	N/A	2.64222	2.8136	2.95759	N/A	2.77136	N/A	N/A	2.83295	N/A	2.80635	N/A	2.84898	N/A	3.08534	2.85247	N/A	N/A	2.78774	N/A	2.74886	2.71294	3.20981	2.71296	N/A	N/A	3.07615	2.65426	2.93897	2.84735	2.7503	2.77246	2.64392
ygbJK	2.82966	2.81186	N/A	2.75342	N/A	2.85529	2.84009	2.82902	2.97052	N/A	2.95217	2.88116	2.97668	2.84183	2.82571	2.94446	2.77696	2.85076	2.85249	2.77432	N/A	2.71174	2.94789	2.99281	2.79291	2.80292	2.79356	2.74755	2.81783	N/A	N/A	2.88357	2.87929	N/A	2.85566	N/A	2.77315	2.7951	2.83088	2.81057	N/A	N/A	2.71545	N/A	2.77043	2.81417	2.86601	2.79672	2.87852
yhdJ	2.83059	2.8047	2.9365	2.81011	2.81311	3.01481	2.7572	2.94693	2.89096	2.89612	2.90254	2.81223	3.10191	2.81434	2.7988	2.87621	2.93397	2.77124	2.87539	2.82691	N/A	2.81212	2.80738	2.78984	2.72723	2.92907	2.86794	2.87224	2.7999	N/A	2.76566	2.79368	2.87398	2.91761	2.8399	N/A	2.84986	2.81203	2.90217	2.82531	N/A	2.88725	2.96676	2.784	2.82224	2.80006	2.79002	2.79127	2.86449
gntP	2.83249	2.77181	2.82421	2.79318	2.95025	3.01864	N/A	2.71849	N/A	N/A	N/A	2.80099	3.09236	N/A	N/A	3.03922	N/A	N/A	2.93273	2.94819	N/A	2.7784	N/A	2.75429	N/A	N/A	2.82664	N/A	2.83868	2.62382	N/A	2.8636	N/A	N/A	2.788	2.77861	2.93788	2.84684	2.91781	2.85016	N/A	N/A	N/A	2.72933	2.87673	2.81754	2.75992	2.76373	2.84635
psuKG	2.83428	2.79262	N/A	2.6908	N/A	2.94378	2.73305	N/A	N/A	N/A	N/A	N/A	3.10929	2.59748	N/A	N/A	N/A	2.69508	N/A	N/A	N/A	N/A	N/A	N/A	N/A	N/A	2.66073	N/A	2.97099	N/A	N/A	3.09749	N/A	N/A	N/A	N/A	2.87695	2.84739	N/A	2.88943	N/A	N/A	N/A	N/A	2.81982	2.71519	N/A	2.86541	2.8489
yaaI	2.83457	2.82455	N/A	2.82618	N/A	2.86731	2.63474	2.88597	N/A	N/A	N/A	2.77229	N/A	2.75364	2.69649	N/A	N/A	2.84637	2.75575	2.73289	N/A	2.78124	N/A	2.74525	N/A	N/A	2.88515	N/A	2.86908	N/A	N/A	2.75251	N/A	N/A	N/A	N/A	2.86926	2.78869	2.75743	2.90761	N/A	N/A	N/A	N/A	2.96183	2.92915	3.01842	2.82055	2.88925
aes	2.83933	2.7437	2.59197	2.75572	2.85378	3.83798	2.86444	2.75584	2.62297	2.78721	N/A	2.79416	3.89388	3.0768	2.94827	3.26389	3.45927	2.84157	2.89307	3.25935	N/A	2.79569	N/A	2.84503	2.87951	N/A	2.75037	N/A	2.88664	3.14712	N/A	3.04818	2.83643	2.99414	2.70763	N/A	2.66064	2.72276	3.36925	2.82459	N/A	N/A	3.29026	3.06804	2.75401	2.75198	2.78429	2.7359	2.80901
flgAMN	2.84072	2.76418	2.9755	2.75586	2.89843	3.32814	2.74652	2.89112	2.82167	2.78666	3.04679	2.76065	3.37587	3.01139	2.82533	3.05058	3.05266	2.75335	2.99597	2.94362	N/A	2.81152	2.90606	2.78405	2.68161	2.92546	2.92661	2.85524	2.73618	2.79979	3.06873	2.91798	2.73112	2.87908	2.82786	2.96313	2.77911	2.77268	3.0523	2.95254	N/A	3.02259	2.99597	2.72977	2.74468	2.80364	2.70796	2.81913	2.80251
yafT	2.84087	2.79141	N/A	2.84531	N/A	N/A	2.73723	N/A	2.65975	N/A	N/A	2.83372	2.89641	2.95098	2.97236	N/A	N/A	2.76914	2.81352	2.84536	N/A	2.83791	2.8467	N/A	N/A	N/A	2.64217	2.86768	2.74206	N/A	N/A	2.86926	N/A	N/A	N/A	N/A	2.87244	2.77836	N/A	2.61745	N/A	N/A	N/A	2.68409	2.77808	2.74896	2.89738	N/A	2.8528
rutABCDEFG	2.84291	2.83392	N/A	2.8285	N/A	2.66439	2.81606	2.94059	3.00402	2.85619	N/A	N/A	2.94974	2.92354	2.74752	N/A	N/A	2.93392	2.8015	2.84237	N/A	2.77675	2.74399	N/A	3.00501	N/A	2.82281	N/A	2.77216	N/A	N/A	2.77628	2.92724	N/A	2.86509	N/A	2.89823	2.78583	2.92253	2.83892	N/A	N/A	N/A	2.84344	2.70666	2.79013	2.82632	2.80029	2.86652
ygiD	2.84412	2.80335	N/A	2.79973	N/A	3.14574	2.7831	2.83969	2.89627	N/A	N/A	2.86397	3.20111	2.87399	N/A	N/A	N/A	3.00101	2.78623	2.89209	N/A	2.92929	N/A	N/A	N/A	N/A	2.74855	N/A	2.90911	N/A	N/A	2.86454	2.65772	N/A	2.79118	N/A	2.8673	2.77649	2.89211	3.21706	N/A	N/A	N/A	2.69686	2.8082	2.77046	2.7299	2.85111	2.77406
kbl-tdh	2.84454	2.82992	N/A	2.82027	N/A	3.02178	2.78472	2.78641	3.13973	N/A	N/A	3.00107	3.11908	2.84353	2.8704	N/A	N/A	2.72318	2.8777	2.90075	N/A	2.84454	N/A	2.90529	N/A	N/A	2.88092	N/A	2.77631	N/A	N/A	N/A	N/A	N/A	N/A	N/A	2.79984	2.89125	3.0918	2.89695	N/A	N/A	N/A	N/A	2.85514	2.76216	2.91299	2.92403	3.05447
ybaA	2.84553	2.83993	2.86295	2.84071	2.89541	2.86913	2.87504	2.82067	2.85088	N/A	3.0371	2.90387	3.02062	2.82624	2.90409	2.95048	2.90167	2.78674	2.89418	2.79131	N/A	2.79538	N/A	2.79435	2.74585	N/A	2.83751	2.85543	2.76627	2.81126	N/A	2.60423	2.95478	N/A	N/A	2.87549	2.84537	2.84855	2.73438	2.86878	N/A	2.76958	N/A	2.79674	2.81533	2.81034	2.78129	2.77016	2.99367
yagJ	2.84634	2.75342	N/A	2.70263	2.92721	3.57337	2.79904	2.90549	2.71583	2.76588	N/A	2.77988	3.54123	3.04132	2.94075	3.0934	3.31218	2.67692	2.99185	3.09655	N/A	2.76366	2.69843	2.71072	2.88331	N/A	2.77718	2.79654	2.82827	N/A	N/A	3.06645	2.9148	N/A	2.91318	N/A	2.68029	2.89124	3.1721	2.84712	N/A	3.21576	3.0888	2.96219	2.87322	2.76282	2.80496	2.80467	2.83067
ftsP	2.84722	2.72207	N/A	2.70937	N/A	3.65513	N/A	2.85844	N/A	N/A	N/A	2.75332	3.82309	2.95645	2.97046	3.23341	N/A	2.72774	2.96888	3.14903	N/A	2.74242	N/A	2.75911	2.81862	N/A	2.724	N/A	2.94387	N/A	N/A	3.03372	2.61175	N/A	3.01534	2.91936	2.64677	2.76142	3.29706	2.79195	N/A	N/A	3.35061	2.9411	N/A	2.8813	2.73326	2.82998	2.80546
dkgB	2.84729	2.92903	N/A	2.96296	2.94178	2.72756	2.75533	2.87711	2.82799	N/A	N/A	2.84845	2.83377	2.86018	2.84403	N/A	N/A	2.84641	2.77398	2.89313	N/A	2.73925	N/A	2.85887	2.77229	N/A	2.95678	2.83699	2.8069	N/A	2.76032	2.80238	2.7859	N/A	2.92218	2.90532	2.78739	2.81748	2.90741	3.08664	N/A	3.03819	3.14319	2.7161	2.7692	2.70795	N/A	2.78037	2.96504
ecpA	2.8475	2.78575	N/A	2.87502	N/A	3.76389	2.79609	2.83593	2.74399	N/A	N/A	2.86488	3.91793	3.09502	3.10758	N/A	3.46118	2.80947	2.91946	3.19017	N/A	2.82501	2.8417	N/A	3.03901	N/A	2.72701	N/A	3.53778	N/A	N/A	3.07792	2.65532	N/A	2.90844	2.85424	2.68919	2.70852	3.43455	2.76759	N/A	N/A	3.13919	2.77473	2.72936	2.86224	2.79514	2.80183	2.75704
rne	2.8479	2.71265	N/A	2.56001	2.85619	3.6553	2.6965	2.73834	2.90162	2.92712	N/A	2.87146	3.81289	3.12855	2.98678	3.29266	3.38157	2.64556	2.98622	3.17184	N/A	2.72064	2.74432	2.67134	2.90528	N/A	2.83455	2.95833	2.83285	N/A	N/A	3.06193	2.61623	N/A	2.7317	N/A	N/A	2.82248	3.27619	2.73915	N/A	N/A	N/A	N/A	2.7228	2.55125	2.74589	2.64363	2.78461
ygeX	2.84801	2.7537	3.02932	2.72381	N/A	3.08518	2.77394	2.84097	2.84175	2.98782	2.79827	N/A	3.193	2.91223	2.87766	3.07295	2.956	2.76655	2.87501	2.88949	N/A	2.83063	2.72297	2.84682	2.99063	N/A	2.90747	2.71676	3.15467	2.95791	N/A	2.83074	3.02769	N/A	2.80572	N/A	2.76983	2.84498	2.93317	2.84939	N/A	3.18	3.00599	N/A	2.73512	2.81522	2.56784	2.76857	2.85727
cspG	2.8482	2.76666	N/A	2.82015	N/A	2.74902	2.88966	2.86877	2.79984	N/A	N/A	2.88524	3.0414	2.80866	2.93646	N/A	2.88649	2.80103	2.89688	N/A	N/A	2.80041	2.90621	3.00324	2.8482	N/A	2.82684	2.72972	2.83432	2.84301	N/A	2.93764	2.78381	N/A	2.89553	N/A	2.7381	2.81139	2.77921	2.90882	N/A	N/A	N/A	2.89545	2.84404	2.83025	2.74398	2.82605	3.0153
ycfT	2.84853	2.85287	2.4938	2.79475	3.19805	3.00462	2.76259	2.78956	2.96969	N/A	N/A	2.95854	3.10145	N/A	2.86237	2.76063	N/A	2.76191	2.88534	2.92322	N/A	2.82649	N/A	2.82667	N/A	N/A	2.85576	N/A	2.93313	N/A	N/A	2.70407	N/A	N/A	2.69286	N/A	2.82707	2.80361	3.04839	2.86245	N/A	N/A	N/A	2.80209	2.92145	2.90399	2.81854	2.88927	2.85475
rpnE-ypaA	2.84925	2.82273	N/A	2.84412	2.91501	2.86672	2.70712	2.79437	2.84904	2.71767	N/A	2.82587	2.87197	2.89409	2.92436	N/A	N/A	2.83145	N/A	2.90755	N/A	2.89064	N/A	2.86475	N/A	N/A	2.97046	N/A	2.86056	N/A	N/A	2.81452	N/A	N/A	2.85657	N/A	2.84635	3.28672	2.81797	2.82932	N/A	N/A	N/A	2.91824	2.57618	2.78314	2.83558	2.87039	2.86109
aer	2.85018	2.76075	2.95307	2.84137	2.70011	3.15065	2.79556	3.34505	2.7569	N/A	N/A	2.84077	3.34384	2.86035	2.90601	N/A	N/A	2.77698	2.90305	2.95752	N/A	2.78623	2.80628	N/A	2.83124	N/A	2.85777	N/A	2.91349	N/A	3.17975	2.86865	N/A	N/A	2.82353	N/A	2.77515	2.77347	2.90224	2.83666	N/A	3.20813	3.02788	2.70584	2.73396	2.89904	2.87957	2.89524	2.86512
ydeP	2.85019	2.81318	N/A	2.75311	N/A	2.83224	2.81518	2.87991	N/A	N/A	N/A	N/A	2.98131	3.01474	2.87228	N/A	N/A	2.7507	2.87751	2.87082	N/A	2.81836	N/A	3.03469	N/A	N/A	2.8156	2.9381	2.90559	N/A	N/A	2.74282	N/A	N/A	3.09771	N/A	2.63368	2.81852	2.82802	3.02038	N/A	N/A	N/A	2.82774	2.83727	2.71969	3.01007	2.94055	2.90676
malK-lamB-malM	2.85113	2.78969	N/A	2.79766	N/A	2.75464	2.86335	2.92205	2.8144	N/A	N/A	2.77508	2.7806	2.88669	2.94758	3.0027	N/A	2.87438	2.86866	2.89876	N/A	2.9056	N/A	N/A	N/A	N/A	2.87677	2.6907	3.06229	N/A	N/A	2.79278	N/A	N/A	N/A	N/A	2.7732	2.84178	2.80331	2.78955	N/A	N/A	N/A	2.81152	2.76018	2.85594	2.76848	2.90654	2.8902
dpiBA	2.85284	2.60104	N/A	N/A	N/A	2.74379	N/A	N/A	N/A	N/A	N/A	N/A	N/A	N/A	N/A	N/A	N/A	N/A	N/A	N/A	N/A	N/A	N/A	N/A	N/A	N/A	N/A	N/A	N/A	N/A	N/A	N/A	N/A	N/A	N/A	N/A	N/A	N/A	N/A	N/A	N/A	N/A	N/A	N/A	N/A	N/A	N/A	N/A	2.5468
ycgM	2.85303	2.83015	N/A	2.78229	2.84322	3.50823	2.94977	2.82753	2.8526	2.68906	N/A	N/A	N/A	2.96569	2.89978	3.02778	2.94624	2.58861	2.90171	2.99492	N/A	2.74676	2.86963	2.78914	2.80464	N/A	2.78126	2.82087	2.80145	2.86948	3.04362	2.90603	N/A	N/A	2.8606	N/A	2.79349	2.68653	3.17679	2.93964	N/A	3.24112	3.05669	2.82401	2.79952	2.76206	2.82518	2.84427	2.79324
treA	2.85314	2.79074	N/A	2.894	2.89663	2.78273	2.71519	2.8289	2.74001	N/A	N/A	2.93796	2.96893	2.84504	2.8539	N/A	N/A	2.83384	2.7537	2.81965	N/A	2.85134	N/A	N/A	2.79799	N/A	2.91062	N/A	2.72577	N/A	N/A	2.95889	N/A	N/A	2.88106	N/A	2.84019	2.91387	N/A	2.87189	N/A	N/A	N/A	N/A	2.85131	2.93383	N/A	2.83329	2.83261
yhhW	2.85371	2.7901	2.94606	2.83016	3.07735	2.79695	2.83389	2.81294	2.8552	2.74191	N/A	2.94604	2.96951	2.88912	2.79473	2.94787	N/A	2.80694	2.90741	2.91255	N/A	2.87665	2.63686	2.83061	2.96913	N/A	2.85735	2.98459	2.79932	2.75797	N/A	2.84124	N/A	N/A	2.86764	N/A	2.95814	2.80806	2.77749	2.82828	N/A	N/A	3.21734	2.7144	2.82168	2.75755	2.91794	2.81189	2.85432
hokB	2.85516	2.85068	N/A	2.77371	N/A	3.58735	N/A	2.81721	2.98432	2.85677	N/A	N/A	3.69945	2.80709	2.92313	N/A	N/A	2.77257	2.91543	3.06891	N/A	2.75374	2.83537	N/A	N/A	N/A	2.81119	N/A	2.87476	N/A	N/A	2.93249	N/A	N/A	3.18086	N/A	2.65493	2.85517	3.22383	2.85815	N/A	3.20854	3.15747	N/A	2.80711	2.85266	2.72935	2.89527	2.86423
ygbA	2.85748	2.76977	N/A	2.80674	N/A	3.37274	N/A	2.89846	2.82034	N/A	N/A	2.95741	3.49731	3.03849	2.80047	N/A	N/A	2.81577	3.15643	3.08416	N/A	2.7921	N/A	2.88146	N/A	N/A	2.77041	N/A	N/A	N/A	N/A	2.95086	N/A	N/A	N/A	N/A	2.82569	2.77391	3.10068	2.8581	N/A	N/A	N/A	N/A	2.77523	2.66296	N/A	2.9131	2.75517
yaiP	2.85929	2.8004	2.99402	2.80588	2.89832	2.83776	2.7889	2.89351	2.99507	N/A	N/A	2.87996	3.03088	2.81673	2.79425	2.93977	N/A	2.81182	2.85929	2.77419	N/A	2.80251	N/A	2.81112	2.73061	3.1033	2.86688	2.94864	N/A	2.7476	N/A	2.79391	N/A	2.82928	2.90953	N/A	2.85963	2.80563	N/A	2.82894	N/A	3.04839	3.01025	2.89483	2.82388	2.88693	2.80915	2.85801	2.86932
pagP	2.85934	2.72268	N/A	2.88335	N/A	3.16985	3.05403	2.86608	N/A	N/A	N/A	N/A	2.99293	2.76268	2.80116	N/A	N/A	N/A	2.69488	2.85018	N/A	2.94132	N/A	N/A	N/A	N/A	2.94712	N/A	2.78949	N/A	N/A	2.77317	N/A	N/A	N/A	N/A	2.76217	2.83473	N/A	N/A	N/A	N/A	N/A	N/A	2.80813	2.80947	2.92391	2.88749	3.05077
yfeN	2.86162	2.79906	N/A	2.75673	N/A	2.88026	2.95851	2.87507	2.95515	N/A	N/A	2.9264	3.08132	2.85672	3.04475	N/A	N/A	2.93792	3.00227	3.00894	N/A	2.88843	N/A	N/A	N/A	N/A	2.77657	N/A	2.883	N/A	N/A	2.88013	N/A	2.73964	2.73789	N/A	2.82952	2.79714	2.95267	2.77476	N/A	N/A	N/A	2.93457	3.30978	2.77129	2.72275	2.79967	2.9099
yahN	2.86179	2.76664	N/A	2.76235	2.86513	3.50063	2.86743	2.86962	2.8577	2.64802	N/A	2.88956	3.66765	2.99915	2.9583	3.21562	N/A	2.68191	2.93163	3.05211	N/A	2.88384	2.64506	2.73714	2.90515	N/A	2.83432	2.82338	2.84955	N/A	N/A	2.96749	N/A	N/A	2.95147	2.92787	2.80663	N/A	3.11672	2.82233	N/A	N/A	N/A	2.83331	2.7993	2.75424	2.86743	2.85585	2.87244
nrfABCDEFG	2.86291	2.84114	N/A	2.7927	2.6641	3.53075	2.96633	2.83242	2.76473	N/A	N/A	2.89016	3.48459	3.03191	3.03199	N/A	N/A	2.78684	2.8915	3.06232	N/A	2.80848	N/A	2.7429	2.91015	N/A	2.7595	N/A	2.81759	2.86362	N/A	2.89463	N/A	N/A	2.82483	N/A	2.80519	2.79724	3.10332	2.88329	N/A	N/A	2.98731	2.76711	2.81902	2.7196	2.84603	2.8126	3.02457
isrC-flu	2.86393	2.70027	N/A	2.72736	3.01933	3.08999	N/A	N/A	N/A	N/A	N/A	2.67393	3.15818	2.97661	N/A	N/A	N/A	2.83234	2.8601	N/A	N/A	2.98895	N/A	2.72556	N/A	N/A	N/A	N/A	N/A	N/A	N/A	2.90833	N/A	N/A	2.82671	N/A	2.8586	2.74563	N/A	2.68662	N/A	N/A	2.73188	2.59916	2.57854	2.70099	2.90492	2.74355	2.92228
lsrACDBFG-tam	2.86447	2.80814	N/A	2.84444	2.87253	3.14178	2.82143	2.75004	2.92058	N/A	N/A	2.8149	3.11548	2.86236	2.80382	N/A	N/A	N/A	2.90579	2.95778	N/A	2.90777	2.89954	2.96871	N/A	N/A	2.85944	N/A	2.90326	N/A	N/A	N/A	2.91482	N/A	2.73004	N/A	2.85456	2.92676	2.70386	2.80927	N/A	N/A	2.87838	3.01113	2.86278	2.88513	2.79176	2.77401	2.87098
ytfQRT-yjfF	2.86544	2.79403	N/A	2.79718	2.86169	2.97793	2.81881	2.83018	2.90209	N/A	N/A	2.8907	3.1013	2.92763	2.85861	N/A	N/A	2.81816	2.75296	2.85447	N/A	N/A	N/A	2.88467	N/A	N/A	2.97712	2.72565	2.95241	N/A	N/A	2.86266	2.80508	N/A	2.79853	N/A	2.84527	2.83433	2.97232	2.93676	N/A	2.82224	N/A	2.6372	2.75261	2.90255	2.83497	2.80665	2.92954
ymgGD	2.86606	2.88069	N/A	N/A	N/A	2.85979	2.92881	2.92761	N/A	N/A	N/A	N/A	N/A	N/A	N/A	N/A	N/A	3.02516	N/A	3.04238	N/A	2.9622	N/A	N/A	N/A	N/A	2.87812	N/A	2.72545	N/A	N/A	2.93131	N/A	N/A	N/A	N/A	2.86537	2.85385	N/A	2.82311	N/A	N/A	N/A	N/A	2.95454	2.85135	2.9198	2.8246	2.85257
motAB-cheAW	2.8671	2.89018	N/A	2.92024	2.85216	2.87708	2.82156	2.8671	2.85004	2.9088	N/A	2.84782	2.92734	2.99986	2.91308	2.94632	2.95983	2.78131	2.92368	2.90245	N/A	2.81257	N/A	N/A	2.9694	N/A	2.88645	2.83825	2.80386	2.98278	2.84734	2.83062	3.10887	N/A	2.78711	N/A	2.83099	2.83497	2.95062	2.81899	N/A	2.93204	2.95041	2.85838	2.83424	2.84644	2.75311	2.88544	2.89641
ydfZ	2.86816	2.89606	2.89429	2.91681	2.85669	3.0587	2.83672	2.98386	3.05659	2.80581	N/A	2.87129	3.08502	2.84129	2.8159	2.95031	N/A	2.80872	2.98855	2.91032	N/A	2.81501	2.94031	N/A	N/A	N/A	2.97777	2.87233	2.82479	2.89526	N/A	2.81111	2.99917	N/A	2.78617	N/A	2.74817	2.86618	2.85945	2.83254	N/A	2.78434	3.15038	2.95553	2.87596	3.06046	2.81475	2.88464	3.00477
yfcU_1U_2SRQPO	2.86832	2.87062	N/A	2.87195	2.66612	2.95358	2.86617	2.90543	2.89463	2.94594	3.02963	N/A	3.10627	2.91929	3.07101	2.92553	2.95315	2.77438	2.90284	2.84116	N/A	2.81061	N/A	2.69164	2.9829	N/A	2.85217	2.81555	2.83239	N/A	N/A	2.82828	2.8777	N/A	N/A	N/A	2.81409	2.86893	2.93117	2.85231	N/A	3.09834	2.91705	2.79965	2.87885	2.71345	2.92056	2.80309	2.88858
gatR_1	2.86908	2.71611	2.91373	2.80641	2.78839	3.62663	2.915	2.84366	2.66834	2.77264	N/A	2.91523	3.67112	3.11261	2.98479	2.95549	3.30269	2.68978	2.82164	N/A	N/A	2.85499	2.76007	N/A	2.9516	N/A	2.85301	N/A	2.92086	2.91485	3.25598	3.01488	N/A	N/A	2.96754	N/A	N/A	2.78979	3.27092	2.68467	N/A	N/A	2.98527	2.82761	2.79401	2.69645	2.84555	2.72411	2.80785
ydjXYZ-ynjABCD	2.87055	2.86051	N/A	2.84334	2.88588	3.10927	2.81428	2.89364	2.85865	2.84985	2.94978	2.82581	3.20665	2.86523	2.87171	3.12242	3.20295	2.82752	2.84892	2.91772	N/A	2.85074	3.05248	2.82354	2.9056	N/A	2.85583	2.75669	2.81213	3.00307	2.94892	2.8366	3.00204	2.90406	2.79522	2.87856	2.84585	2.82756	2.99656	2.85797	N/A	3.09073	2.98424	2.87069	2.84102	2.87419	2.79792	2.85234	2.90615
yjaH	2.87127	2.82123	N/A	2.80049	N/A	3.51928	2.8447	2.75945	N/A	N/A	N/A	3.03632	N/A	3.01651	3.14837	N/A	N/A	2.85696	3.06139	3.13271	N/A	2.85159	N/A	2.78048	N/A	N/A	2.88196	N/A	3.01852	N/A	N/A	2.94303	N/A	N/A	N/A	N/A	2.77785	2.81266	3.16296	2.7927	N/A	N/A	2.86989	3.06689	2.89685	2.8979	N/A	2.89633	2.84293
rhtA	2.87166	2.8607	N/A	2.82312	2.92837	2.94925	2.90198	2.83539	3.02799	2.78306	N/A	2.78701	N/A	2.95419	2.85686	2.93598	N/A	3.0534	2.81688	2.87429	N/A	2.81043	N/A	2.84984	2.79632	N/A	2.81046	2.78534	2.89961	N/A	N/A	2.94215	N/A	N/A	N/A	N/A	2.83164	2.89385	2.95022	2.82631	N/A	N/A	N/A	2.84968	2.81469	2.82171	2.72363	2.81876	3.11643
yedX	2.87425	2.86698	N/A	2.85569	N/A	2.97127	2.91054	2.87425	3.04367	N/A	N/A	2.69262	3.12412	2.9675	3.13762	N/A	N/A	2.7491	2.86034	2.98348	N/A	N/A	N/A	N/A	N/A	N/A	2.95365	N/A	2.83755	N/A	N/A	2.88354	N/A	N/A	N/A	N/A	2.98138	2.74784	N/A	2.77242	N/A	N/A	N/A	3.32165	2.8834	2.79681	2.89422	2.92601	N/A
cydX-ybgE	2.87443	2.87004	2.70402	2.70955	N/A	3.69497	2.83363	2.85845	2.83454	2.7119	N/A	2.81583	3.78414	3.06909	2.94637	3.20258	3.333	2.73661	2.98864	3.20864	N/A	2.98511	N/A	2.75957	2.75952	N/A	N/A	2.7321	2.73221	N/A	3.11342	2.93876	2.97912	N/A	2.90115	N/A	2.80663	2.80688	3.28427	3.02795	N/A	N/A	3.13572	3.06614	3.81124	2.80183	2.74716	2.83728	2.9649
malEFG	2.87506	2.84208	2.87753	2.68161	3.05137	3.33285	2.87506	2.8811	2.90692	2.80657	2.93581	2.79113	3.47324	3.01058	2.89005	3.12563	3.0966	2.8726	2.86338	2.97757	N/A	2.82146	N/A	2.62058	2.81695	N/A	2.84032	2.80568	2.88869	2.54141	N/A	2.90226	N/A	N/A	2.84039	N/A	2.8618	2.78379	3.05396	2.82842	N/A	N/A	3.0009	2.86891	2.82046	2.86049	2.81002	2.76325	2.85157
pinR	2.87523	2.93085	N/A	N/A	N/A	N/A	N/A	N/A	N/A	N/A	N/A	N/A	N/A	N/A	N/A	N/A	N/A	2.84606	3.01395	2.64913	N/A	2.75014	N/A	N/A	N/A	N/A	2.85096	N/A	2.92349	N/A	N/A	N/A	N/A	N/A	N/A	N/A	N/A	2.84232	N/A	2.86609	N/A	N/A	N/A	N/A	3.39948	3.09459	2.76552	3.06353	2.91907
ppdD-hofBC	2.87578	2.85403	N/A	N/A	N/A	2.90048	2.92317	2.94996	3.02899	2.96401	N/A	2.93872	N/A	2.94573	N/A	N/A	N/A	2.89237	2.81414	2.87061	N/A	2.84154	2.77949	3.04026	2.74867	N/A	2.89307	N/A	2.93417	N/A	N/A	2.79087	3.18423	N/A	2.993	N/A	2.81291	2.8181	2.92554	2.90524	N/A	N/A	N/A	2.78415	2.80352	2.84196	2.84884	2.86577	N/A
aspA-dcuA	2.87591	2.85909	N/A	2.7297	2.76486	3.12866	2.94596	2.87541	2.86011	N/A	N/A	2.88729	3.01171	2.90161	N/A	N/A	N/A	2.85816	3.10158	3.0224	N/A	2.89053	N/A	N/A	N/A	N/A	2.87762	2.71697	2.8727	N/A	N/A	2.86272	N/A	N/A	N/A	N/A	2.82058	2.91716	N/A	2.95066	N/A	N/A	N/A	N/A	3.08957	2.86151	2.78839	2.87923	2.9182
ymfH-xisE-intE	2.87681	2.80582	N/A	2.67523	3.03223	3.84206	2.81816	2.82097	2.77307	2.65529	N/A	2.86782	3.89659	3.16881	2.85664	3.24392	N/A	2.59941	2.97551	3.18946	N/A	2.83196	2.74606	2.58685	N/A	N/A	2.78599	N/A	2.92053	2.97409	3.08243	3.15866	2.87251	N/A	2.90821	2.74709	2.67615	2.75761	3.3345	2.81705	N/A	N/A	3.10002	2.76788	2.70606	2.86657	2.71674	2.86365	2.80813
yahDEFG	2.87704	2.84144	2.9677	2.86966	3.03918	3.06297	2.86678	2.88042	2.96616	2.91691	2.98904	2.97731	3.15987	2.91008	2.88962	3.06659	2.95006	2.82532	2.87189	2.91006	N/A	2.83511	3.00169	2.88953	2.91061	N/A	2.81947	2.77759	N/A	3.03062	N/A	2.8423	2.93644	N/A	2.81606	N/A	2.8471	2.83548	2.8672	2.87969	N/A	2.81076	2.95717	2.84725	2.87794	2.84893	2.81129	2.8465	2.87695
hyaABCDEF	2.87877	2.86005	N/A	2.97772	3.01993	N/A	2.9174	2.8395	2.89789	N/A	N/A	2.85863	2.96651	2.94834	2.85459	2.95643	N/A	2.8132	2.84905	2.84162	N/A	2.87682	N/A	3.06462	2.80014	N/A	2.86498	2.79807	2.85467	N/A	N/A	2.85434	N/A	N/A	N/A	N/A	2.88195	3.00658	2.97441	2.87264	N/A	N/A	2.88542	2.90689	2.88026	2.79401	2.83792	2.86851	2.86465
ydcSTUV-patD	2.8788	2.84819	N/A	2.84168	3.02261	2.91557	2.86191	2.90383	2.91557	2.87789	N/A	2.92789	2.91879	2.92911	2.9379	N/A	N/A	2.81089	2.8895	2.79318	N/A	2.84171	N/A	N/A	2.66604	N/A	2.91783	N/A	2.87186	N/A	N/A	2.83171	N/A	N/A	2.75806	N/A	2.93381	2.90595	2.93038	2.92085	N/A	N/A	3.2268	2.9191	N/A	2.86354	2.93655	2.82783	2.84479
ugd	2.88172	2.85751	N/A	2.86533	2.9045	2.91236	2.93221	2.84757	3.01285	3.05414	N/A	2.87987	2.84333	2.90708	2.78645	N/A	N/A	2.86408	3.02996	2.9464	N/A	2.88362	2.9786	2.8864	3.20142	N/A	2.98037	2.86483	2.90821	2.84607	N/A	2.80366	2.84219	N/A	2.86904	N/A	2.88204	2.91457	2.84937	2.79492	N/A	3.14144	N/A	N/A	2.89021	2.87221	2.88212	2.91254	2.86624
ybeU-djlC	2.88212	2.72662	N/A	2.84436	N/A	3.09376	N/A	2.643	N/A	N/A	N/A	3.04399	N/A	2.85898	2.70344	N/A	N/A	2.72488	2.87855	2.93582	N/A	2.90543	N/A	N/A	N/A	N/A	2.87758	N/A	2.99218	N/A	N/A	3.04857	N/A	N/A	N/A	N/A	2.83098	N/A	N/A	2.88959	N/A	N/A	N/A	N/A	2.83581	2.87838	3.06122	3.01858	2.99163
hscBA-fdx-iscX	2.8865	2.84596	3.04937	2.81108	2.68516	3.11397	2.88132	3.0232	2.98207	3.10449	2.96466	2.99234	3.5965	2.94537	3.01078	2.87298	N/A	2.80832	2.96096	2.88297	N/A	2.79832	N/A	2.88258	2.91817	N/A	2.88185	2.82289	2.8374	N/A	N/A	2.79773	2.83704	N/A	2.89051	2.8967	2.88456	2.82401	3.05162	2.8957	N/A	N/A	2.85847	2.75585	2.82097	2.80061	2.83645	2.8593	2.90813
yffS	2.88693	2.83864	3.05487	2.73153	2.93903	3.07304	2.84821	2.90157	2.84487	2.91487	2.90971	N/A	3.12615	2.92162	2.98697	3.16375	3.03986	2.81653	2.88717	2.88661	N/A	2.84146	2.91211	2.90034	2.81603	N/A	2.8456	2.89746	2.85527	2.98117	N/A	2.85253	N/A	N/A	2.8605	2.85078	2.88502	2.86811	2.89332	2.8694	N/A	3.05017	2.95663	2.87029	2.83549	2.88429	2.82765	2.83968	2.9043
yeaL	2.88976	2.8329	N/A	2.75693	2.76619	3.30083	2.93183	2.89379	2.93513	2.98419	2.98479	2.88372	3.40246	3.16945	2.83723	2.95725	3.12342	2.79145	2.89562	2.91031	N/A	2.73798	2.82346	2.8872	2.77404	N/A	2.83324	2.85516	2.8412	N/A	N/A	3.00435	N/A	N/A	3.03286	N/A	2.81489	2.82646	3.01381	2.79813	N/A	3.16042	3.10501	2.75825	2.94851	2.85634	2.81247	2.84827	2.85794
qseBC	2.89176	2.83574	2.82099	2.85612	2.89177	3.264	2.80212	N/A	2.94161	2.79847	N/A	2.90441	3.38639	2.98227	2.91143	N/A	N/A	2.83124	2.89771	3.02405	N/A	2.88661	2.92419	3.04991	2.97403	N/A	2.7793	2.86755	2.92169	2.78356	N/A	2.85747	N/A	N/A	2.82969	N/A	2.86993	2.90282	3.071	2.83454	N/A	3.13814	3.12179	2.74245	2.85325	2.82103	2.83955	2.8503	2.91165
insEF-4E-4F-4	2.89283	2.94067	N/A	2.82513	2.87833	2.98049	2.90892	2.96991	2.94702	2.91432	2.82427	2.88742	3.1121	2.95371	2.96098	N/A	3.04014	2.86836	2.99429	2.93702	N/A	2.9708	2.85088	2.97853	N/A	N/A	2.84627	2.79327	2.902	3.00449	N/A	2.92594	3.14249	N/A	3.28921	N/A	2.86509	2.87982	3.02027	2.85709	N/A	2.97899	2.95624	2.83338	2.87268	2.84801	2.90864	2.88066	3.10333
yahC	2.89327	2.87081	N/A	2.81891	2.94079	N/A	2.97252	2.79525	2.92828	N/A	N/A	2.90633	N/A	2.92064	2.73187	N/A	N/A	2.86463	3.03725	2.87161	N/A	2.81146	N/A	N/A	N/A	N/A	2.86849	N/A	3.03893	N/A	N/A	2.87071	N/A	N/A	2.79533	N/A	2.92341	2.75727	N/A	2.83652	N/A	N/A	N/A	2.95944	2.93971	2.9665	2.94422	2.82458	2.96432
elaD	2.8934	2.8756	2.8005	2.88252	2.91691	2.95313	2.86434	2.90505	2.99705	3.21388	N/A	2.82633	3.08498	2.92436	2.8572	2.90165	2.63611	2.81061	2.90475	2.88304	N/A	2.81665	2.96388	2.67821	3.01111	N/A	2.96494	2.94658	2.85259	2.95773	N/A	2.86679	N/A	N/A	2.95055	2.94462	2.89163	2.88009	2.93193	2.9285	N/A	3.14904	3.0625	N/A	2.78829	2.84937	2.83935	N/A	2.93615
relA-mazEFG	2.89368	2.82191	2.77675	2.62227	2.79254	N/A	2.78261	2.83441	2.76965	2.83188	2.98549	2.86264	4.02784	3.17864	N/A	3.43697	3.41614	2.73135	3.03527	3.31937	N/A	N/A	2.94787	2.53005	2.96337	N/A	2.75248	2.90576	2.92678	2.70151	3.16416	3.13299	N/A	N/A	2.84072	N/A	2.59701	2.73425	3.53182	2.87303	N/A	N/A	3.16059	N/A	2.78766	2.81781	2.79052	2.9603	2.71586
ydjLKJIHG	2.89387	2.85157	2.6528	2.90621	3.11338	2.88008	2.92579	N/A	3.0651	N/A	N/A	2.77067	2.90965	2.87	2.95364	N/A	N/A	2.8169	2.99727	3.04093	N/A	3.3416	2.71795	2.89202	3.03388	N/A	2.9579	N/A	2.91891	N/A	N/A	2.92374	N/A	N/A	N/A	N/A	2.9494	2.97044	3.06933	2.78856	N/A	N/A	N/A	N/A	2.84242	2.83805	2.89572	2.92862	3.47459
yjhIHG	2.89517	2.94925	2.96349	2.90487	2.95918	2.93603	2.9383	2.90022	2.97771	2.8384	N/A	3.06368	3.33703	2.95039	2.8744	2.95298	N/A	2.85866	2.90099	2.92437	N/A	2.83694	N/A	2.70685	2.91189	N/A	2.8798	2.92166	2.84731	N/A	N/A	2.89801	2.98918	N/A	2.85805	N/A	2.90501	2.91656	2.9173	2.91729	N/A	N/A	3.04031	2.97929	2.87749	2.8784	2.88915	2.87082	2.9379
nhaAR	2.89667	2.90071	N/A	2.90079	N/A	N/A	2.79692	3.00089	2.86641	N/A	N/A	2.99218	3.09738	2.90263	2.92015	N/A	N/A	3.01415	2.83274	2.90539	N/A	2.88952	N/A	N/A	2.9734	N/A	2.98114	N/A	2.82985	N/A	N/A	2.84238	2.94475	N/A	2.85957	N/A	2.87905	2.86464	2.83837	2.92502	N/A	N/A	2.89091	N/A	2.79598	3.0001	2.8498	2.93578	2.91611
ygjV	2.8973	2.87458	N/A	2.88222	2.89437	2.9409	2.88028	2.9628	2.93802	2.89852	N/A	2.74263	3.12417	2.92449	2.82585	N/A	N/A	2.82928	2.83281	2.86858	N/A	2.82484	3.02977	3.09967	2.73642	N/A	2.92014	N/A	2.86426	N/A	2.90855	2.87475	3.08771	N/A	2.96242	N/A	2.90504	2.90442	2.99428	2.90401	N/A	N/A	2.99132	2.79709	2.88415	2.86866	2.96114	2.85657	2.9307
dgkA	2.8986	2.79719	N/A	2.79838	2.83386	3.65814	2.79984	2.91514	2.82345	2.94361	2.97602	2.8077	3.6886	3.13365	2.8931	3.21101	3.31325	2.81515	2.99142	3.22848	N/A	2.86097	N/A	2.72979	N/A	N/A	2.86978	2.84043	2.80415	2.83379	3.07201	3.00075	N/A	N/A	2.78063	N/A	2.78945	2.86065	3.2905	2.82551	N/A	3.3773	3.13829	2.84471	2.73715	2.89766	2.80294	2.87372	2.84145
yjeNO	2.89977	2.73982	N/A	N/A	2.513	N/A	2.73925	2.88417	2.69803	N/A	N/A	2.77948	4.02876	3.23848	3.04974	N/A	N/A	2.58525	3.0033	3.36412	N/A	2.81116	3.03257	2.53071	3.10988	N/A	2.75822	2.5524	3.00154	2.73467	N/A	3.11585	2.73513	N/A	2.81098	N/A	N/A	2.89605	3.49007	N/A	N/A	3.42626	3.18569	2.98805	2.58485	2.95484	2.68362	2.84847	2.65005
dgoRKADT	2.90044	2.85589	N/A	2.94912	N/A	2.90418	2.87882	2.8926	3.1691	2.83515	N/A	2.90287	2.99648	2.94059	2.92475	2.78779	N/A	2.85742	2.94475	2.958	N/A	2.87702	N/A	2.80847	N/A	N/A	2.93663	N/A	2.85875	N/A	N/A	2.78198	2.82402	N/A	2.70855	N/A	2.88388	2.90364	2.95416	3.0461	N/A	N/A	2.97854	2.90044	2.9066	2.88217	2.83316	N/A	3.06815
mog	2.90239	2.86961	N/A	2.89388	2.86002	2.90444	2.694	2.92858	2.8708	N/A	N/A	2.89731	2.89662	3.02913	2.82927	2.95356	N/A	2.87967	2.94474	2.86274	N/A	2.87428	N/A	N/A	2.86316	N/A	2.92238	2.82357	2.90228	N/A	N/A	2.88149	N/A	N/A	2.95492	N/A	2.87414	2.92885	2.93103	2.85293	N/A	N/A	2.92136	2.80314	2.81858	2.9894	2.96825	2.96209	2.94065
yeaE	2.90254	2.8659	2.92674	3.09342	2.93573	3.03975	2.78719	2.79795	2.99104	N/A	N/A	2.785	3.18332	2.97583	2.93163	3.15924	N/A	2.80802	2.91361	2.89245	N/A	2.95618	2.85246	2.92904	3.01243	N/A	2.89654	2.93668	2.8748	2.75966	N/A	2.97445	N/A	N/A	2.8219	N/A	2.85683	2.8938	3.00065	2.88139	N/A	3.04972	2.91365	2.93186	2.84415	2.82256	2.86373	2.89859	2.93272
ynbABCD	2.90387	2.80262	3.12009	2.84495	2.95656	3.78303	2.77073	2.92242	2.87617	2.96531	3.19419	2.88359	3.85316	3.07028	2.95391	3.28485	3.31807	2.80165	2.97713	3.20418	N/A	2.87641	2.92995	2.7511	2.99627	N/A	2.8753	2.69156	2.93051	2.64875	3.25321	3.07388	2.72577	3.05607	2.78475	3.10912	2.80548	2.86657	3.33768	2.82523	N/A	3.34836	3.27666	2.87887	2.82756	2.75227	2.79887	N/A	2.86271
sseB	2.90394	2.77863	N/A	2.70005	2.91978	3.71749	2.87752	2.85294	N/A	2.92507	2.94428	2.82547	3.87764	3.07714	3.00904	3.35254	3.46483	2.8918	2.98522	3.15708	N/A	2.78402	N/A	2.75966	2.89393	N/A	2.99507	2.89119	2.96628	2.7863	3.12517	3.12063	N/A	N/A	2.87851	N/A	2.72844	2.87316	3.32397	2.85596	N/A	N/A	3.1382	N/A	2.78355	2.84384	2.79784	2.86378	2.82426
cybC	2.90415	2.86458	N/A	2.85444	N/A	3.49899	2.83657	2.88303	2.86984	2.77465	N/A	2.86327	3.66745	2.92073	2.86503	N/A	N/A	3.47123	N/A	3.00055	N/A	2.84149	N/A	3.17949	N/A	N/A	2.91983	N/A	2.98642	N/A	N/A	2.96668	N/A	N/A	N/A	N/A	2.99791	2.80711	3.14259	2.8885	N/A	N/A	N/A	N/A	2.88105	2.9063	2.85216	2.85275	2.93078
insEF-2E-2F-2	2.90521	2.81092	2.86096	2.84432	2.96355	2.9679	2.92603	2.94271	2.9464	2.89911	2.95178	2.85236	3.12448	2.94204	2.94009	N/A	2.90214	2.8552	2.97451	2.92367	N/A	2.97348	2.87985	2.94943	3.16495	N/A	2.85397	2.76325	2.8913	2.90112	N/A	2.93593	3.15623	2.94572	3.22459	N/A	2.86973	2.87002	2.98838	2.86418	N/A	N/A	3.05842	2.833	2.87641	2.84095	2.91126	2.89658	3.09603
dmlA	2.90609	2.87513	N/A	2.83727	2.81647	3.80615	2.81477	2.9103	2.80376	N/A	2.91184	2.89884	3.88	3.19982	2.90338	3.29969	3.3224	2.76036	2.94098	3.13979	N/A	2.92458	N/A	2.76237	2.87728	N/A	2.83877	2.89486	2.89888	2.68376	3.072	2.98691	2.82233	2.79026	2.82261	N/A	2.74754	2.74186	3.26508	2.75657	N/A	3.47036	3.20563	2.79319	2.80166	2.95561	2.848	2.80698	2.83621
yiiF	2.90614	2.90053	2.96621	2.80553	2.66859	3.52271	2.83563	2.89205	N/A	N/A	N/A	N/A	3.74459	3.06624	2.85032	3.08707	3.18626	2.80844	2.84608	2.99943	N/A	2.87334	N/A	N/A	N/A	N/A	2.82637	2.88384	2.90614	N/A	N/A	2.97326	2.87948	N/A	2.92351	2.6761	2.96896	2.70841	3.13579	2.8922	N/A	N/A	3.19919	N/A	2.79628	2.77746	2.86591	2.76902	2.84593
yhaKL	2.90627	2.86511	N/A	2.85907	3.04097	3.01167	2.69519	2.85905	3.00781	2.9682	N/A	2.81544	3.06263	2.77896	2.90933	N/A	N/A	2.78377	2.8647	2.9779	N/A	3.02336	2.79159	3.11292	2.96822	N/A	2.92964	N/A	2.89175	N/A	N/A	2.91342	2.8611	N/A	2.80784	2.82512	2.94523	2.87908	2.88114	2.79203	N/A	N/A	2.98548	2.82385	2.86083	2.78713	2.82339	2.91273	2.93976
yggM	2.91089	2.89326	N/A	2.89137	N/A	2.91085	2.89944	2.91089	N/A	2.88469	N/A	3.06388	N/A	2.885	3.01231	N/A	N/A	2.88559	2.95485	2.95271	N/A	2.94738	N/A	3.10794	N/A	N/A	2.99413	N/A	2.79306	N/A	N/A	N/A	N/A	N/A	2.9777	N/A	2.91033	2.94588	N/A	2.86842	N/A	N/A	N/A	N/A	N/A	2.88873	3.00568	2.90987	2.91164
yqgA	2.91408	2.84975	2.84041	2.84066	2.96272	3.37645	2.89461	2.93667	2.90818	2.87621	N/A	2.87239	3.49265	3.05206	2.91805	2.96454	N/A	2.74774	2.88422	2.95827	N/A	2.84687	N/A	2.91955	N/A	N/A	2.87247	N/A	2.86428	N/A	N/A	3.08811	N/A	N/A	2.88397	N/A	2.82196	2.7945	3.16576	2.93326	N/A	N/A	3.03231	2.97565	2.82479	2.86751	2.86011	2.86362	2.80537
yidI	2.91453	2.8359	3.06947	2.8735	3.06076	3.28146	2.88785	2.84291	2.90347	2.83159	3.02476	2.95908	3.28198	2.98178	2.95301	3.27859	3.1284	2.87716	2.93682	3.00733	N/A	N/A	N/A	2.9044	2.85532	N/A	2.90783	N/A	2.87214	3.07952	2.98537	2.90686	3.05513	N/A	3.03778	2.86869	2.87674	2.89439	3.11268	3.04361	N/A	3.11383	3.00346	2.88461	2.8301	2.8677	2.90281	2.92659	2.94407
zraSR	2.91536	2.82057	3.15439	2.84825	N/A	3.78775	2.82164	2.91605	N/A	2.80453	2.87227	2.80889	3.9096	3.07047	3.05664	N/A	3.50688	2.71385	2.99341	3.24894	N/A	2.88315	3.03089	2.74263	3.04847	2.66449	2.82609	2.75407	2.94009	2.83676	3.10687	3.04094	N/A	2.86727	2.85625	2.96161	2.77387	2.86866	3.28642	2.84183	N/A	3.34002	3.14848	2.85608	2.80191	2.81264	2.79797	2.87706	2.83851
gcl-hyi-glxR-ybbW-allB-ybbY-glxK	2.91602	2.86345	N/A	2.91291	2.82023	2.88434	2.89828	2.86339	3.23542	N/A	N/A	2.93181	2.95819	2.95269	2.96729	3.09548	N/A	2.922	2.93983	3.01977	N/A	2.88215	N/A	3.02359	2.84922	N/A	2.94822	2.89062	2.78344	3.01481	2.69903	2.8324	2.85728	N/A	2.90062	2.92466	2.97552	2.91047	3.04928	3.01413	N/A	N/A	N/A	3.0939	2.90067	2.92242	2.88322	2.88063	2.95194
astCADBE	2.91714	2.89671	N/A	2.91391	2.81335	2.93257	2.92922	2.90893	3.04884	2.93574	N/A	2.87438	3.08902	3.04177	2.9961	N/A	3.1327	2.92383	2.90416	2.96792	N/A	2.80688	2.92239	2.9123	N/A	N/A	2.93526	2.88439	2.95585	N/A	3.29363	2.81045	3.16591	N/A	2.98186	3.12908	2.95378	2.90052	2.97686	3.1081	N/A	N/A	N/A	3.03523	2.87446	2.91151	2.94999	2.93323	2.9014
fsr	2.91787	2.89994	2.84314	2.89463	2.99393	2.85915	2.81132	2.94187	2.94153	2.93662	3.02554	2.91501	2.72475	2.86938	2.88381	2.89944	N/A	2.90073	2.96333	2.90834	N/A	2.97251	N/A	2.88952	2.96788	N/A	2.95953	2.82609	2.71133	N/A	N/A	2.87874	3.1303	N/A	2.96325	2.92441	3.09114	2.91773	N/A	2.96745	N/A	N/A	3.01956	3.00268	2.91671	2.87348	2.88699	2.90184	2.95277
ghoST	2.91937	3.05862	N/A	2.69969	N/A	3.50345	N/A	N/A	N/A	N/A	N/A	N/A	3.55412	2.98302	N/A	N/A	N/A	2.96159	N/A	3.14578	N/A	2.84604	N/A	N/A	N/A	N/A	2.85308	N/A	2.94085	N/A	N/A	2.9462	N/A	N/A	N/A	N/A	2.85667	2.877	N/A	2.82914	N/A	N/A	N/A	N/A	N/A	2.99549	N/A	2.82304	2.58679
ygaY_1Y_2	2.91961	2.95546	2.99448	2.92523	2.94775	3.00375	2.8132	2.87113	2.98813	N/A	N/A	2.94559	N/A	2.84096	2.9175	N/A	N/A	2.80249	2.99637	2.683	N/A	2.7889	N/A	3.31071	3.05079	N/A	3.01162	N/A	2.88097	N/A	N/A	2.83004	N/A	N/A	N/A	N/A	3.12293	2.84683	2.87816	3.12092	N/A	N/A	2.88495	2.93939	2.87898	2.93316	2.82766	2.88757	2.93899
ygjQ	2.91973	2.89329	3.01071	N/A	3.0584	2.96138	2.89231	3.01457	3.04781	2.95363	2.8793	2.84771	3.05657	2.90383	2.89504	N/A	2.90054	2.76517	2.89032	2.93555	N/A	2.92076	2.81288	2.85582	2.91263	N/A	2.87615	2.88111	2.84278	N/A	N/A	2.55519	3.01519	N/A	3.00059	N/A	3.04364	2.94748	2.98987	2.87039	N/A	N/A	N/A	2.87815	2.99929	2.92984	2.95217	2.92344	2.95195
yiaU	2.91999	2.87166	2.75785	2.91276	2.88668	3.04252	2.91655	2.94009	2.87319	2.93275	N/A	2.87445	3.37968	2.95079	2.90446	N/A	2.97389	2.86146	2.90012	2.95627	N/A	2.90601	3.02326	2.93158	N/A	N/A	2.92512	N/A	2.84981	N/A	N/A	2.89559	N/A	N/A	2.93964	3.06893	2.92654	2.96024	2.95288	2.87388	N/A	3.22385	3.21959	3.03484	2.90615	2.82817	2.8676	2.86967	3.01291
tcdA	2.92142	2.86604	N/A	2.87652	2.96751	3.17919	2.95908	2.90517	2.85995	2.92136	N/A	2.89308	3.24814	3.10092	2.91857	N/A	N/A	2.9021	2.91283	2.98486	N/A	2.88233	N/A	N/A	2.80047	N/A	2.88667	2.95833	2.90569	N/A	2.73183	2.79205	N/A	N/A	2.95985	N/A	2.89118	2.90066	3.11791	2.95766	N/A	N/A	N/A	3.01853	2.8488	2.87592	3.22816	2.95875	2.97258
ykiA	2.92147	2.92172	N/A	2.82557	N/A	2.88024	2.89449	2.93008	2.9364	2.78804	N/A	3.02584	3.0708	2.92003	2.8549	N/A	N/A	2.85979	2.93386	2.9832	N/A	2.84459	N/A	2.979	2.81377	N/A	3.00765	2.83148	2.87188	N/A	N/A	2.91319	N/A	N/A	2.89254	N/A	2.88722	2.97823	2.94604	2.92238	N/A	N/A	3.00457	2.7714	2.93152	2.89001	2.9781	2.89575	3.03783
yoaI	2.92225	2.90943	N/A	3.08182	N/A	2.87078	2.91931	2.92441	2.91108	2.70442	N/A	2.99357	3.36304	2.97548	2.80519	2.96615	2.93571	2.86572	2.9448	3.00349	N/A	2.86633	3.07731	2.95318	2.94109	N/A	2.92415	N/A	2.87744	N/A	N/A	2.9511	N/A	N/A	3.00462	N/A	2.92603	2.92669	2.89627	2.91388	N/A	N/A	N/A	2.86245	2.89903	2.91919	2.83596	2.86947	2.90242
qseG	2.92332	2.87939	N/A	2.86148	2.89419	N/A	2.87197	2.93938	2.87655	N/A	N/A	2.88574	3.64778	3.09791	2.95912	N/A	3.36026	2.87174	2.97703	3.08657	N/A	2.94592	N/A	2.81082	2.83524	N/A	2.95522	2.90501	2.92129	2.83674	N/A	3.12021	2.89586	3.03093	2.90097	2.86471	2.7956	2.85523	3.23531	2.81592	N/A	N/A	3.43424	N/A	2.84931	2.85389	2.90461	2.95722	2.9106
ybdN	2.92496	2.92116	N/A	2.78441	N/A	N/A	N/A	N/A	N/A	N/A	N/A	N/A	N/A	N/A	N/A	N/A	N/A	N/A	N/A	N/A	N/A	N/A	N/A	N/A	N/A	N/A	2.9332	N/A	N/A	N/A	N/A	N/A	N/A	N/A	N/A	N/A	3.00119	2.92496	N/A	N/A	N/A	N/A	N/A	N/A	2.83757	N/A	N/A	N/A	3.07458
ybaK	2.92511	2.87181	N/A	2.86179	2.87771	3.14518	2.87862	3.11404	2.96606	N/A	N/A	2.8513	3.24224	2.91704	2.91891	N/A	2.93763	2.86583	3.05023	2.97815	N/A	2.9396	2.76079	2.98613	2.71237	N/A	2.91928	2.73616	2.95463	3.09868	N/A	2.98895	2.87635	N/A	2.8837	N/A	2.95796	2.71587	3.12461	2.8927	N/A	N/A	2.92756	2.90251	2.89626	2.92384	2.81526	2.91629	2.95831
rhaT	2.92659	2.8676	N/A	2.8149	2.91961	N/A	2.79766	2.88549	2.94562	3.02475	3.03005	2.92198	3.99475	3.2084	3.01603	3.20249	3.44759	2.88674	3.04618	3.29953	N/A	2.9801	2.91755	2.829	N/A	N/A	2.92098	2.88785	2.91171	N/A	3.27009	3.04257	N/A	N/A	2.90787	3.23504	2.87917	2.84962	3.41175	2.90735	N/A	3.53174	3.28159	N/A	2.83102	2.85402	2.7719	2.92659	2.84478
mdtG	2.92673	2.92631	2.99922	2.84299	3.00897	2.89671	2.92538	2.97905	2.81655	3.10834	N/A	2.97552	3.01122	2.99486	2.98136	N/A	2.97337	2.90199	2.76653	2.97017	N/A	2.89813	2.92202	2.8964	3.00094	N/A	2.88524	2.76088	2.82423	N/A	N/A	2.89124	N/A	2.81012	2.82015	N/A	2.94434	2.87152	3.07292	2.89941	N/A	N/A	N/A	N/A	2.95771	2.98151	2.92673	2.98817	2.95796
ybfF	2.92827	2.92931	2.84463	2.86657	3.12272	2.98111	2.85705	2.87362	2.90933	2.85717	N/A	2.98506	3.0211	2.96238	2.99496	2.91358	N/A	2.89978	2.93625	2.93516	N/A	2.90756	2.97554	2.95913	2.86469	N/A	2.95319	2.99263	2.86418	N/A	N/A	2.92827	N/A	N/A	2.88319	N/A	2.91516	2.89849	3.00201	2.8952	N/A	3.05457	2.82137	2.89949	2.89019	2.90863	2.85195	2.79938	3.04364
yaeI	2.92997	2.89869	2.71931	2.88027	2.94105	3.44704	2.82361	2.89645	2.98962	2.85803	N/A	2.92281	3.58474	2.93935	3.05362	3.14147	3.23129	2.79157	2.98762	3.06504	N/A	2.89312	N/A	3.03271	2.75432	N/A	N/A	2.73818	2.87581	N/A	N/A	2.95494	N/A	3.18815	2.91273	N/A	2.84867	3.0553	N/A	2.9774	N/A	N/A	3.17218	3.01727	2.81248	2.99667	2.90171	2.89284	2.87763
ygfF	2.93098	2.85403	N/A	2.88553	3.00453	3.12385	2.83812	2.90635	2.94813	2.84016	N/A	2.87485	3.37683	3.01029	2.80349	N/A	3.23251	2.91832	2.86596	3.09477	N/A	2.92546	2.91553	2.913	2.90576	N/A	2.9414	N/A	2.92335	N/A	N/A	2.91486	N/A	N/A	3.07803	N/A	2.91168	3.00361	3.08272	2.86633	N/A	2.89422	2.96891	3.08701	2.91033	2.84397	2.88858	2.8951	2.9435
ybiU	2.93115	2.91798	2.77709	2.97324	2.79722	2.88523	2.87549	3.00671	2.97201	3.12833	N/A	2.87502	2.81504	3.04882	2.48407	N/A	N/A	N/A	3.14765	2.93029	N/A	2.8509	2.92799	3.11481	N/A	N/A	3.01771	N/A	2.94263	N/A	2.78351	2.96722	N/A	N/A	2.93507	N/A	2.94393	2.88434	2.86934	2.90597	N/A	N/A	N/A	2.97571	2.89449	2.88091	3.0068	2.88585	2.85643
gntT	2.93306	2.93711	2.8445	2.86804	3.05567	2.91508	2.96507	3.00559	2.95476	N/A	N/A	2.90577	2.969	N/A	2.89871	N/A	2.94645	2.89789	2.89637	2.89641	N/A	2.91237	2.87868	2.7973	3.01612	N/A	2.98446	3.01446	2.83347	2.74763	2.91926	2.89345	2.92472	N/A	3.07703	2.87955	2.94115	2.85335	2.9326	2.94452	N/A	2.94676	2.9067	2.91216	2.91536	2.91141	2.8727	2.78896	2.98263
rayT	2.93546	2.86472	2.92472	2.88399	2.98839	3.32446	2.90862	2.91945	3.04901	2.936	N/A	2.96435	3.39394	2.99944	2.94833	3.13477	2.99647	2.9191	2.91392	2.94156	N/A	2.86493	2.95661	3.0032	2.88859	N/A	2.92389	2.93893	2.84579	2.88471	3.07314	2.92295	3.09196	N/A	2.88031	3.04593	2.81411	2.95281	3.07765	2.9415	N/A	3.18094	3.04866	2.82618	2.86605	2.78599	2.96485	2.92227	2.80036
yidL	2.93685	2.95983	3.00687	2.94495	2.98371	2.95159	2.99036	2.96966	2.93685	2.81	3.03796	2.98812	2.99494	3.00988	2.98357	N/A	3.033	2.90367	2.99393	2.95388	N/A	2.91957	2.93793	2.98392	3.10764	N/A	2.93457	2.84232	2.90388	3.00898	N/A	2.85719	2.88591	N/A	2.97579	N/A	2.93868	2.9014	2.99009	2.88585	N/A	N/A	3.01505	2.93872	2.83617	2.8814	2.89877	2.93014	3.01663
fadBA	2.93793	2.92533	N/A	2.9404	3.12897	3.00618	2.95967	2.90048	3.01231	N/A	N/A	2.8918	3.1831	2.96417	2.94397	3.21803	N/A	2.93834	2.91327	2.96473	N/A	2.90826	N/A	N/A	3.02801	N/A	2.98557	N/A	2.93396	2.7484	N/A	2.93782	N/A	N/A	3.05016	N/A	2.89571	2.89974	2.94724	2.98733	N/A	N/A	3.01213	2.99657	3.06001	3.54309	2.90764	2.92896	2.9421
sdaA	2.94112	2.8734	3.21002	2.99963	2.93109	3.15408	2.89757	2.90556	2.91974	3.20195	2.92053	3.22379	3.23761	2.98868	2.90305	3.01893	3.04619	2.88956	3.02808	2.96506	N/A	2.90018	2.91863	2.95192	2.96624	N/A	2.91898	2.93505	2.89494	2.83421	3.04955	2.96132	2.86169	N/A	2.89691	N/A	2.94828	2.89259	3.04671	2.81422	N/A	3.16786	2.99838	2.92808	2.90139	2.91222	2.90025	2.89512	2.98553
yebE	2.94137	2.92258	3.19549	2.92982	2.99676	2.89484	2.89222	2.96724	2.94521	2.92153	N/A	2.85481	2.97145	2.89772	2.83711	3.08751	2.96882	2.79678	2.95095	2.88448	N/A	2.95708	3.03514	2.92214	N/A	N/A	3.13023	2.94996	2.87759	2.9803	2.98183	2.87972	3.08628	N/A	3.01091	2.82269	2.95042	3.16297	3.06836	3.23825	N/A	N/A	3.17434	N/A	2.88752	2.71321	2.89669	3.07829	3.10821
yrbN-deaD	2.94244	2.97099	N/A	2.88912	2.98199	3.05053	2.91511	2.88413	3.05111	2.97161	N/A	2.86701	3.03887	2.97152	2.94244	N/A	N/A	2.79291	2.77555	2.94389	N/A	2.90302	N/A	2.95731	2.98767	N/A	2.95212	2.95179	2.89142	N/A	N/A	2.9677	N/A	N/A	3.01594	N/A	2.92901	2.94185	3.01444	2.94905	N/A	N/A	N/A	N/A	2.89252	2.9159	2.95649	2.95425	3.00629
ygeY	2.94251	2.82864	2.93674	2.78009	N/A	N/A	2.88752	2.93647	2.73913	2.77687	N/A	3.03527	4.06487	3.2801	3.09021	3.54309	3.48897	2.8579	3.09022	3.32159	N/A	2.92653	N/A	2.76501	2.91619	N/A	2.87901	2.70883	2.94712	N/A	N/A	3.15914	N/A	N/A	2.88064	N/A	2.66492	2.89676	3.46913	2.79763	N/A	N/A	3.42707	3.01128	2.82639	2.95455	2.78854	2.9379	2.866
intA	2.94282	2.87773	2.92966	2.86574	2.86666	3.27732	2.94281	2.92674	2.87189	2.89684	3.11276	2.89562	3.29556	3.06955	2.98785	3.05701	3.12401	2.86922	3.00744	3.08078	N/A	2.93584	2.92119	2.83422	2.95643	2.92503	2.92645	2.87537	2.9323	2.89437	3.0677	3.03795	2.92522	2.98632	2.93035	2.96607	2.84242	2.8893	3.11098	2.90964	N/A	3.14126	3.13151	2.92831	2.92234	2.893	2.92424	2.9547	2.97369
fsaA	2.94282	2.86707	2.98289	2.88075	2.88173	3.5697	2.89464	2.91331	2.89647	3.04359	3.13367	2.86562	3.65703	3.096	2.95783	3.19175	3.17326	2.9227	3.00506	3.14288	N/A	2.89686	2.9454	2.87859	3.10315	N/A	2.91879	2.88335	2.93557	2.82773	3.0658	3.03005	2.92487	N/A	3.02496	3.00985	2.84655	2.86834	3.20379	2.88835	N/A	N/A	3.13035	3.03477	2.93393	2.85992	2.85465	2.83651	2.91815
ytfE	2.94355	2.95355	3.21679	2.94355	N/A	2.96473	2.9151	2.99369	3.01601	3.01164	2.99474	2.95219	3.05235	2.90779	3.01649	N/A	3.02267	2.92119	2.94546	3.04694	N/A	2.89577	2.8573	2.86757	3.01208	N/A	2.97182	N/A	2.91916	2.897	N/A	2.84792	3.01233	N/A	2.81247	N/A	2.92907	2.89259	2.9863	2.91972	N/A	N/A	2.96873	2.90603	3.00542	2.88976	2.90118	2.91514	2.97488
yohJK	2.94391	2.88834	2.76586	2.89717	2.95192	3.17177	2.85422	2.95231	2.9141	3.00842	2.89816	2.88406	3.26964	3.02674	2.95981	2.99646	2.88411	2.85809	3.00674	2.882	N/A	2.88532	2.91348	2.84789	3.14746	N/A	2.9758	3.13123	2.97	2.96821	2.86063	2.97207	2.94234	N/A	2.88476	3.20026	2.92186	3.01258	3.02944	2.92439	N/A	N/A	N/A	2.9417	2.97353	2.83744	2.94852	2.89769	3.09716
cspI	2.94592	2.89291	N/A	2.92541	N/A	3.18442	3.03723	3.03788	N/A	N/A	N/A	2.95479	3.45024	3.16323	N/A	N/A	N/A	2.85605	2.94114	2.95812	N/A	2.92314	N/A	N/A	N/A	N/A	2.86168	N/A	3.03191	N/A	N/A	N/A	N/A	N/A	N/A	N/A	2.89014	2.93471	N/A	2.96235	N/A	N/A	N/A	N/A	2.93363	2.91342	2.86274	2.88446	3.02092
insE-3EF-3F-3	2.94852	2.92773	N/A	2.95688	N/A	N/A	2.8069	3.19622	N/A	N/A	N/A	N/A	3.25507	2.88772	N/A	N/A	N/A	2.85828	N/A	2.94329	N/A	2.94807	N/A	N/A	N/A	N/A	2.97365	N/A	2.89416	N/A	N/A	2.98672	N/A	N/A	N/A	N/A	2.90852	3.01094	N/A	3.01748	N/A	N/A	N/A	N/A	3.01845	2.93239	2.92798	2.97321	3.05779
ompW	2.94913	2.89158	N/A	2.84547	N/A	3.36138	2.82519	2.92338	N/A	N/A	N/A	2.94132	3.43752	2.90499	2.95178	N/A	N/A	2.85917	3.07386	3.02291	N/A	2.89961	N/A	N/A	3.09887	N/A	2.97686	N/A	2.85224	N/A	N/A	N/A	N/A	N/A	3.14874	N/A	2.77844	2.92329	2.89716	N/A	N/A	N/A	N/A	N/A	2.90134	2.92093	3.00922	2.93759	2.96174
dtpA	2.95224	2.82353	N/A	2.86159	N/A	3.15072	2.86471	2.93953	N/A	N/A	N/A	N/A	N/A	3.04696	N/A	N/A	N/A	2.97101	3.10439	2.93275	N/A	2.93127	N/A	N/A	N/A	N/A	2.83393	N/A	3.01809	N/A	N/A	2.97652	N/A	N/A	N/A	N/A	2.90988	3.02101	N/A	2.61824	N/A	N/A	N/A	N/A	2.92	2.97749	3.13258	2.93453	2.9737
ygiW	2.95313	2.95257	2.88899	2.91833	N/A	2.96207	2.89262	2.97687	2.88412	2.71062	3.05696	3.02475	3.04376	2.96043	2.88161	3.00993	3.19538	3.18364	2.94518	2.97051	N/A	2.80552	3.11376	3.00184	3.03901	N/A	2.83475	2.90704	2.87845	2.91331	N/A	2.90876	N/A	N/A	3.05113	N/A	2.93765	2.94275	3.08429	2.9076	N/A	3.09912	2.99111	3.07427	3.29774	2.90965	2.96237	2.96119	2.96618
tyrTV-tpr	2.95382	2.9217	N/A	2.85442	N/A	3.10957	3.11971	2.94394	2.97484	N/A	N/A	2.98174	3.27753	3.10232	2.93998	N/A	N/A	2.85892	2.56835	2.81736	N/A	2.89549	N/A	3.0901	N/A	N/A	2.94508	N/A	2.99536	2.68726	N/A	2.93431	N/A	N/A	3.00573	N/A	2.89158	2.97065	3.12058	2.91179	N/A	N/A	N/A	3.1306	2.96621	3.14441	N/A	2.94304	3.00021
insE-5EF-5F-5	2.9548	2.92386	N/A	2.93681	N/A	2.97921	2.82654	3.05785	2.96347	N/A	N/A	N/A	3.08708	3.06572	3.04914	N/A	N/A	2.97572	N/A	2.94636	N/A	2.92744	N/A	N/A	N/A	N/A	2.98208	N/A	2.97027	N/A	N/A	2.90906	N/A	N/A	3.60923	N/A	2.93756	3.01394	N/A	3.05464	N/A	N/A	N/A	N/A	3.03209	2.96934	3.07116	3.00256	3.02279
yqeK	2.95494	2.8912	N/A	2.97268	2.85158	N/A	3.04148	2.95908	3.01448	N/A	N/A	3.13452	3.34093	2.94864	3.20613	N/A	N/A	2.99395	2.92241	2.99543	N/A	2.94544	N/A	2.75818	2.78185	N/A	N/A	N/A	2.87007	N/A	N/A	2.9067	N/A	N/A	N/A	N/A	3.01189	2.87888	3.0601	2.90949	N/A	N/A	N/A	3.06642	2.90801	3.00894	3.01312	2.97977	3.01448
elyC	2.95533	2.89513	N/A	2.92645	2.98481	3.14138	2.88536	2.9413	3.07127	2.91774	N/A	2.98647	3.16675	3.05786	2.92142	3.05247	N/A	3.09081	2.95316	3.00896	N/A	2.92546	N/A	2.81252	3.03528	N/A	3.01054	N/A	2.92774	N/A	N/A	2.87859	N/A	N/A	2.89962	N/A	2.96034	2.82002	3.03728	2.99717	N/A	N/A	3.13823	3.03984	2.90239	2.91457	2.974	2.98332	3.02842
ycaK	2.95559	2.9221	2.9622	3.04177	2.90364	3.08102	2.94355	3.01229	3.06498	2.81586	N/A	2.8932	2.9631	2.93898	2.9502	3.06855	3.09916	2.97805	2.93632	2.95536	N/A	2.91555	2.99174	N/A	2.96596	N/A	2.95953	2.91255	2.92803	N/A	N/A	2.97093	N/A	3.04072	2.95583	2.85758	2.96017	2.93927	2.94041	2.94584	N/A	2.88167	N/A	2.88945	2.87874	2.94808	N/A	2.945	3.01576
ybfD	2.95655	2.93183	N/A	N/A	N/A	3.38064	3.09019	2.94781	N/A	N/A	N/A	2.98562	3.76791	2.99445	3.22547	N/A	N/A	2.94491	2.94334	3.18677	N/A	2.89111	N/A	N/A	3.14314	N/A	2.94495	2.70363	2.88416	N/A	N/A	3.04014	N/A	N/A	3.09238	N/A	2.97226	2.94161	N/A	2.95655	N/A	N/A	N/A	N/A	2.87667	2.91854	2.85856	2.97427	2.94527
yeeA	2.95659	2.8735	2.75241	2.94283	2.85351	3.44623	2.94836	2.95659	2.94979	N/A	N/A	2.98966	3.53138	3.01636	2.95711	2.95488	3.2872	N/A	2.97282	3.03803	N/A	2.76597	3.12434	2.86316	3.2192	N/A	3.07529	N/A	2.95629	2.78202	N/A	3.00609	2.92333	N/A	2.93076	N/A	2.92285	2.9272	3.26027	2.88373	N/A	N/A	3.06178	2.87498	3.54255	2.9371	2.94151	2.91344	2.99813
nagBAC-umpH	2.95664	2.93878	N/A	2.95663	2.90886	2.99294	2.94619	2.94025	3.06928	N/A	N/A	2.93278	N/A	2.96931	3.06405	N/A	N/A	2.92679	2.91473	2.97459	N/A	2.87697	N/A	2.95666	N/A	N/A	2.9172	N/A	3.00059	N/A	N/A	2.81083	N/A	N/A	2.95108	N/A	2.91909	2.95175	2.87145	2.9645	N/A	N/A	N/A	2.83905	3.32444	2.96012	2.99912	3.14827	2.99072
radD	2.95681	3.00835	N/A	N/A	3.11011	3.51242	2.95134	N/A	N/A	N/A	N/A	2.89271	3.33267	3.16222	2.96516	N/A	N/A	2.89194	3.01877	3.25181	N/A	2.9135	N/A	N/A	N/A	N/A	2.93846	N/A	2.95681	N/A	N/A	3.13879	N/A	N/A	N/A	N/A	3.02642	N/A	N/A	N/A	N/A	N/A	N/A	N/A	N/A	N/A	2.73788	2.95873	2.98204
mrcB	2.95703	2.95438	N/A	2.86212	N/A	3.94034	2.96391	2.921	2.69206	N/A	N/A	3.00885	4.01679	3.29335	3.07519	N/A	N/A	2.84609	2.98604	3.4073	N/A	N/A	3.03104	N/A	N/A	N/A	2.89706	N/A	2.97236	N/A	N/A	3.21788	N/A	N/A	N/A	N/A	2.71996	2.92424	3.46455	2.88172	N/A	N/A	N/A	N/A	2.80997	2.85568	2.97207	2.93118	2.87947
soxR	2.95955	2.87058	N/A	N/A	3.10128	3.52504	N/A	3.03314	2.98559	3.00966	N/A	2.93216	3.68509	3.08355	3.35093	3.07554	N/A	2.85148	3.03956	3.149	N/A	2.91782	N/A	3.0348	2.92879	N/A	2.96924	3.00054	2.90069	N/A	N/A	N/A	N/A	3.03218	2.98537	N/A	2.86079	2.92212	3.25889	2.92718	N/A	N/A	3.08982	N/A	2.87754	3.03779	N/A	2.86824	2.96758
ychG_1G_2	2.96014	2.92901	N/A	2.92059	2.98533	3.27031	2.96014	2.86752	N/A	2.92642	N/A	2.82483	3.04963	2.91508	2.98277	2.93194	N/A	2.93054	2.88499	2.96858	N/A	3.1008	3.14093	3.23798	2.97103	2.95232	2.99491	N/A	N/A	N/A	N/A	2.96791	N/A	N/A	3.12071	N/A	2.95367	2.92958	N/A	2.91836	N/A	3.02091	N/A	2.91429	3.03834	2.90483	2.94296	2.93382	3.05732
yafJ	2.96054	2.93912	2.98826	2.89073	2.91402	3.12162	2.94508	3.07169	2.94754	3.0064	3.02358	2.91857	3.17655	3.00947	2.98796	2.98368	2.85815	2.88745	2.93697	2.99588	N/A	2.94553	2.95003	3.08704	2.94355	N/A	2.96197	2.90716	3.01934	3.03	3.00899	2.97209	2.9492	2.91075	2.93576	3.27298	2.97341	2.96075	3.11514	2.98952	N/A	3.01313	2.90717	2.89247	2.86572	2.91469	2.91724	2.91063	2.98834
ldtC	2.96162	2.93981	2.95717	2.95456	N/A	2.95453	2.92938	2.95222	2.98459	3.08167	3.27106	2.94553	2.97663	2.94951	2.92426	N/A	N/A	2.93632	2.97096	N/A	N/A	2.87739	3.06344	2.9603	2.95441	N/A	2.92063	3.05416	3.01779	3.03194	N/A	2.94865	3.00938	N/A	2.99547	N/A	2.97257	2.93275	2.96087	3.00509	N/A	2.89147	2.99255	2.88599	2.92949	3.09015	2.75881	2.92784	3.00162
nlpD-rpoS	2.96193	2.78893	3.07185	2.86655	2.86278	3.86246	2.90967	2.80116	2.72287	3.13263	3.01896	2.93226	N/A	3.14748	3.06541	N/A	N/A	2.76423	2.96261	3.29416	N/A	2.90552	2.7989	2.90262	2.96187	N/A	2.88875	N/A	2.97937	3.12195	N/A	3.11736	2.77909	N/A	2.96293	N/A	2.71908	2.88251	3.39817	2.77429	N/A	N/A	3.31859	2.98936	2.94413	2.93205	2.93642	2.90087	2.85417
torT	2.96284	2.86143	2.93278	2.79777	2.93409	3.80144	2.82733	2.94067	2.91305	2.80695	3.01367	2.88686	3.92563	3.18914	3.03764	3.36003	3.4845	2.91174	3.04234	3.291	N/A	2.89347	N/A	2.79816	2.99628	4.43564	2.89014	2.86195	2.96547	N/A	3.1897	3.10581	2.83105	N/A	2.84744	3.10624	2.75168	2.93156	3.3637	2.85457	N/A	3.48816	3.36561	2.92201	2.91495	2.85855	2.80301	2.92127	2.87644
phoBR	2.96368	2.90793	2.97635	2.80625	2.97436	3.72302	2.90045	3.09811	2.89401	2.99013	3.01459	2.97354	3.89131	3.11782	2.90235	3.16964	3.29579	2.89134	3.01549	3.16212	N/A	2.91156	N/A	2.90229	2.98556	2.84235	2.91267	N/A	2.91141	N/A	3.01446	3.02125	N/A	N/A	N/A	2.84971	2.88129	2.84736	3.25932	2.92396	N/A	3.17804	3.07742	3.01257	2.89733	2.84834	2.93564	2.91828	2.91786
yghJ	2.96506	2.89006	2.83104	2.84866	N/A	3.01584	2.7949	3.02397	3.00843	N/A	N/A	3.06973	2.92976	3.00069	2.99867	N/A	N/A	2.93114	2.93673	2.93245	N/A	2.91714	N/A	2.94157	N/A	N/A	2.85703	N/A	2.96496	N/A	N/A	2.91396	N/A	N/A	N/A	N/A	2.91002	3.10813	2.90711	N/A	N/A	N/A	N/A	N/A	3.02021	3.06816	2.92121	3.00126	2.98468
pepT	2.96638	2.9613	N/A	3.03801	2.96678	3.19041	N/A	2.97078	2.95141	3.05127	N/A	2.99789	3.28943	3.05399	2.98382	3.06021	3.10596	2.95818	2.89707	2.99858	N/A	2.91143	2.8314	2.96784	2.83951	N/A	2.96452	2.94749	2.99154	N/A	N/A	3.02318	2.93713	N/A	2.86502	N/A	3.0304	2.93964	3.05153	2.97339	N/A	N/A	3.0302	2.92826	2.92333	2.90169	2.89889	2.91867	2.9651
paoABCD	2.9667	2.97368	N/A	2.98253	3.00648	2.99229	2.84566	2.97489	2.98206	2.91951	N/A	3.00938	N/A	2.89982	2.91572	3.10927	N/A	2.88111	2.99702	2.93174	N/A	2.96962	2.87691	2.89417	2.86292	N/A	2.95159	N/A	3.0759	N/A	N/A	N/A	N/A	3.0838	3.05844	N/A	2.98639	2.97547	2.92585	2.95966	N/A	N/A	N/A	N/A	2.88815	2.85934	3.05443	2.94924	2.99785
yieH	2.96675	2.92881	2.7873	2.91791	2.91366	3.49087	2.9792	2.95136	2.93407	3.00622	3.07686	2.90931	3.74911	3.08507	2.96325	3.28948	3.25358	2.90353	3.00809	3.13239	N/A	2.91452	2.98633	2.89434	3.04978	2.75319	2.9618	2.97698	2.94665	2.91349	3.18248	3.01278	2.97237	3.08519	2.96123	3.0434	2.90658	2.91694	3.20355	2.96639	N/A	3.22831	3.18874	2.88255	2.93461	2.91457	2.92496	2.89513	3.01218
dtpB	2.96852	2.95428	2.92485	2.97405	3.1059	2.97604	2.91356	2.95752	3.02288	N/A	N/A	2.92715	3.26501	2.95743	2.96179	N/A	2.80874	2.96089	2.931	2.88786	N/A	2.91452	3.04017	3.06317	3.16619	N/A	2.94558	2.96073	2.9973	N/A	N/A	2.99449	2.82935	N/A	2.96015	N/A	2.99902	2.90424	3.00669	2.74025	N/A	N/A	N/A	2.9403	2.93553	2.95443	2.99336	2.94162	2.99408
insH-8	2.96864	2.96483	N/A	2.97188	3.09519	2.96756	3.02129	3.04486	2.94872	N/A	N/A	3.1166	3.2012	2.97876	2.957	N/A	N/A	2.90713	2.98145	2.95669	N/A	2.96018	N/A	N/A	N/A	N/A	2.93122	N/A	2.93966	N/A	N/A	2.91693	N/A	N/A	2.92338	N/A	2.94887	2.97721	2.93463	2.96305	N/A	N/A	N/A	3.09405	3.00035	2.90474	2.98427	2.97393	3.08062
ftp	2.97025	2.99266	N/A	2.96116	2.97178	2.88682	2.98972	2.96287	2.98443	3.07807	2.99788	3.00497	2.95815	3.02287	2.97082	N/A	2.97971	3.03151	2.99611	2.94475	N/A	2.98137	3.01581	2.99089	3.00074	N/A	2.96157	2.91158	2.88881	N/A	N/A	2.92542	2.9868	N/A	3.04375	N/A	2.94063	2.92913	3.02137	2.97789	N/A	2.98142	3.09879	3.01325	2.94157	2.92907	2.87092	2.98273	3.0213
treBC	2.97098	2.94163	2.70638	2.94389	3.04293	3.13864	2.95028	3.04548	3.02571	N/A	N/A	2.83605	3.0813	2.8915	2.94553	N/A	2.96506	2.88881	3.01907	3.00743	N/A	2.8928	2.88552	2.95018	2.92599	N/A	3.01602	2.87908	2.88088	N/A	N/A	2.94293	N/A	N/A	3.01206	2.97917	2.87543	2.86686	3.09907	3.02948	N/A	N/A	2.88758	3.07032	2.92799	2.99845	2.97672	3.0095	3.00485
hcp-hcr-poxB-ltaE-ybjT	2.97596	2.97366	N/A	2.78663	3.0291	2.95588	2.9165	3.01886	2.97397	2.95548	N/A	3.02052	3.0283	2.99092	3.11093	3.0165	N/A	2.98638	3.00686	2.98372	N/A	3.03985	3.2586	3.02416	2.95724	N/A	2.9898	3.02416	2.94824	N/A	3.08377	2.93427	2.99242	N/A	3.17145	N/A	2.94255	2.97596	N/A	2.93114	N/A	3.15647	2.9872	3.10161	3.00871	2.95843	2.99939	2.87047	3.04852
nanATEK-yhcH	2.97615	2.93994	N/A	2.96653	2.96071	2.99627	2.96727	2.99074	3.00851	2.95285	N/A	3.1538	3.04723	2.99243	3.00071	3.04763	2.96685	2.94894	3.02425	2.99231	N/A	2.94102	3.02817	2.98271	2.9722	N/A	3.00512	3.01827	2.93536	2.84356	3.10145	2.8351	3.0622	N/A	2.9299	3.17977	2.94743	3.01588	2.99479	2.97207	N/A	3.10093	3.06553	2.82506	2.95276	2.92899	2.93464	2.95279	3.0681
yeaX	2.97643	2.83452	2.87855	2.55896	N/A	N/A	2.85209	2.85395	2.7782	2.97365	N/A	2.88539	4.10443	3.30998	3.03485	3.48006	N/A	2.96478	3.07644	3.48152	N/A	2.99823	2.88781	2.69776	3.05278	N/A	2.89777	3.05989	2.99255	N/A	N/A	3.23235	2.97921	N/A	2.92908	N/A	N/A	2.79569	3.52208	2.9367	N/A	N/A	3.41755	2.91214	2.95974	2.78718	2.87313	2.97007	2.82787
yejO	2.97649	2.92216	2.90037	2.89418	3.13317	2.94815	2.9526	2.99023	3.03514	3.12188	3.1956	3.01977	3.07056	2.91793	2.96415	3.05371	N/A	2.84161	2.87157	2.94768	N/A	2.92574	3.18329	2.98207	2.95731	N/A	3.05085	2.8417	2.90458	N/A	2.94876	2.90624	3.00932	N/A	3.00562	2.93799	2.96455	2.97649	3.07365	2.96852	N/A	2.91038	3.00425	3.08917	3.02634	3.00564	N/A	2.93642	3.00475
ecpBCDE	2.97776	2.85732	N/A	2.78393	N/A	3.73903	2.82906	3.00566	2.89243	2.81971	N/A	2.96046	3.80435	2.74888	3.07218	3.28452	N/A	2.86618	3.0453	3.2468	N/A	2.92109	N/A	2.81399	N/A	3.1375	2.9727	3.04685	2.98215	N/A	N/A	3.11612	N/A	N/A	2.93879	N/A	2.83751	2.93451	3.35111	2.91154	N/A	N/A	3.20629	2.87561	2.89943	2.90527	N/A	2.99054	2.87728
yaaJ	2.97787	2.96728	3.25473	2.9267	N/A	3.00054	3.03237	2.9526	2.95102	3.29708	N/A	2.87053	3.31569	2.98463	2.95574	N/A	N/A	2.89111	2.95604	3.06478	N/A	2.97495	3.14063	3.00112	2.82927	N/A	3.02339	N/A	2.95199	2.88289	N/A	2.94254	2.99691	N/A	3.0182	N/A	2.97042	2.93053	3.04564	2.97517	N/A	N/A	3.12518	2.94373	2.94142	2.90419	2.96043	3.21258	3.08142
anmK	2.97916	2.93931	2.99591	2.9643	N/A	3.15875	2.94109	3.03101	N/A	N/A	N/A	2.86134	N/A	N/A	2.86225	N/A	N/A	2.91112	3.08624	2.97947	N/A	2.96498	N/A	2.81589	N/A	N/A	3.01046	2.91613	2.95851	N/A	N/A	3.02564	3.0306	N/A	2.94545	N/A	2.94935	2.90695	N/A	2.98312	N/A	N/A	3.43465	N/A	2.93036	2.9423	3.02425	2.94942	3.04348
yfeKS	2.97921	2.95183	3.06337	2.97921	2.96124	3.05371	2.88027	2.96407	3.0878	2.85976	3.02874	2.95356	3.06274	2.99675	3.0022	2.97675	N/A	2.95362	2.98063	3.03324	N/A	2.927	N/A	2.9136	3.01348	N/A	3.01814	3.04372	2.96057	3.02821	N/A	2.91441	3.1391	2.84231	3.07931	3.00621	2.95008	2.89215	2.98286	3.00332	N/A	N/A	3.06173	3.09321	2.94854	2.99486	2.92063	2.91879	3.00769
ydiM	2.97926	2.92468	N/A	3.00893	2.97974	3.1777	2.91284	2.99854	3.05363	2.93503	N/A	2.76787	N/A	3.10271	2.94663	3.08065	N/A	2.91147	2.99104	3.01062	N/A	2.86542	N/A	3.12999	3.08038	N/A	2.7731	2.95088	3.02187	3.03131	N/A	2.92146	N/A	N/A	2.95077	2.96185	2.98157	2.87738	3.16075	2.97411	N/A	N/A	N/A	3.00985	2.84237	2.97658	2.85524	2.93744	2.98733
yaaU	2.98014	2.85803	2.86671	2.50314	2.84606	4.07657	2.98437	2.92905	2.74771	2.63607	2.87276	2.89723	4.13062	3.33485	3.17075	3.5652	3.69968	2.76417	3.14666	3.45285	N/A	2.9137	2.73585	N/A	3.05467	N/A	2.88093	2.90975	2.93614	2.84429	N/A	3.20032	2.98994	N/A	2.857	2.93365	N/A	2.89469	3.56985	2.90331	N/A	3.73046	3.53539	3.03192	2.88313	2.89711	2.77391	2.971	2.7985
ygdI	2.98068	2.89308	2.95507	2.9816	2.97599	3.67903	2.94994	2.91759	3.03477	2.81669	N/A	2.94815	N/A	3.12815	3.07855	3.28117	N/A	2.88972	3.00683	3.23158	N/A	2.8521	N/A	2.84229	3.094	N/A	2.98214	2.98301	3.0625	N/A	N/A	3.05599	N/A	N/A	3.03161	2.97801	2.89452	2.92365	3.32452	2.96959	N/A	3.28652	2.9576	2.9671	2.82832	2.94015	2.98868	2.93512	3.13295
yhjX	2.98083	3.05852	N/A	2.93557	3.04538	3.02634	2.9681	3.03669	N/A	2.77028	N/A	2.94691	3.20405	3.02243	2.91798	3.00188	N/A	2.92729	2.99267	3.03393	N/A	N/A	N/A	N/A	N/A	N/A	3.0135	N/A	2.96081	N/A	N/A	2.97557	N/A	N/A	3.07879	N/A	3.00812	2.97235	2.9076	3.03216	N/A	N/A	N/A	2.93105	3.00763	2.99887	2.8545	2.93912	3.0436
yodB	2.98256	2.95537	2.91283	2.96511	2.90604	2.99715	2.98632	2.9754	3.02149	2.94762	3.16925	2.89984	N/A	3.03687	2.99255	3.01202	2.9195	2.87457	3.11339	2.95475	N/A	2.9046	2.93791	3.00433	3.04548	N/A	2.97458	2.94353	2.94485	N/A	3.23409	2.94048	3.08212	3.13169	3.02926	3.13391	3.02452	2.98256	3.07025	2.98422	2.98202	3.00727	2.88558	2.9853	2.93923	2.94596	3.00586	2.9891	3.03969
fadIJ	2.98299	2.95744	2.8061	2.9769	3.13478	2.90215	2.9697	3.0161	2.97581	N/A	N/A	2.93173	3.12825	2.96919	2.98063	3.21068	N/A	2.92325	3.02518	N/A	N/A	2.95317	3.02053	2.96166	N/A	N/A	3.03826	2.8196	2.9957	2.82986	N/A	2.93386	2.90307	N/A	2.85864	N/A	2.98669	3.07214	3.08721	2.99413	N/A	N/A	3.01201	2.98276	2.98299	3.2124	2.93649	2.97308	3.00063
pck	2.98385	2.98113	N/A	2.95766	3.09124	3.05595	2.93351	2.95259	N/A	N/A	N/A	3.02207	3.09863	3.01406	2.94023	N/A	N/A	N/A	2.98385	2.99843	N/A	2.96805	N/A	3.24505	2.90179	N/A	3.02094	N/A	2.95154	N/A	N/A	2.98426	N/A	N/A	2.88317	N/A	2.8747	2.98921	3.18425	2.98848	N/A	N/A	N/A	2.8486	2.94173	2.90997	2.84575	3.02133	2.99892
ybiJ	2.98601	2.95239	N/A	2.95481	3.00198	3.36102	3.02852	3.02254	2.86063	N/A	N/A	3.03358	3.38261	3.09542	3.02025	3.06522	N/A	N/A	2.98453	3.0564	N/A	2.95358	N/A	N/A	N/A	N/A	2.90478	N/A	3.04504	N/A	N/A	2.8585	N/A	N/A	2.85172	N/A	2.95325	2.94815	N/A	3.03079	N/A	N/A	N/A	N/A	2.9041	2.96782	2.96946	2.95842	3.08309
ygfI	2.9863	2.98114	N/A	2.99071	2.94724	3.04611	2.97726	2.90582	3.09468	2.83966	N/A	2.9896	3.05786	3.01124	3.01758	N/A	N/A	2.88655	3.00966	3.17119	N/A	2.97204	N/A	3.05507	N/A	N/A	2.99984	3.01839	3.02887	N/A	N/A	2.89325	N/A	N/A	3.13295	N/A	3.11961	3.05106	3.04354	2.96222	N/A	N/A	N/A	2.9863	2.96377	2.96	3.01704	N/A	3.01096
rlmD	2.98693	2.8693	N/A	2.85065	N/A	N/A	3.0571	2.93052	3.24359	N/A	N/A	2.93494	N/A	3.24914	3.38232	N/A	N/A	2.86682	N/A	3.2464	N/A	2.92592	N/A	N/A	N/A	N/A	2.98693	N/A	3.21541	N/A	N/A	3.04076	N/A	N/A	3.1227	N/A	2.82759	2.94257	N/A	2.82633	N/A	N/A	N/A	N/A	2.89711	N/A	2.91759	2.96731	3.01396
btuCED	2.98745	2.96389	N/A	2.9786	2.986	2.98264	3.04366	3.02855	3.02524	3.17509	3.18119	2.94186	2.92768	2.94511	3.01596	2.988	N/A	2.9597	N/A	3.1716	N/A	2.95025	2.94397	3.05113	3.01786	N/A	2.9607	2.87452	2.90662	3.03754	N/A	2.961	3.13946	N/A	3.02033	2.87307	3.00423	2.97215	2.9827	2.92861	N/A	N/A	2.96494	3.0343	2.97184	2.91725	3.01051	3.03647	3.08829
fliLMNOPQR	2.98773	2.92807	N/A	2.77882	2.84497	4.10993	2.82667	2.88858	2.74489	2.84	2.80534	2.95893	N/A	3.39844	3.11552	3.46617	3.78275	2.80878	3.19181	3.4422	N/A	2.95677	2.97612	2.76677	3.06494	N/A	2.93496	2.97564	3.09096	2.79141	N/A	3.26473	2.74416	N/A	3.14234	3.22875	2.69413	2.86124	3.48123	2.8556	N/A	3.59568	3.47876	2.92244	2.84341	2.85132	2.84209	3.05837	2.87613
torS	2.98862	2.94848	3.09375	2.93738	3.03291	3.12109	2.90323	3.00274	3.00088	3.21793	N/A	2.9991	3.18337	2.98546	2.98634	N/A	3.12411	2.91099	3.04056	3.02789	N/A	3.03109	3.05454	2.9781	2.98541	3.1935	2.98676	2.84983	2.8847	3.03748	2.89731	2.95103	2.91892	N/A	2.95657	N/A	2.93697	3.00941	3.05475	2.93108	N/A	3.10931	3.02515	2.97812	3.00038	2.92301	2.95307	2.96822	3.06347
yijO	2.99002	2.96971	N/A	3.01108	2.82632	2.87245	3.06348	3.07121	3.06774	N/A	N/A	2.90855	2.99083	2.97697	3.01941	N/A	N/A	2.96539	2.99536	3.10963	N/A	2.91802	N/A	N/A	3.18794	N/A	3.06888	N/A	2.97489	N/A	N/A	2.98321	N/A	N/A	3.09418	N/A	2.93278	2.90733	3.06473	3.00118	N/A	3.1371	3.29175	N/A	2.95631	N/A	2.95015	3.03215	3.01549
fdhF	2.991	2.94346	N/A	N/A	N/A	3.64075	2.97531	2.92186	N/A	N/A	N/A	N/A	N/A	3.11604	3.25171	N/A	N/A	2.82949	3.13121	3.13163	N/A	2.89984	N/A	N/A	N/A	N/A	2.97713	N/A	3.2162	N/A	N/A	3.22741	N/A	N/A	2.75243	N/A	N/A	3.04439	3.307	2.76146	N/A	N/A	N/A	N/A	2.93224	2.991	2.74595	3.0787	2.97645
envY-ompT	2.99182	2.99475	N/A	N/A	N/A	2.9563	2.91681	3.08481	2.99223	N/A	N/A	2.98834	3.03624	3.01102	2.94489	N/A	N/A	2.96894	3.0127	2.95939	N/A	2.95386	3.14281	2.99128	2.89921	N/A	2.97555	N/A	3.01485	N/A	N/A	2.9925	N/A	N/A	3.12827	N/A	2.9126	2.98783	3.10135	2.92123	N/A	N/A	N/A	2.93961	2.9608	2.96575	3.0402	2.98063	3.04391
yafC	2.99431	2.93941	N/A	2.98816	N/A	3.13272	2.99407	2.9145	3.10374	N/A	N/A	2.98722	3.07648	3.10013	3.10064	N/A	N/A	2.95495	3.03864	3.0525	N/A	3.12356	N/A	N/A	N/A	N/A	N/A	N/A	2.93368	N/A	N/A	3.0304	N/A	N/A	N/A	N/A	3.01335	3.07737	2.88362	2.95873	N/A	N/A	N/A	N/A	2.97967	2.93585	N/A	2.9523	3.11403
yhbX	2.99489	3.02983	N/A	2.90789	N/A	N/A	2.94402	3.07916	N/A	N/A	N/A	2.8533	N/A	3.0283	N/A	N/A	N/A	3.04333	3.08869	3.15696	N/A	2.93159	N/A	N/A	N/A	N/A	3.04099	N/A	2.99315	N/A	N/A	3.00941	N/A	N/A	N/A	N/A	2.95896	2.89164	N/A	3.1021	N/A	N/A	N/A	N/A	2.99938	3.09843	N/A	2.98464	N/A
yegTUV	2.99585	2.9884	3.08295	3.01403	2.99726	3.24385	2.83014	2.98305	3.0869	3.0294	N/A	2.9792	3.29796	3.0287	N/A	3.02028	3.11084	2.98494	3.07618	3.03304	N/A	2.98323	3.06369	2.99881	3.08854	N/A	3.01924	2.91812	2.94952	2.95666	3.06141	2.98378	3.03486	3.01684	3.05417	3.06359	2.98718	2.99915	N/A	2.95101	N/A	3.05987	3.06247	3.08502	3.00097	2.90359	2.99935	2.92109	3.14151
yhdH	2.99616	2.90891	N/A	2.87605	2.90917	3.7576	2.84771	2.96143	2.86916	2.86415	3.16393	2.98339	3.93898	3.21652	3.10141	3.40138	3.59559	2.92794	3.06373	N/A	N/A	2.84165	3.008	2.91376	2.98506	N/A	2.93726	2.89134	3.19407	2.97239	3.20174	3.12679	N/A	3.21224	2.93073	3.1338	2.91805	2.88355	3.3621	2.88464	N/A	3.51147	2.97616	3.01047	2.90773	2.92629	2.83327	2.93604	2.96307
arnBCADTEF	2.99642	2.94675	2.97339	2.9279	3.0541	3.12335	2.98196	3.0261	3.01931	N/A	N/A	2.96344	3.23634	2.93192	3.01719	3.07439	2.93828	2.95754	3.01052	2.88275	N/A	2.94345	3.05735	2.91566	3.03154	N/A	3.0441	3.08412	3.03055	N/A	3.02629	2.99481	N/A	N/A	3.1181	3.05829	2.99629	2.98633	3.17058	2.99203	N/A	2.9855	3.08166	3.06409	2.96412	2.98368	2.91732	3.00589	3.05673
yahK	2.9973	3.00968	2.6912	2.96024	N/A	3.63691	2.86223	2.91848	2.77414	2.71084	N/A	3.01374	3.99595	3.16079	3.08489	N/A	N/A	2.89747	2.95562	3.26461	N/A	2.9141	N/A	3.03625	3.20882	N/A	2.94504	3.02722	2.90196	N/A	N/A	3.01239	N/A	N/A	2.83175	2.99991	2.85295	2.89121	3.30138	3.03214	N/A	N/A	N/A	2.85259	N/A	2.97828	2.94446	3.06484	2.9566
mdfA	2.99996	2.99207	3.06407	2.97287	N/A	3.28676	2.94104	2.98181	3.01233	3.08394	3.09191	2.96753	3.51213	3.05024	2.97727	3.20427	3.08071	2.95692	3.00313	3.02784	N/A	2.96195	2.94815	2.98014	3.00701	N/A	3.02614	3.1235	2.93321	2.97679	3.05883	3.01725	3.08793	N/A	2.97429	3.03292	3.01874	2.99719	3.07623	2.9224	N/A	3.18542	3.1613	3.10216	3.16105	2.94338	3.01457	3.00736	3.08891
yncD	3.00005	2.94233	N/A	2.94054	3.03619	3.06344	2.98104	2.95285	3.08567	N/A	N/A	2.92026	3.13523	2.97655	2.96714	N/A	3.00005	2.97468	2.9867	3.06821	N/A	2.93438	N/A	2.92124	2.9134	N/A	3.04503	N/A	3.08017	N/A	N/A	2.96669	N/A	N/A	3.01764	N/A	3.02031	2.99555	3.09937	2.94574	N/A	N/A	N/A	2.86724	3.0463	2.98258	2.97262	3.10852	3.03264
yciGFE	3.00039	3.02182	2.87442	2.90668	3.04658	2.98153	2.95245	3.04658	3.1056	3.24943	N/A	2.98707	3.10644	3.19779	3.01339	N/A	N/A	2.96543	3.18884	3.03033	N/A	2.90849	N/A	3.1677	2.99518	N/A	3.06434	3.10936	3.02584	N/A	N/A	2.90636	N/A	N/A	3.0248	N/A	3.04775	2.98812	3.13024	2.96057	N/A	N/A	N/A	3.00228	2.97447	2.99887	2.98549	2.98321	3.03966
dtpD	3.00068	2.97933	N/A	2.95512	3.10513	3.01368	3.06948	3.08542	3.00634	3.11844	N/A	3.01861	3.1167	3.19392	2.93111	N/A	N/A	2.9799	2.74289	2.90642	N/A	3.09273	2.91777	3.31456	N/A	N/A	2.98944	3.07606	2.94321	2.88467	N/A	2.92595	2.98938	N/A	2.94997	N/A	3.04503	2.96121	3.11995	3.03481	N/A	N/A	N/A	3.10561	2.97498	3.01688	3.07296	2.98532	3.0541
yjbJ	3.00134	2.91958	N/A	2.90274	N/A	3.44336	3.00112	2.98861	N/A	N/A	N/A	2.83876	N/A	3.11163	N/A	N/A	N/A	2.85984	N/A	N/A	N/A	2.89368	N/A	N/A	N/A	N/A	3.11867	N/A	3.02999	N/A	N/A	3.06079	N/A	N/A	3.23425	N/A	2.95507	2.95991	N/A	2.92493	N/A	N/A	N/A	N/A	2.99792	2.98575	2.88338	3.04273	N/A
leuE	3.00146	2.9919	N/A	2.86558	2.98336	3.21309	2.99043	2.99955	3.02824	3.17892	N/A	2.90793	N/A	3.07893	3.0073	N/A	N/A	2.95438	3.02863	3.06964	N/A	2.97017	N/A	3.18495	N/A	N/A	2.96265	2.96672	2.95121	N/A	N/A	3.00196	3.01693	N/A	2.96589	N/A	2.96507	2.97338	3.15019	2.9897	N/A	N/A	N/A	3.06427	2.96893	2.96226	2.9658	2.92993	3.03059
yfbS	3.00317	2.95696	N/A	2.95202	N/A	2.98402	3.00432	2.89685	2.90211	N/A	N/A	3.08032	N/A	3.05082	3.16569	N/A	N/A	3.03583	3.04378	2.77794	N/A	2.98209	N/A	N/A	3.14872	N/A	3.02702	N/A	3.09589	N/A	N/A	2.94222	N/A	N/A	3.04799	N/A	3.27475	3.03533	3.00467	2.91078	N/A	N/A	3.07652	2.88043	3.01547	2.87262	2.9524	2.94594	2.9786
glrK	3.00432	2.94908	N/A	2.98685	N/A	2.96601	3.08223	3.01955	N/A	N/A	N/A	3.12231	3.08986	3.05967	2.99675	N/A	N/A	2.94922	2.99924	3.01678	N/A	2.9741	N/A	3.04997	N/A	N/A	3.11152	N/A	3.00961	N/A	N/A	2.9298	N/A	N/A	N/A	N/A	2.97906	3.01672	N/A	2.97344	N/A	N/A	N/A	N/A	2.99128	2.97339	3.04544	3.07487	3.07726
cpdB	3.00438	2.98623	N/A	3.18765	3.1888	2.98852	3.12748	2.98633	3.04928	2.9647	N/A	2.9641	3.16411	3.0099	3.05009	3.08433	N/A	2.9979	3.00978	2.9751	N/A	3.01477	3.12538	2.96802	2.99971	N/A	3.01179	2.92678	2.98247	N/A	N/A	2.99846	3.08226	N/A	3.09454	2.96296	2.97692	3.10266	3.10233	N/A	N/A	N/A	3.20319	3.0094	2.99974	2.99591	2.9894	N/A	3.02185
rihA	3.00497	3.04725	3.07519	3.06629	3.01303	2.98024	2.92436	2.98047	2.96828	N/A	N/A	3.01052	N/A	2.99859	3.07882	N/A	2.84584	2.87686	3.01922	3.04065	N/A	3.05459	3.02634	3.14819	2.95079	3.14995	3.03287	2.86866	2.9623	N/A	N/A	3.0085	3.12668	N/A	N/A	3.14627	3.0194	3.02321	3.17474	3.02103	N/A	N/A	3.06835	3.06665	2.9833	2.99878	3.01276	2.987	3.06075
ydeI	3.00536	2.98106	N/A	3.01967	N/A	3.0242	3.16335	2.96785	2.86979	N/A	N/A	2.92535	3.44906	3.05067	3.01165	N/A	N/A	2.99613	2.99727	2.99484	N/A	2.92918	N/A	N/A	N/A	N/A	3.08807	N/A	3.15928	N/A	N/A	2.99	N/A	N/A	N/A	N/A	3.02216	2.798	N/A	3.0504	N/A	N/A	N/A	2.9872	2.92764	2.93388	N/A	3.05183	3.05096
feaR	3.00803	2.96617	N/A	2.93729	3.08604	3.15327	N/A	3.04519	3.0896	2.98296	N/A	N/A	3.24413	N/A	2.97726	N/A	N/A	2.98809	3.01234	3.02036	N/A	2.96484	N/A	3.07032	3.07481	N/A	3.0159	3.05931	2.9759	N/A	N/A	3.20412	2.86593	N/A	2.98244	2.97447	3.00562	2.98479	2.97671	2.9571	N/A	N/A	N/A	2.95321	3.00803	2.9164	2.84613	2.98478	3.08188
bamA-skp-lpxD-fabZ-lpxAB-rnhB-dnaE	3.01128	2.94825	2.94196	2.77603	2.97148	N/A	2.90868	3.02629	2.79066	2.91993	N/A	2.98398	4.08624	3.25782	3.11835	3.37746	N/A	2.91232	3.09713	3.36875	N/A	2.97495	3.17149	3.0225	2.99986	N/A	2.98293	2.90512	2.95952	3.25889	N/A	3.21336	N/A	N/A	2.98918	N/A	2.87075	2.94395	3.50719	2.88558	N/A	3.47981	N/A	3.01002	2.91912	3.07439	2.94493	3.0281	3.07965
ycjY-ymjDC-mpaA	3.01652	3.00993	3.24929	3.06953	3.00226	2.98979	2.98264	3.00557	3.00532	3.07971	3.18797	3.03429	3.28507	2.93804	3.07355	3.09494	N/A	3.12354	3.00946	3.06684	N/A	2.95419	3.05795	3.02003	2.99651	N/A	2.97892	3.00994	2.88413	2.96554	N/A	3.00803	2.96466	N/A	2.9423	3.08635	2.77849	2.94241	3.14616	3.02044	N/A	3.09578	3.10862	2.96073	3.00659	2.95984	2.97411	2.98042	3.06778
yqgD	3.01872	2.91059	3.06109	2.9501	2.96858	3.77524	2.94328	2.94786	2.88518	2.91178	3.12735	2.94887	N/A	3.27561	3.09181	N/A	3.31073	2.93	3.04389	3.2862	N/A	2.94071	2.9398	3.06159	3.00006	N/A	2.92665	2.96762	3.00345	N/A	N/A	3.18135	3.2163	N/A	N/A	2.88812	2.87714	2.95979	3.37262	2.921	N/A	N/A	3.28077	3.03489	2.88784	2.94638	2.90824	2.95737	3.01869
yqjG	3.01903	3.00449	3.14457	2.99279	3.13225	3.18634	2.95878	2.98368	3.0526	3.01878	3.10158	3.00738	3.2758	3.04066	3.11964	3.02807	3.02257	2.931	3.03512	3.02923	N/A	2.99995	2.9783	3.05976	3.09382	N/A	3.03931	3.08985	2.99766	2.98967	3.14776	3.01484	2.98593	3.14831	2.92868	3.23432	3.04727	2.94246	3.08879	3.00073	N/A	2.92149	3.03291	2.89989	2.96255	2.96442	2.73158	3.00241	3.07918
ycaL	3.01945	2.95967	3.0019	3.00384	3.18333	3.03767	2.99608	2.96162	3.0132	3.04502	3.13163	2.94763	3.15428	3.06501	3.02346	3.11902	N/A	3.01975	3.05972	3.02754	N/A	2.90111	3.07555	3.11892	3.00882	N/A	3.02727	2.91119	3.00407	3.06512	N/A	2.98073	3.02724	N/A	3.02365	3.13799	3.01048	2.99701	3.06233	3.12004	N/A	3.12712	3.14327	3.03316	3.00096	3.00436	2.98756	2.93414	3.07148
cynR	3.01993	3.01294	N/A	2.98579	N/A	3.12123	3.02263	3.02065	3.03101	N/A	N/A	2.99468	3.18608	3.12766	3.03442	3.15977	N/A	3.00932	3.08459	2.96709	N/A	2.98526	3.03776	2.95667	2.86116	N/A	3.0524	3.00032	2.99417	N/A	3.17613	3.00632	N/A	N/A	2.86882	2.85975	3.30424	3.02241	3.14259	3.02297	N/A	N/A	3.13918	3.04159	3.18615	3.12144	2.90174	2.84839	3.10636
nac	3.02065	3.03657	N/A	2.94934	3.11737	3.21115	3.00186	2.99062	N/A	N/A	N/A	3.08568	3.378	3.07107	3.1096	N/A	N/A	2.94849	3.03759	3.0019	N/A	3.00728	N/A	3.0953	3.16458	N/A	2.9626	3.09435	2.97397	N/A	N/A	3.02045	N/A	N/A	3.01226	N/A	2.97649	3.00916	N/A	N/A	N/A	N/A	3.03232	2.92251	2.9757	2.88246	2.98628	2.95689	3.07505
galS	3.02154	2.91806	N/A	2.95075	3.03476	3.67586	3.00257	2.92185	2.97911	2.90956	N/A	N/A	3.74067	3.16538	2.96093	3.51287	N/A	2.98281	3.14569	3.18364	N/A	3.11796	2.86244	N/A	3.11537	N/A	3.0038	2.83893	3.04274	N/A	3.19856	3.04784	N/A	N/A	2.90935	N/A	2.93849	2.93102	3.31035	2.94505	N/A	N/A	N/A	3.00726	3.04792	2.92933	N/A	3.00177	3.06659
frdABCD	3.02313	3.01663	N/A	2.99392	3.10083	3.03256	2.96897	2.99129	3.05368	N/A	N/A	3.13785	3.13813	3.04577	3.02014	3.11181	N/A	2.95936	3.08046	3.08434	N/A	2.94024	2.94728	3.11558	3.16383	N/A	2.96488	3.01832	3.02881	N/A	N/A	2.97473	N/A	N/A	3.10937	N/A	2.86879	2.98071	2.9651	2.99926	N/A	N/A	N/A	2.96798	2.70526	2.93378	2.92777	2.99479	2.9564
metK	3.02365	2.98962	3.03881	2.93979	2.99849	3.4692	2.98883	2.96903	3.0495	3.02365	3.07009	3.0164	3.57461	3.14774	2.96673	3.3703	3.22052	2.94569	3.0687	3.10874	N/A	2.96478	3.24063	3.07796	3.01472	N/A	3.0397	3.06997	N/A	N/A	N/A	3.11239	N/A	N/A	2.985	N/A	2.88991	2.88507	3.19518	2.98296	N/A	3.37743	3.09289	2.90367	2.96902	3.15547	2.98944	2.99963	3.03497
luxS	3.02409	2.95068	N/A	2.91915	3.03445	2.88489	2.94641	2.98175	2.93792	N/A	N/A	3.03756	3.68256	3.10875	3.15153	3.35023	3.24724	2.92537	3.00595	3.13521	N/A	3.0738	3.13483	3.02638	2.94857	N/A	3.00409	2.98987	2.91346	N/A	3.16872	3.06631	2.92636	N/A	N/A	3.05575	3.03136	2.95262	3.27013	2.92613	N/A	3.28395	3.09314	2.97339	2.9443	2.94841	2.94985	2.97115	3.00325
rcsA	3.02442	2.97121	N/A	2.99765	3.24031	3.02442	2.99442	3.05831	3.0779	N/A	N/A	3.01394	3.18427	2.96409	3.05688	N/A	N/A	2.93658	N/A	2.97549	N/A	2.8828	N/A	N/A	3.0519	N/A	3.06289	N/A	2.95255	N/A	3.00514	2.99231	N/A	3.21897	3.18828	N/A	2.97897	3.06961	N/A	2.95844	N/A	N/A	N/A	3.08767	3.16938	3.02091	2.80472	3.11643	3.11753
yhbQ	3.02581	2.98912	3.04815	3.01558	3.09353	3.14142	3.0719	3.02339	3.03889	3.02888	3.09935	2.96237	3.38033	3.02596	2.97879	3.29471	N/A	2.96259	2.99696	3.03661	N/A	2.97147	3.08123	3.10256	2.97837	N/A	3.01051	2.83435	2.98146	3.09185	2.95469	3.0617	3.03212	N/A	3.04682	2.95703	2.99909	3.0036	3.00595	2.99778	N/A	3.08702	3.0821	3.04836	2.94985	2.81909	2.97253	2.98771	3.11265
ydbD	3.02746	3.02555	N/A	2.88378	N/A	3.40478	2.95165	3.00413	3.04548	3.01558	N/A	2.96572	3.50444	3.06015	3.04878	3.16275	N/A	3.00641	3.0044	3.08447	N/A	2.95943	N/A	2.97348	2.94474	N/A	3.40178	3.04683	2.99811	3.11548	N/A	3.01438	N/A	N/A	3.04139	3.175	2.99524	2.95757	3.24	3.09064	N/A	N/A	3.32171	2.97943	3.00854	N/A	3.00252	3.0312	3.10053
msrPQ	3.02789	3.00952	3.16418	3.08035	3.1234	3.18717	3.03901	3.0354	3.09066	3.08896	2.92539	N/A	3.39663	3.11469	3.00187	3.17629	3.06631	2.95078	2.97902	3.00472	N/A	2.96917	3.11119	2.98224	2.96117	N/A	3.05216	3.00507	3.08314	2.86872	3.0265	3.02923	3.1496	N/A	3.00664	3.08308	3.05088	3.00722	3.14736	3.01868	N/A	3.14164	3.13393	3.02107	3.02288	3.00625	3.00821	3.01779	3.02939
feaB	3.02818	2.98256	3.1513	2.95897	3.00477	3.66541	2.95255	3.03959	2.94191	2.9574	3.04131	3.02576	3.84453	3.18217	3.04811	3.22301	3.39242	2.98118	3.11201	3.22476	N/A	2.97164	3.0999	2.91472	3.04246	N/A	3.02116	2.96213	3.05078	N/A	3.13297	3.09464	3.02492	N/A	3.01867	3.10921	2.89937	2.95278	3.35907	3.01287	N/A	3.31634	3.03972	2.96798	2.96831	2.97826	2.92993	3.02994	3.05074
curA	3.02978	3.02181	N/A	2.98036	3.04079	3.57421	2.95849	3.02524	3.14982	3.04146	N/A	3.00876	3.72079	3.13778	3.12436	3.20725	3.38644	2.88039	3.08822	3.2177	N/A	3.01689	3.12574	2.96919	3.00395	N/A	3.03829	3.22991	3.01526	2.95685	N/A	3.0714	3.0855	N/A	3.02232	N/A	3.01938	3.0384	3.24031	3.03007	N/A	N/A	N/A	2.94682	2.99109	2.94916	3.01	3.03567	3.04384
dinB-yafNOP	3.03017	2.99772	N/A	3.378	3.02742	3.66446	2.95809	3.03829	3.12021	3.03923	N/A	2.9427	3.70022	3.16993	3.05915	3.23299	N/A	2.96747	3.04527	3.20505	N/A	2.97514	N/A	3.15267	N/A	N/A	3.02613	N/A	N/A	N/A	3.03059	3.08235	N/A	N/A	N/A	N/A	2.99522	3.0095	3.27727	2.97419	N/A	N/A	N/A	3.21411	2.99528	2.95888	2.98323	3.0364	3.05099
ykfA-yafZ	3.03211	3.02308	N/A	3.03209	2.82907	3.16058	3.13268	3.05838	N/A	N/A	N/A	3.05719	3.14673	3.09874	3.01831	N/A	N/A	2.96232	2.97259	2.9582	N/A	2.99011	N/A	N/A	N/A	N/A	3.04411	N/A	3.00952	N/A	N/A	3.1898	N/A	N/A	N/A	N/A	3.05884	3.0752	N/A	3.10595	N/A	N/A	N/A	N/A	3.02308	2.99789	N/A	2.98809	3.02946
tgt-yajC-secDF	3.03271	2.97315	N/A	2.93902	3.05019	3.92435	2.99716	2.95988	2.96175	2.94136	N/A	2.98275	N/A	3.24625	3.06938	3.36669	3.31299	3.00807	3.06927	3.31158	N/A	2.99469	3.05043	2.94896	2.98124	N/A	3.03271	3.08236	3.13381	2.89903	N/A	3.19673	2.83277	N/A	2.99123	N/A	2.94591	3.01386	3.5089	3.02399	N/A	3.63007	N/A	2.9349	3.10806	2.96146	2.96391	3.02184	3.04491
yddH	3.03289	3.00828	3.00711	3.00495	3.00476	3.26092	3.0294	2.97983	3.08294	2.9621	3.02581	3.11795	N/A	3.09839	3.167	3.12982	N/A	2.96315	3.02064	3.08107	N/A	2.98755	3.04192	2.97236	2.936	N/A	3.05273	3.1318	3.01832	N/A	3.0847	3.06273	N/A	N/A	3.0573	N/A	2.98301	3.21523	3.15518	2.96261	N/A	3.12126	N/A	3.09958	3.0596	2.94427	2.99076	2.94877	2.92194
ygeI	3.03345	3.01995	N/A	2.90965	3.11987	3.32354	3.04544	3.02072	3.06623	3.24736	N/A	3.03458	3.67073	3.29437	3.00125	3.27622	N/A	2.99665	3.02036	3.1329	N/A	2.99726	3.0977	3.12265	3.00201	N/A	3.06824	2.7952	3.04988	N/A	N/A	3.03644	N/A	N/A	2.99881	3.10442	3.04547	3.10187	3.21018	3.01515	N/A	N/A	3.29291	2.99978	3.01908	2.96243	2.9605	3.01075	3.10552
asnC-mioC-mnmG-rsmG	3.03392	3.0085	3.08725	2.98383	2.98204	3.29384	3.03035	3.01064	2.9369	3.02844	N/A	3.07718	3.45343	3.14488	3.01154	N/A	3.19732	2.99604	3.04099	3.12312	N/A	2.99752	3.23982	3.10405	3.07894	3.1904	3.05024	2.94532	3.08192	3.0869	3.04533	3.0609	3.12468	N/A	3.14056	N/A	2.98936	3.01504	3.14605	3.00109	N/A	N/A	3.06898	3.07881	3.00078	3.02233	2.95149	3.04008	3.09413
yjgH	3.03464	3.04638	2.97049	2.96417	3.0671	3.51449	2.90669	3.07288	2.95992	2.98312	N/A	2.94661	3.59584	3.14479	3.0695	3.22284	N/A	2.92298	3.0543	3.16972	N/A	3.13594	3.06969	2.89173	N/A	N/A	3.02414	2.88891	3.22188	3.22469	3.16765	3.1328	3.09815	N/A	3.07376	3.25945	2.96296	2.95511	3.24486	3.00557	N/A	3.32366	3.35804	N/A	2.96642	2.97588	2.97582	3.01496	3.04058
dsdC	3.03466	3.01081	N/A	3.02582	N/A	3.12469	3.01902	2.9624	3.0164	3.07318	N/A	3.02538	3.21595	3.07287	3.07224	2.91689	N/A	3.0167	3.06776	3.0894	N/A	2.93073	3.07453	3.08359	3.15097	N/A	2.98512	2.99192	3.04394	2.89812	3.13415	3.01148	3.06416	N/A	3.14007	3.13396	3.03452	3.03466	N/A	2.98952	N/A	3.05862	3.1352	3.05563	3.03491	3.00214	3.0171	3.11956	3.18332
yjcO	3.03707	3.0135	N/A	3.03686	3.05894	2.99376	3.06681	3.03126	3.11335	N/A	N/A	2.965	3.1124	3.04852	3.00731	N/A	N/A	3.06582	3.03546	3.02535	N/A	2.99106	N/A	3.11171	3.24396	N/A	3.28749	N/A	3.03946	N/A	N/A	3.06414	3.04553	N/A	3.01798	N/A	3.03371	3.02283	3.06708	2.98944	N/A	3.13651	3.13515	2.91692	3.02465	3.08254	2.97927	2.81534	3.15635
yhjC	3.03914	3.05023	N/A	2.91564	3.09011	3.08044	2.92579	N/A	3.10571	N/A	N/A	3.07644	3.08708	3.0656	N/A	2.99486	N/A	2.97191	3.09857	3.05994	N/A	3.0461	3.19825	3.07828	3.03444	N/A	2.96067	2.99136	3.06057	3.04343	N/A	3.0465	N/A	N/A	2.86911	N/A	2.99298	3.03914	3.01809	3.04893	N/A	N/A	2.9878	3.05545	3.02309	3.04007	3.03533	3.04691	3.03409
insH-9	3.03932	3.07684	N/A	3.0221	N/A	N/A	N/A	N/A	N/A	N/A	N/A	N/A	N/A	N/A	N/A	N/A	N/A	N/A	N/A	N/A	N/A	N/A	N/A	N/A	N/A	N/A	3.02756	N/A	N/A	N/A	N/A	N/A	N/A	N/A	N/A	N/A	3.05396	N/A	N/A	N/A	N/A	N/A	N/A	N/A	N/A	N/A	N/A	N/A	N/A
rmuC	3.03951	3.03644	3.07753	3.03412	2.95825	3.08612	2.97419	3.00622	3.04411	3.21834	2.98154	2.96436	3.15587	3.1257	2.91373	3.17692	3.01042	3.0305	3.09169	3.19828	N/A	3.04341	3.11115	3.13824	3.03139	N/A	3.06187	2.92868	3.02433	3.02801	N/A	3.04935	N/A	N/A	2.9878	N/A	3.06163	3.01259	3.15649	3.06288	N/A	2.98982	3.10384	3.06537	3.00305	3.00044	3.05995	3.0132	3.08153
ymdE-ycdU	3.03961	2.94345	2.95241	2.84194	2.85282	N/A	3.00583	3.06101	2.95639	N/A	3.00019	2.89746	4.21445	3.35891	3.19838	3.68028	3.66498	2.96661	3.2069	3.52119	N/A	3.06531	N/A	2.85317	3.00803	N/A	2.96254	3.08978	3.22035	N/A	N/A	3.35451	N/A	N/A	2.95279	N/A	2.6906	2.88087	3.61935	2.94946	N/A	3.49219	3.47163	2.85966	2.96684	3.0401	2.87421	3.06273	2.93347
nudG	3.04268	3.01077	N/A	2.98116	N/A	3.2508	3.01734	2.98711	3.13694	N/A	N/A	N/A	3.35352	3.09499	3.04299	N/A	N/A	2.97021	3.2571	3.27766	N/A	2.8976	N/A	3.04975	N/A	N/A	3.03133	N/A	3.0035	N/A	N/A	2.96076	N/A	N/A	N/A	N/A	2.97778	3.01873	3.10381	3.06255	N/A	N/A	N/A	N/A	2.97966	3.03695	3.0144	2.96889	3.20486
yaeQ-arfB-nlpE	3.04285	3.03073	3.00402	3.08007	3.03855	3.02517	3.04435	3.03632	3.12801	N/A	N/A	3.02329	3.10235	3.0575	3.03456	3.02813	3.1188	3.01039	3.18466	3.0398	N/A	3.01415	N/A	2.98439	3.07984	3.18533	3.07198	2.97081	3.0347	2.98814	2.8765	3.04314	N/A	N/A	3.08479	3.06786	3.04512	3.01923	N/A	3.06004	N/A	N/A	3.24501	2.89942	3.02989	2.95404	3.28854	3.01079	3.1413
fliE	3.04377	3.02883	3.16163	3.03064	3.12419	3.14501	2.99977	2.99591	3.14762	N/A	N/A	2.96706	3.27473	3.00382	3.01991	3.09851	3.04995	2.98165	3.00772	2.98493	N/A	3.01117	N/A	2.99429	2.44104	N/A	3.04089	3.24243	3.00643	N/A	N/A	3.01351	2.95163	N/A	3.13517	3.1016	2.913	3.02039	3.09907	3.1637	N/A	3.11671	3.10799	3.0531	3.02112	2.93972	3.03428	3.08067	3.04296
idnK	3.04572	3.02554	3.07403	3.05144	3.28867	2.99014	3.00612	3.03144	3.08844	3.16721	3.2503	3.0223	3.21997	3.13	3.05795	3.10772	N/A	3.00623	3.31759	3.05018	N/A	2.98718	N/A	3.19947	3.00096	N/A	3.08742	N/A	3.01757	N/A	3.22173	3.00651	2.9864	3.02282	3.06241	3.07011	3.01715	3.02931	3.07579	3.22714	N/A	N/A	3.06584	3.15169	3.04649	3.03142	3.03336	3.04339	3.0992
grxA	3.04619	3.0942	3.10545	2.9501	3.10232	2.96338	3.01746	3.03243	3.11548	2.98081	N/A	2.95911	3.09645	3.01932	2.98773	N/A	3.01359	3.19438	2.99455	3.12009	N/A	3.03317	N/A	3.06194	3.1411	N/A	3.09846	3.0608	3.04991	3.15745	N/A	3.03911	3.09915	N/A	3.1432	N/A	3.05141	3.06632	3.06159	3.06362	N/A	N/A	3.09793	3.07813	3.0223	3.0427	2.99836	3.05634	3.11972
insH-1	3.04657	3.02646	2.99062	2.89944	2.99222	3.77394	2.83973	2.97651	2.87175	3.25088	3.06922	2.95941	3.82958	3.25836	3.14796	N/A	N/A	2.90332	3.11864	3.36993	N/A	2.99163	3.018	3.02161	3.04934	N/A	2.97267	2.9712	2.88717	3.07589	3.14156	3.14352	3.00962	N/A	2.93385	N/A	2.98077	3.02983	3.36117	2.99158	N/A	N/A	3.27741	2.97824	2.96536	2.95592	3.02878	3.02637	2.94429
tar-tap-cheRBYZ	3.04679	3.03597	3.11778	3.06241	3.01165	3.0877	2.93093	3.00169	3.05536	N/A	3.06737	2.98601	3.0404	3.09625	2.98986	N/A	N/A	2.9939	N/A	3.06827	N/A	3.04152	3.14344	3.1859	3.15802	N/A	3.07779	2.99022	2.96474	N/A	N/A	2.909	N/A	N/A	3.07724	N/A	3.06018	3.04758	3.12544	3.02242	N/A	3.11068	3.07909	3.09181	2.96707	3.02121	3.08883	3.06371	3.15021
insH-4	3.04767	3.08712	N/A	3.07547	N/A	N/A	N/A	N/A	N/A	N/A	N/A	N/A	N/A	N/A	N/A	N/A	N/A	N/A	N/A	N/A	N/A	N/A	N/A	N/A	N/A	N/A	N/A	N/A	N/A	N/A	N/A	N/A	N/A	N/A	N/A	N/A	2.99099	3.19042	N/A	N/A	N/A	N/A	N/A	N/A	N/A	N/A	N/A	N/A	N/A
ydiP	3.04896	3.04128	3.05042	3.10302	N/A	N/A	2.81219	3.06171	3.02639	N/A	N/A	3.07618	3.37055	3.15418	3.03553	3.23068	3.16632	3.00926	3.02781	3.05036	N/A	3.01086	N/A	N/A	3.11783	N/A	3.07163	N/A	2.99972	N/A	N/A	3.00213	3.27638	N/A	2.99507	N/A	3.04708	3.00565	3.12264	3.03109	N/A	N/A	N/A	3.0918	3.14673	3.0854	3.14756	3.0033	3.03269
yjjY	3.04945	3.06135	3.0008	3.18324	3.10764	3.04945	3.05026	3.07861	3.04233	2.90289	N/A	3.00232	3.20533	3.04788	3.05771	3.58518	N/A	3.03034	3.04686	3.08007	N/A	3.00028	N/A	3.03005	3.05081	N/A	3.0683	3.01926	2.98506	2.91849	N/A	3.43021	2.91441	N/A	3.10344	N/A	3.09245	3.05558	3.07297	2.78707	N/A	N/A	3.16647	3.16305	3.06403	3.01746	3.08535	3.0332	3.12923
yagEF	3.0501	3.03576	3.03571	3.06116	N/A	3.05829	3.00953	3.07365	3.14121	3.02491	3.14391	3.11062	2.93909	3.025	3.10772	3.0789	2.92055	3.06245	3.05166	3.06766	N/A	2.92051	3.055	3.12586	3.07674	N/A	3.08806	N/A	3.02275	N/A	2.99109	3.0022	2.96363	N/A	3.14404	3.09485	3.02115	3.05142	3.09459	3.07949	N/A	3.0083	2.89488	2.9887	3.04876	3.0501	3.04434	3.20601	3.1349
insC-6CD-6D-6	3.05046	3.02024	3.11805	3.0246	3.11169	3.5644	3.00552	3.02428	3.02698	2.98684	3.04302	3.04537	N/A	3.12929	3.15768	3.20487	3.18126	2.9769	3.0449	3.14139	N/A	3.01019	3.01262	N/A	3.07091	N/A	3.04725	2.95542	3.05046	3.00783	3.17779	3.08581	3.02067	N/A	3.25622	3.18598	2.98749	3.05976	3.3379	3.05754	N/A	N/A	3.11477	3.0531	3.01989	3.01417	3.06953	3.00658	3.1002
bacA	3.05126	3.01454	N/A	3.00841	3.14274	3.53415	3.02358	3.04496	2.99726	N/A	N/A	2.84087	3.73566	N/A	3.13245	3.22064	N/A	3.00736	3.09042	3.21267	N/A	3.02488	N/A	3.15417	2.98182	N/A	3.06395	3.01075	3.05263	2.91749	N/A	3.11038	N/A	N/A	3.21586	3.07994	2.98005	3.0393	3.31049	3.00769	N/A	N/A	N/A	N/A	3.03715	2.96468	3.05334	3.08408	3.0785
udk-dcd	3.05129	3.04696	2.89089	3.06875	2.99629	3.04063	3.07468	3.07286	3.02359	N/A	N/A	2.99495	3.06383	3.07111	3.07163	3.03057	N/A	3.04852	3.06073	3.01914	N/A	3.09308	3.22563	3.08522	3.04401	N/A	3.08561	3.00353	3.07576	N/A	N/A	3.01156	2.87631	N/A	2.99163	N/A	3.05099	3.13046	3.09981	3.05222	N/A	N/A	2.98132	2.99804	3.05157	3.03574	3.00466	3.05401	3.13075
selAB	3.05148	3.0224	3.06862	3.12151	3.08246	3.09327	3.03288	3.0653	3.22917	3.29498	3.15338	3.05723	3.12487	N/A	3.01987	3.04918	2.99341	2.95691	3.03987	3.02386	N/A	2.95153	3.07859	3.06435	3.07905	N/A	3.05675	3.05696	3.02604	3.48555	N/A	3.01746	3.01898	N/A	3.14972	3.33045	3.02892	3.04306	2.98248	3.05001	N/A	3.01982	3.19288	3.0677	3.03969	3.10678	3.05815	3.03861	3.09401
hslJ	3.05164	3.03046	N/A	3.02344	N/A	3.0669	3.12656	3.07328	3.15066	2.95198	N/A	3.01818	3.27563	3.07047	3.01151	N/A	N/A	2.98579	3.16648	3.07769	N/A	3.01482	N/A	3.00546	3.04951	N/A	3.08643	3.1859	3.05072	N/A	N/A	3.05033	N/A	N/A	3.16162	N/A	3.08742	3.03326	3.04549	2.83672	N/A	2.93284	N/A	3.1161	3.01572	3.06762	3.0502	2.98255	3.06566
yadGH	3.05206	2.9937	N/A	2.94212	N/A	3.72624	3.04445	3.0009	3.0828	3.28861	N/A	3.06937	3.62296	3.22033	3.11783	N/A	N/A	3.00371	3.09159	3.13503	N/A	3.01985	N/A	2.98851	3.04051	N/A	3.04231	N/A	3.06352	N/A	N/A	3.14067	3.14955	N/A	2.99558	N/A	2.93035	3.07062	3.42591	3.00005	N/A	3.47754	N/A	2.94465	3.01248	2.99718	3.00158	3.02871	3.0332
ycjG	3.05229	3.00536	N/A	2.98658	3.05398	3.80455	2.89914	3.02824	2.98673	N/A	N/A	3.0939	3.91936	3.24969	3.06361	3.37412	N/A	2.9673	3.07276	N/A	N/A	3.20383	N/A	3.105	3.02816	N/A	3.02378	3.08321	3.01907	2.88997	3.41448	3.23787	N/A	N/A	3.05786	N/A	3.00935	3.02401	3.4266	2.98939	N/A	N/A	N/A	2.96469	2.98393	3.05478	3.07451	3.0196	3.07089
insH-3	3.05303	3.04421	N/A	3.05707	N/A	N/A	2.87285	N/A	N/A	N/A	N/A	N/A	3.36277	N/A	N/A	N/A	N/A	3.06884	N/A	3.10559	N/A	2.98149	N/A	N/A	N/A	N/A	3.14469	N/A	N/A	N/A	N/A	3.04175	N/A	N/A	N/A	N/A	3.02511	3.05303	N/A	3.21122	N/A	N/A	N/A	N/A	3.06454	2.95039	N/A	3.0323	3.1508
insCD-4C-4D-4-ygeONM	3.0536	3.04164	3.15563	3.03261	3.12488	3.56515	3.00465	3.01817	3.02493	2.9761	N/A	3.03852	N/A	3.11785	3.15346	3.17945	3.20536	2.96777	3.0404	3.14041	N/A	3.01073	3.15474	N/A	3.13876	N/A	3.05155	2.98998	3.07308	3.07183	3.2384	3.08042	3.03398	3.17948	3.2735	3.16672	2.98711	3.0536	3.31628	3.06428	N/A	N/A	3.20707	3.03512	3.01967	3.00499	3.06289	3.01081	3.10209
lolA-rarA	3.05387	2.95532	N/A	2.91885	3.00953	3.95828	N/A	2.98472	2.91792	N/A	N/A	2.97424	3.94249	3.33329	3.16906	N/A	N/A	2.85552	3.05321	3.42522	N/A	3.08174	2.93915	2.97482	2.95424	N/A	3.0105	2.95623	3.08141	N/A	3.34931	3.29918	3.12817	N/A	3.10758	3.14525	2.91356	3.10116	3.48937	2.97938	N/A	N/A	3.40912	3.06266	3.01138	2.95364	2.94697	2.95994	2.97801
insC-5CD-5D-5-yqiGHI	3.05421	3.0418	3.19066	3.02385	3.09404	3.56239	2.99508	3.01796	3.03993	2.95411	N/A	3.04673	N/A	3.13511	3.18738	3.24372	3.36146	2.97284	3.04073	3.13841	N/A	3.00027	3.08561	N/A	3.12065	N/A	3.04689	2.9305	3.05482	3.00654	3.17444	3.08269	3.04281	3.12844	3.25184	3.17592	2.99274	3.06851	3.35496	3.07926	N/A	N/A	3.16315	3.03802	3.02416	3.00238	3.05865	3.01068	3.09826
insCD-3C-3D-3	3.0563	3.02877	3.12894	3.02277	3.06823	3.56423	2.99336	3.02627	3.02729	3.01171	3.22388	3.04366	N/A	3.15464	3.15943	3.2284	3.31004	2.97262	3.0489	3.14317	N/A	3.00303	3.04893	N/A	3.06159	N/A	3.05535	2.97904	3.04949	3.0636	3.26789	3.08176	3.02592	3.34867	3.24225	3.28379	2.99376	3.0563	3.37658	3.08952	N/A	3.3536	3.13672	3.02829	3.01631	3.00528	3.05496	3.00522	3.11391
lsrRK	3.05703	3.13281	N/A	3.00771	N/A	3.14158	2.96846	3.05326	3.10791	3.08304	3.17353	3.09117	3.25285	3.17701	3.06747	3.0679	3.12566	3.0151	3.11811	3.09535	N/A	3.03935	2.90689	3.05459	3.05537	N/A	3.0492	N/A	3.08889	3.10077	3.01324	3.05851	3.10863	3.82037	3.0749	N/A	3.18167	3.05737	3.01436	3.03539	N/A	N/A	2.67115	2.9884	3.09599	2.99457	3.11033	3.0259	3.1589
yhgE	3.05815	3.02094	N/A	3.01921	2.97832	3.3831	3.07698	3.11437	3.16511	N/A	N/A	3.08407	3.52225	3.03645	3.08751	N/A	N/A	2.99016	3.0595	2.99707	N/A	3.05625	N/A	2.88901	N/A	N/A	3.03898	N/A	3.09883	N/A	3.08618	3.11492	N/A	N/A	N/A	N/A	2.95607	3.02136	3.20865	3.04817	N/A	N/A	3.20033	3.06444	3.02961	2.96219	3.24473	3.04989	3.11889
fetAB	3.05858	3.05896	3.09061	3.04794	3.04718	3.29532	3.05395	3.02207	3.06521	3.15193	N/A	3.02664	3.41608	3.15364	2.98409	3.22476	3.13474	3.00225	3.10189	3.1351	N/A	3.01688	3.06153	3.03352	3.01514	N/A	3.07547	3.05238	3.08727	3.15233	3.2524	3.07536	3.003	N/A	3.02032	3.32586	3.01878	3.06123	3.09237	3.07519	N/A	3.09456	3.05204	3.02443	3.06152	3.0167	3.03535	3.02185	3.1467
insCD-2C-2D-2	3.05921	3.03764	3.15704	3.03071	3.06017	3.56197	2.99555	3.01989	3.03156	2.9865	N/A	3.03309	N/A	3.1451	3.18303	3.21737	3.32755	2.96465	3.0368	3.13235	N/A	3.01145	3.17518	N/A	3.09659	N/A	3.04899	2.9613	3.06357	3.06718	3.17956	3.08752	2.9801	3.09925	3.2455	3.19674	2.98865	3.07417	3.3383	3.10227	N/A	3.2455	3.21472	3.0203	3.01483	3.01163	3.06838	3.01252	3.10027
ylbG	3.05923	3.00498	3.1134	2.99974	3.10126	3.59069	3.04675	3.064	2.96395	2.99369	3.0364	2.86344	3.73956	3.10648	3.12008	3.30224	3.26394	2.97996	2.95896	3.15964	N/A	2.923	3.05117	2.86371	3.05923	N/A	3.03225	3.06628	3.07887	3.2703	N/A	3.11223	2.98219	N/A	3.04641	3.01177	2.95915	3.01141	3.24222	3.02507	N/A	N/A	N/A	N/A	3.00598	2.91738	3.03745	3.00306	3.09237
selU	3.0601	3.06244	3.2729	3.13448	3.01837	3.15474	3.04006	3.06136	3.09312	3.30083	N/A	3.04595	3.38422	3.06269	3.08807	3.1249	2.99408	2.98774	2.93903	3.17208	N/A	3.03469	3.15447	3.1118	3.10432	N/A	2.98209	3.14545	3.0432	3.22594	N/A	3.09741	N/A	N/A	2.99631	N/A	3.00261	3.06406	3.2541	N/A	N/A	3.26998	N/A	3.04925	3.0053	3.02331	3.06522	3.06195	3.1196
sxy	3.06034	3.0437	3.03507	2.97572	3.102	3.18962	3.04457	3.07853	2.9921	3.05623	N/A	3.0478	3.23905	3.15155	3.02175	3.04878	3.16703	2.94253	3.10664	3.12057	N/A	3.06041	N/A	3.12594	3.22745	N/A	3.06495	2.97609	3.11314	3.26563	3.23449	3.0906	2.90598	N/A	3.15618	N/A	3.04551	3.03931	3.17434	3.05352	N/A	N/A	3.00602	3.18802	2.9469	3.03406	3.01594	3.08555	3.0317
ybgS	3.06136	3.02538	N/A	3.02963	3.2098	3.08175	3.04014	3.08683	3.0394	2.94438	N/A	3.02067	3.31956	3.01544	3.01714	3.1467	N/A	3.02687	2.84696	3.09879	N/A	2.97194	N/A	3.01752	N/A	N/A	3.18582	3.03239	3.00163	N/A	N/A	3.05215	3.1062	N/A	3.03949	N/A	3.09661	2.86351	3.19047	3.11115	N/A	N/A	N/A	3.09875	3.13389	3.02421	3.09833	3.04724	3.09212
ptrB	3.0619	3.06428	3.08093	3.07133	3.08192	2.96427	3.02326	3.02496	3.09996	3.1085	2.75878	3.02427	3.07126	3.0619	3.0336	3.04779	3.09825	3.02458	2.98938	3.01204	N/A	3.00375	3.24841	3.0987	3.08953	2.98825	3.08538	3.09761	2.9726	3.06427	3.03504	3.06814	3.09043	N/A	2.92919	N/A	3.07351	3.06373	3.13058	3.15031	N/A	3.23505	3.05077	3.04892	3.04576	3.041	3.1112	3.05474	3.07325
ynfA	3.06193	3.07317	N/A	2.96502	3.13354	3.48042	2.97816	2.97358	2.97935	N/A	N/A	N/A	3.62889	3.11927	3.27518	N/A	N/A	2.99545	3.08712	3.17995	N/A	2.93071	N/A	N/A	2.99249	N/A	3.05774	N/A	3.03484	3.00903	N/A	3.14849	N/A	N/A	3.03041	N/A	3.04051	3.04253	3.26944	3.01641	N/A	3.28517	N/A	3.02063	3.0095	3.21125	3.04241	3.02318	3.10186
citT	3.06238	2.98329	N/A	2.95814	3.07332	3.61628	3.07146	3.00629	2.99819	N/A	3.02471	2.92717	3.62207	3.24745	N/A	3.14945	N/A	3.00265	3.18695	3.25462	N/A	2.98941	3.13383	3.06792	3.00437	N/A	3.06779	3.04371	N/A	N/A	N/A	3.22417	3.14297	N/A	2.95675	3.14342	3.0251	2.98595	3.32909	2.92064	N/A	3.36277	3.1854	2.93775	3.05386	3.05629	2.99408	3.00824	N/A
yhiL	3.06279	3.00856	N/A	3.02906	N/A	2.99175	3.02696	3.0818	3.10865	N/A	N/A	3.20743	3.14973	3.04604	3.03192	N/A	N/A	3.09476	3.10262	3.23371	N/A	3.06279	N/A	N/A	3.13269	N/A	3.10658	N/A	N/A	N/A	N/A	3.03955	N/A	N/A	N/A	N/A	3.02323	3.05214	3.01071	3.08804	N/A	N/A	N/A	N/A	2.94192	3.06165	3.03321	3.04133	3.16311
yjbB	3.06291	3.07356	3.04391	3.04332	3.10296	3.37109	2.9426	3.04086	3.03443	3.03636	3.0528	3.00264	3.46809	3.16596	3.06436	3.1177	3.24465	3.00634	3.05801	3.19952	N/A	3.03436	3.26737	3.05091	3.06363	N/A	3.03625	2.94359	3.07255	3.06678	N/A	3.05507	3.0591	N/A	2.959	3.097	3.06291	2.99851	3.21476	3.07688	N/A	3.23002	3.09036	2.98243	3.01449	2.99822	2.9295	3.0169	3.0989
prpR	3.06399	3.08987	N/A	3.02657	N/A	3.1606	2.97429	N/A	3.12681	N/A	N/A	N/A	3.3934	3.13663	2.99272	N/A	N/A	N/A	N/A	2.97767	N/A	3.07462	N/A	N/A	N/A	N/A	3.14935	N/A	3.10005	N/A	N/A	2.99214	N/A	N/A	N/A	N/A	2.98036	3.11759	N/A	3.15123	N/A	N/A	N/A	N/A	2.98518	3.06046	3.00204	3.03857	3.10439
insC-1CD-1D-1	3.06412	3.04062	3.09127	3.02449	3.04522	3.57005	2.99493	3.02367	3.02984	2.99219	N/A	3.05635	N/A	3.13046	3.14654	3.24697	3.36378	2.96705	3.05568	3.14236	N/A	3.0056	3.02873	N/A	3.10604	N/A	3.04403	2.99068	3.0664	3.12624	3.27709	3.08725	3.02723	3.1381	3.24048	3.11714	2.99324	3.07062	3.32783	3.06378	N/A	3.22088	3.15202	3.03213	3.02337	3.00295	3.06778	3.01352	3.09946
renD-emrE	3.06643	2.92967	3.16378	2.82204	3.04893	4.13542	2.95176	3.08174	2.80609	3.00326	N/A	3.05911	4.23617	3.39675	3.35355	3.5352	N/A	2.9656	3.21794	3.5449	N/A	3.01338	2.99398	2.91427	3.10108	N/A	2.98865	2.97448	3.18562	3.22065	N/A	3.26803	2.92787	3.02923	3.00333	N/A	2.69992	3.02318	3.64697	2.97949	N/A	N/A	N/A	3.04528	2.97176	2.92657	2.99756	3.09749	2.89678
malI	3.06681	3.05082	3.23461	3.02874	N/A	3.29312	3.09468	3.13815	3.09869	3.03393	N/A	3.08818	N/A	3.04655	3.03081	N/A	N/A	3.07614	3.05457	3.05012	N/A	3.05353	N/A	3.01111	3.08632	N/A	3.08078	3.10113	3.02676	3.08816	N/A	3.0243	N/A	N/A	3.13547	3.13322	3.06023	3.03519	3.18173	3.06576	N/A	N/A	N/A	3.09301	3.07175	3.00655	3.07787	3.01858	3.12633
insH-11	3.06719	3.01949	N/A	2.95984	N/A	N/A	N/A	N/A	N/A	N/A	N/A	N/A	3.00493	N/A	N/A	N/A	N/A	3.05752	N/A	3.02738	N/A	3.11287	N/A	N/A	N/A	N/A	3.18098	N/A	2.91355	N/A	N/A	3.0788	N/A	N/A	N/A	N/A	3.10332	2.99843	N/A	3.14096	N/A	N/A	N/A	N/A	3.03562	2.96901	N/A	2.95311	3.14629
yhhT	3.06782	2.93626	N/A	2.99483	N/A	3.72166	3.07035	3.00972	3.06948	3.17543	N/A	2.98076	N/A	3.21204	3.11866	3.27049	N/A	N/A	3.10734	3.23028	N/A	N/A	3.01633	3.02495	N/A	N/A	3.07463	3.07269	3.07464	N/A	N/A	3.12382	3.2874	N/A	3.11964	N/A	3.00279	3.044	3.35739	3.03968	N/A	3.48435	3.20189	3.09562	3.12947	2.99678	2.95014	3.03605	2.99406
pinH	3.06814	3.01682	N/A	2.98358	3.01774	3.11698	2.92827	3.13892	N/A	N/A	N/A	3.12182	3.20836	3.1975	N/A	N/A	N/A	3.03967	N/A	3.16907	N/A	3.0649	N/A	N/A	3.00418	N/A	3.14092	N/A	3.18045	N/A	N/A	3.0813	N/A	N/A	N/A	N/A	3.07938	3.05308	N/A	3.03349	N/A	N/A	N/A	N/A	3.0819	3.05663	3.06942	N/A	3.09317
acpH	3.06861	3.06483	3.21275	3.02262	3.08119	N/A	3.02821	3.03887	3.17201	3.00518	3.09071	2.94917	3.6938	3.1448	3.08199	3.36409	N/A	3.17696	3.37167	3.33445	N/A	3.05302	3.26915	3.04256	3.03275	N/A	3.10448	N/A	2.9718	3.09302	N/A	3.18279	3.1779	N/A	2.95079	3.04732	2.95078	3.09298	3.2404	3.04002	N/A	3.22768	3.0582	3.04698	3.07686	2.9893	3.02798	3.05409	3.11165
smf	3.06879	3.07179	N/A	3.04063	N/A	2.99714	3.05717	3.11131	3.24657	N/A	N/A	3.07853	3.2931	3.15393	3.06311	N/A	N/A	3.06584	2.88786	3.0799	N/A	3.12905	N/A	2.94988	N/A	N/A	3.08247	2.87352	3.05195	N/A	N/A	N/A	N/A	N/A	N/A	N/A	3.08211	3.05361	N/A	3.04887	N/A	N/A	N/A	N/A	3.05682	3.04553	3.1937	3.08493	3.09308
yraR	3.06941	3.03423	3.20651	2.99831	3.14619	3.45282	3.00069	3.06599	3.12274	N/A	N/A	3.08119	3.49721	3.06439	3.04213	N/A	N/A	2.99122	3.0459	3.15517	N/A	3.00647	N/A	3.17602	N/A	N/A	3.08061	3.06474	3.03517	N/A	N/A	2.79682	N/A	N/A	3.12136	N/A	3.04504	3.0472	3.46916	N/A	N/A	3.32753	3.18501	3.0106	3.05222	N/A	2.92262	2.96293	3.08993
yjaB	3.06967	3.05452	3.2585	2.98217	3.06918	3.47549	3.04314	3.03399	3.04895	3.01753	N/A	3.05959	3.5828	3.14325	3.11389	3.39714	N/A	3.01308	3.11413	3.18407	N/A	3.01074	3.05429	2.9288	3.02791	N/A	3.07074	3.07942	3.06832	3.10602	N/A	3.09521	N/A	N/A	3.2009	N/A	N/A	3.06684	3.17802	3.01468	N/A	N/A	3.27058	N/A	3.03686	3.07494	3.07779	3.03745	3.10615
norR	3.07072	3.06192	N/A	3.10203	3.06764	3.1177	3.07486	3.05687	3.14234	3.00104	3.05435	N/A	3.09815	3.09336	3.14428	3.13818	3.14357	3.19052	3.0887	3.08044	N/A	2.92919	3.00246	3.04919	3.16811	N/A	3.08901	3.09902	3.06248	3.19213	3.04374	2.98651	3.22813	N/A	3.02047	3.16799	3.0717	3.06973	3.1004	3.06686	N/A	N/A	3.17543	3.11627	3.14689	3.01434	3.11117	3.06301	3.21355
pqiABC	3.07084	2.98251	3.08857	2.89621	3.14868	4.0402	2.99236	3.02289	2.94549	N/A	3.04052	3.03417	3.96603	3.28208	3.13234	3.4809	3.498	2.93551	3.12052	3.35973	N/A	3.06211	3.15119	2.87098	3.10817	N/A	3.06002	3.0656	3.14953	3.21352	3.24355	3.23051	3.03236	N/A	3.0366	3.19176	2.92345	3.00042	3.49044	3.02111	N/A	N/A	3.41592	3.13247	2.99393	3.00169	3.00166	3.14552	3.041
aspU	3.07187	2.98003	N/A	2.95923	N/A	3.99424	2.98438	2.99863	2.87172	N/A	N/A	3.07187	4.35023	3.36544	3.29393	N/A	N/A	2.96604	3.14836	3.50538	N/A	2.79402	3.09499	3.11034	3.02811	N/A	2.99141	3.06176	3.13317	N/A	N/A	N/A	N/A	N/A	3.1001	3.05314	2.82359	3.00196	3.53101	2.96913	N/A	N/A	N/A	N/A	2.9786	3.01593	3.02163	3.15481	3.01318
iap	3.07254	3.04051	3.05515	3.06485	3.24797	3.06441	3.03273	3.07815	3.07358	2.95786	3.18238	3.09272	3.22393	3.04099	3.01723	3.17315	3.13496	3.00825	2.97129	3.08672	N/A	3.0454	3.27721	3.07742	3.00357	3.06414	3.07329	2.98584	3.01851	3.04377	N/A	3.06553	2.98945	N/A	2.99065	N/A	3.06362	3.05921	3.08462	3.05955	N/A	3.18667	3.08338	3.39554	3.10024	3.0211	3.00546	3.05291	3.20055
ybjH	3.07534	3.03206	N/A	2.99438	2.92593	3.79477	2.97509	3.02281	3.05787	2.8658	N/A	3.04412	N/A	3.37621	3.11574	3.61107	N/A	3.03334	3.11275	3.32625	N/A	3.01405	3.07534	2.98788	3.18136	N/A	3.05267	2.99132	3.07979	N/A	N/A	3.15367	N/A	N/A	3.04313	3.24698	2.98671	3.05019	3.36476	3.08717	N/A	N/A	3.38224	3.11357	3.00654	2.96871	2.93625	3.06267	3.03936
yoaF	3.07539	3.0114	N/A	3.02038	2.95132	3.62052	3.05085	3.055	3.07574	3.15602	N/A	3.03059	3.79822	3.15187	3.08039	3.32499	N/A	3.01966	3.14143	3.24074	N/A	2.98434	N/A	3.05755	N/A	N/A	3.01085	3.11353	3.08255	N/A	N/A	3.11936	N/A	N/A	3.01953	N/A	3.06688	2.81624	3.29875	3.02863	N/A	N/A	3.25807	3.21127	2.98708	2.97472	3.02585	3.0596	3.07478
sbcDC	3.07633	3.05954	N/A	3.08637	3.12948	3.04271	3.06818	3.25452	3.10008	2.98205	N/A	3.08118	N/A	3.02992	3.1278	N/A	N/A	3.05758	3.13984	3.11851	N/A	3.08881	N/A	3.18178	N/A	N/A	3.13769	N/A	3.07816	3.16812	N/A	3.03194	3.09425	N/A	3.13872	N/A	3.06022	3.08929	3.16094	3.06106	N/A	N/A	N/A	2.95117	3.07296	3.01646	3.06077	3.04826	3.2139
ydeJ	3.07699	3.05409	3.09915	3.09411	3.20516	3.05644	3.12656	3.10461	3.2156	2.90252	3.30585	3.12094	3.18567	3.11821	3.07116	3.07958	2.94735	2.98607	3.06545	2.96927	N/A	3.06523	3.122	3.1526	2.88078	N/A	3.13154	2.97461	2.92029	N/A	N/A	3.08999	N/A	2.95969	3.16153	3.24772	3.11488	3.09165	3.1087	3.07699	N/A	N/A	3.23688	3.11623	3.05902	2.99963	2.88714	3.07534	3.13038
ggt	3.07727	3.09	3.16728	3.05396	3.01723	3.06305	3.06013	3.08155	3.14282	3.02416	3.14625	3.06295	3.19381	3.09075	2.94913	3.1573	3.07624	2.98225	3.07069	3.08345	N/A	3.05722	3.04078	3.09261	3.05876	N/A	3.16658	3.02572	3.00028	3.16575	N/A	3.04426	N/A	N/A	3.02128	N/A	3.1006	3.09557	3.15336	3.10424	N/A	N/A	3.12363	3.10636	3.07887	2.97341	3.00569	3.06317	3.0897
gpp	3.07759	3.07897	N/A	3.05608	3.24344	3.52316	3.0593	3.04398	3.12682	N/A	3.17823	3.04572	3.64541	N/A	3.04451	3.28065	3.24326	3.03055	3.12795	3.20316	N/A	3.04471	N/A	3.19471	3.19643	N/A	3.26586	3.13042	N/A	N/A	N/A	3.10546	N/A	N/A	3.03987	N/A	3.05181	2.93286	3.31897	3.06119	N/A	N/A	3.35196	2.98841	3.03636	3.04967	3.06444	3.07041	3.08793
ddlA	3.0787	3.0803	N/A	3.08571	3.35195	3.06589	3.0996	3.08951	3.01522	N/A	N/A	3.12577	3.1851	3.0297	3.14551	N/A	N/A	3.17224	3.04256	3.19321	N/A	3.15711	N/A	N/A	N/A	N/A	3.06103	N/A	3.04799	N/A	N/A	3.09193	N/A	N/A	3.03546	N/A	3.00988	3.08136	3.14848	N/A	N/A	N/A	N/A	3.02598	3.05361	3.03443	3.08393	3.00294	3.14056
prpBCDE	3.07887	3.01337	N/A	3.12661	N/A	N/A	N/A	N/A	N/A	N/A	N/A	N/A	N/A	N/A	N/A	N/A	N/A	N/A	N/A	N/A	N/A	N/A	N/A	N/A	N/A	N/A	N/A	N/A	N/A	N/A	N/A	N/A	N/A	N/A	N/A	N/A	N/A	N/A	N/A	N/A	N/A	N/A	N/A	N/A	N/A	N/A	N/A	N/A	3.07887
yhjG	3.07963	3.04722	3.11262	3.0324	3.12403	3.34907	3.03392	3.14903	2.89137	3.14056	N/A	3.03856	3.59802	3.1504	3.07098	3.19965	3.30736	2.98746	3.0972	3.1637	N/A	3.04575	3.07081	3.09979	3.09838	N/A	3.0822	3.06259	3.01602	2.97069	3.08114	3.01602	3.0567	3.11371	3.10876	3.20799	3.11647	3.12739	3.28163	3.07963	N/A	3.15746	3.25644	3.0319	3.15769	2.94377	3.04195	3.07608	3.10009
ydeA	3.08284	3.05932	N/A	3.05711	2.96144	3.07723	3.08343	3.10654	3.22998	3.11786	3.2505	3.12714	3.19386	2.87029	3.01814	N/A	N/A	3.05339	3.07992	3.10065	N/A	N/A	N/A	3.06762	3.18974	N/A	3.11447	3.19427	3.12426	3.12139	3.14932	3.0371	N/A	N/A	3.08718	N/A	3.02792	3.03656	3.10567	3.06079	N/A	3.13894	3.1261	3.13784	3.05795	3.14995	3.10888	3.09816	3.19901
serU	3.08363	3.81905	N/A	N/A	N/A	N/A	N/A	N/A	N/A	N/A	N/A	N/A	N/A	N/A	N/A	N/A	N/A	N/A	N/A	N/A	N/A	N/A	N/A	N/A	N/A	N/A	N/A	N/A	N/A	N/A	N/A	N/A	N/A	N/A	N/A	N/A	N/A	N/A	N/A	N/A	N/A	N/A	N/A	N/A	N/A	3.80435	N/A	N/A	N/A
yjiJ	3.08664	3.08076	N/A	3.07161	3.09477	3.06547	3.06693	3.10318	3.15813	3.09577	3.29316	3.11174	3.21397	N/A	3.06572	3.06902	3.02444	3.08991	3.0477	3.08623	N/A	3.00117	3.36319	3.15785	3.06439	N/A	3.13525	3.04732	3.13683	3.0538	3.02858	3.04085	3.04944	N/A	3.08346	2.9518	3.08936	3.09134	3.07837	3.0871	N/A	3.28197	3.29194	3.03266	3.08822	3.06822	3.09221	3.08413	3.11466
ybhA	3.08694	3.05732	N/A	3.07553	N/A	3.27569	3.1099	3.1222	3.00241	N/A	N/A	3.07185	3.34744	3.09517	3.07365	N/A	N/A	3.05774	3.13914	3.21633	N/A	3.07411	N/A	3.14996	3.16478	N/A	3.03525	N/A	3.04644	N/A	N/A	3.0748	N/A	N/A	3.03375	N/A	3.08118	3.06863	3.28601	2.94673	N/A	N/A	N/A	3.32546	3.03241	N/A	3.0058	3.13075	3.14232
sad	3.0871	3.08749	N/A	3.04374	3.04589	3.13901	3.04446	3.24677	3.25552	N/A	3.21406	N/A	3.13434	3.12892	3.01712	3.16772	3.18995	2.98281	3.03388	3.09768	N/A	3.0578	3.05242	3.24622	3.17234	N/A	3.10049	3.11423	3.06548	N/A	3.11947	3.05178	3.17279	N/A	3.06001	3.12479	3.09589	3.07711	3.08938	3.07398	N/A	N/A	N/A	N/A	3.32607	3.06413	3.06885	2.98313	3.17765
insN-1I-1O-1	3.0886	3.08323	N/A	3.02096	3.06619	3.69871	3.03529	3.02816	3.13332	3.05591	3.22987	3.05893	3.93927	3.11809	3.08	3.40541	3.36824	2.92659	3.10743	3.25419	N/A	3.00036	3.14483	3.224	3.1179	N/A	3.10581	3.19625	3.10374	3.10651	3.1885	3.16544	3.08676	3.1296	3.06434	3.26621	3.04611	3.01153	3.28529	3.08287	N/A	3.38521	3.42494	3.11835	3.02332	2.96153	3.03601	3.07595	3.11373
dinG-ybiB	3.08914	3.04848	N/A	3.07093	3.07381	3.50659	3.03048	3.13556	3.0256	N/A	N/A	3.17266	N/A	3.16571	3.09625	N/A	N/A	3.0446	3.08003	2.97474	N/A	2.99496	3.01853	3.01665	N/A	N/A	3.17534	N/A	3.07024	N/A	N/A	3.11175	3.14448	N/A	N/A	N/A	3.11267	3.0976	3.30025	3.03805	N/A	N/A	3.22431	3.01463	3.1284	3.00264	2.9873	3.05786	3.10013
nagE	3.08953	3.03347	3.08816	2.9661	3.20888	3.68484	3.08376	3.0644	3.00239	N/A	N/A	3.04935	N/A	3.27294	3.13008	3.24955	3.45157	2.91012	3.20087	3.2809	N/A	3.04359	3.06088	2.99366	3.23456	N/A	3.07819	3.1953	3.11244	2.95186	N/A	3.18311	3.29962	N/A	3.16383	2.96669	2.96921	3.0628	3.3367	3.05389	N/A	3.34271	3.33288	3.01493	3.05184	3.03282	3.04931	3.0727	3.11385
rclABC	3.08963	3.06142	N/A	3.09133	3.10476	3.09672	3.17954	3.08794	N/A	N/A	N/A	2.98858	3.16979	3.18067	3.11715	N/A	N/A	2.92458	3.12095	3.08101	N/A	3.06877	N/A	3.13559	N/A	N/A	3.09361	N/A	3.0858	N/A	N/A	3.1637	3.49437	N/A	2.98807	N/A	3.09578	3.07268	3.21419	3.12211	N/A	N/A	N/A	3.18954	3.00938	3.03087	3.07282	3.13157	3.15391
yahIJ	3.08992	3.01998	3.31661	3.0214	3.08279	3.52884	3.00791	3.0141	N/A	N/A	N/A	3.0752	N/A	3.18962	3.10689	N/A	3.29615	3.03668	3.03458	3.23767	N/A	3.01987	3.16315	3.1097	N/A	N/A	3.08932	3.19706	3.08992	3.18064	3.16657	3.13369	3.05375	N/A	3.11174	N/A	2.97382	3.0998	3.31856	3.04059	N/A	3.3289	3.36532	3.06733	3.06538	3.05307	3.0885	3.05693	3.09695
lacZYA	3.09051	3.07039	3.11397	3.06476	3.10651	3.30131	3.07127	3.10807	3.08718	3.08029	3.11263	3.06506	3.39256	3.1634	3.09232	3.16239	N/A	3.06764	3.11261	3.13505	N/A	3.06768	3.06855	3.06306	3.12933	3.14226	3.12403	3.06281	3.06753	N/A	3.26271	3.07034	3.05776	3.10498	3.0393	2.94467	3.07998	3.11754	3.17841	3.1013	N/A	3.20565	3.21105	3.04659	3.09264	3.07211	3.07706	3.09895	3.08992
intS	3.09067	3.09099	3.32229	3.12195	3.03592	3.24525	3.11312	3.089	2.88193	N/A	3.11526	3.2132	3.33597	3.09425	2.9667	N/A	N/A	3.0529	3.17068	3.11127	N/A	3.07024	N/A	3.12183	N/A	N/A	3.17322	3.11227	3.11351	N/A	N/A	2.93556	N/A	N/A	3.06372	3.10466	3.10749	3.44514	3.21708	3.07465	N/A	3.15327	N/A	3.12201	3.06514	3.09358	3.12872	3.28194	3.62669
ybdF	3.09068	3.05846	3.10715	3.05539	N/A	3.23825	N/A	3.14712	3.15105	3.10731	3.23528	3.11069	3.37815	3.09068	3.07455	3.18993	N/A	3.0597	3.18248	3.13566	N/A	3.05635	3.12916	3.0279	3.13053	N/A	3.07655	3.17001	3.05923	N/A	3.33393	3.22529	N/A	N/A	3.04295	3.14302	3.05884	3.0474	3.11375	3.06516	N/A	N/A	N/A	3.28808	3.01493	3.01171	N/A	3.05173	3.16494
fdhD	3.09069	3.0777	2.97812	2.97287	3.08945	3.13989	3.11489	3.0906	3.04692	3.03358	N/A	N/A	3.18657	3.12061	3.06472	N/A	3.03811	3.06797	3.05293	3.09386	N/A	3.08321	N/A	3.19295	3.14954	N/A	3.09544	3.20569	3.03808	N/A	3.08554	3.05513	N/A	N/A	3.08302	3.23066	3.1007	3.0837	3.02721	3.10753	N/A	N/A	3.3113	3.07609	3.09481	2.99256	N/A	3.11409	3.14309
higBA	3.09165	3.06275	3.12539	3.09021	3.27791	3.20054	2.89974	3.17414	3.32299	3.25498	N/A	3.07925	3.27269	3.13528	3.03474	N/A	N/A	3.04045	3.15208	3.13528	N/A	3.18693	N/A	3.12691	3.09178	N/A	3.13048	3.02813	3.05197	N/A	N/A	3.09161	N/A	N/A	3.14007	N/A	3.04858	3.09771	3.03754	N/A	N/A	N/A	3.00235	3.13886	3.05665	3.04071	3.06982	3.07684	3.14552
yacL	3.09284	3.08415	3.2661	3.02059	3.0882	3.10322	3.08217	3.08206	N/A	3.09384	3.2002	3.06804	3.20817	3.1116	3.12645	3.28882	3.09439	3.08946	3.11659	3.074	N/A	3.10346	3.10542	3.02748	3.08842	N/A	3.07714	3.01103	3.1098	3.27454	N/A	3.08269	3.12505	N/A	3.08768	3.18449	3.09284	3.10998	3.08853	3.07132	N/A	3.10544	N/A	3.04604	3.05677	3.05492	3.11285	3.07045	3.16696
yncJ	3.09371	3.15342	3.18281	3.08146	3.14666	3.14361	3.01748	3.09373	3.05349	3.0964	N/A	3.02278	3.21243	3.11112	2.99873	3.09446	3.06801	3.55126	3.07029	3.09985	N/A	3.02908	N/A	3.08638	3.08993	3.10843	3.10081	3.19853	3.06064	N/A	3.02349	3.08055	N/A	N/A	3.07033	N/A	3.08615	2.97828	3.14274	2.98206	N/A	3.00298	N/A	3.02828	3.05683	3.03792	3.08056	2.9719	3.10557
pldA	3.09377	3.08974	N/A	3.07735	3.08625	3.16479	3.0662	3.06658	3.08834	2.97282	N/A	3.10321	3.60483	3.09377	3.0871	N/A	N/A	3.04191	N/A	3.12704	N/A	3.10398	N/A	3.00243	3.06326	N/A	N/A	3.10206	3.02941	N/A	N/A	3.03668	3.28831	N/A	3.11211	N/A	3.08254	3.01325	3.15546	3.03351	N/A	3.19321	3.35809	3.20735	3.0226	3.07733	2.88832	3.05126	3.18248
rsmI	3.09502	3.05825	N/A	3.0889	N/A	N/A	3.12596	3.13045	N/A	N/A	N/A	N/A	N/A	3.39382	N/A	N/A	N/A	3.02286	N/A	3.45625	N/A	3.11704	N/A	2.82843	N/A	N/A	3.12161	N/A	3.20315	N/A	N/A	3.23158	N/A	N/A	N/A	N/A	2.95868	3.0757	N/A	3.01545	N/A	N/A	N/A	N/A	3.13282	3.00308	2.91978	3.0333	3.05759
rsmF	3.09568	3.08404	3.07492	3.08136	3.12653	3.32375	3.04118	3.07789	2.98186	3.12335	3.03155	3.21557	3.36317	3.12671	3.07094	3.18532	3.09442	3.08672	3.0995	3.21832	N/A	3.12194	3.1305	3.08057	3.07269	3.08284	3.10767	3.09556	3.04996	3.13979	3.05481	3.10832	3.1463	3.07579	3.09874	N/A	3.11046	3.10373	3.16166	3.11244	N/A	3.07737	3.14003	3.12005	3.09195	3.01532	3.05344	3.08975	3.23726
yraQ	3.09608	3.06421	N/A	3.04834	N/A	3.5649	2.74223	3.09608	N/A	N/A	N/A	3.11942	N/A	3.33327	N/A	N/A	N/A	N/A	N/A	3.08358	N/A	N/A	N/A	N/A	N/A	N/A	3.04619	N/A	3.09776	N/A	N/A	3.04271	N/A	N/A	N/A	N/A	3.12495	3.15069	3.23422	N/A	N/A	N/A	N/A	N/A	3.14966	2.47729	3.07318	N/A	N/A
sbmC	3.09625	3.03862	N/A	3.01986	3.14923	3.30798	N/A	3.12111	3.08319	N/A	N/A	3.1031	3.18695	3.27291	3.05064	3.07708	N/A	N/A	3.14702	3.11084	N/A	2.90962	N/A	3.16836	3.04622	N/A	3.10271	N/A	3.08098	N/A	N/A	3.09444	N/A	N/A	N/A	N/A	3.07435	3.10014	3.16308	3.08271	N/A	N/A	N/A	3.0531	3.09606	3.09998	3.12121	3.12927	3.12358
yhbW	3.09689	3.06429	3.12833	3.12277	3.12781	3.35363	3.05316	3.12129	3.13342	3.23433	3.07753	3.11002	3.51333	3.04495	3.06627	3.19343	3.27255	3.03574	3.16032	3.1468	N/A	2.98501	3.08335	3.11216	2.99017	N/A	3.07927	3.2211	3.02108	3.50372	3.05087	3.18443	3.05725	N/A	3.13741	N/A	3.01699	3.06292	3.28684	3.0734	N/A	3.19848	3.12304	3.09909	3.06687	3.04846	N/A	2.98037	3.20105
yeiE	3.09725	3.05101	3.03389	3.05057	3.14186	3.33373	3.05679	3.10079	3.10526	3.22197	3.1151	3.1289	N/A	3.32134	3.09789	3.05826	N/A	3.00852	3.15951	3.12858	N/A	3.05653	N/A	3.03756	3.1103	N/A	3.10464	3.16273	3.04719	3.05805	3.14468	3.08603	3.1788	N/A	3.09866	N/A	3.0924	3.09342	3.2289	3.07812	N/A	N/A	3.26542	3.12421	3.06544	3.07332	3.04134	3.06415	3.12421
fecABCDE	3.099	3.06764	N/A	3.26426	3.15893	3.15754	3.12492	3.04389	3.00221	N/A	N/A	N/A	3.16559	3.12947	3.14614	N/A	N/A	3.15168	3.15862	3.10441	N/A	N/A	N/A	N/A	N/A	N/A	3.03027	N/A	3.09745	N/A	N/A	3.12714	N/A	N/A	3.12259	N/A	3.10669	3.05239	N/A	3.0945	N/A	N/A	N/A	N/A	3.10203	3.08276	2.97348	3.1545	3.19132
rhlE	3.09913	3.091	N/A	3.11528	3.04411	3.07265	3.13791	3.19818	3.20025	N/A	N/A	3.17747	3.20413	3.00287	3.03192	N/A	N/A	3.12601	3.05749	3.07158	N/A	3.07798	N/A	3.12413	N/A	N/A	3.14341	N/A	3.09004	N/A	N/A	N/A	N/A	N/A	3.08588	N/A	3.12263	3.0226	3.1982	3.11026	N/A	N/A	N/A	3.15235	3.08725	3.0937	3.07674	3.01075	3.1087
yajR	3.09925	3.10777	3.24657	3.07304	3.11579	3.10098	3.05541	3.07593	N/A	3.11534	N/A	3.07071	3.24372	3.18938	3.10312	3.1143	3.06563	2.95354	3.09766	3.06708	N/A	3.09052	3.18285	3.00702	3.14859	N/A	3.12743	3.1133	3.10024	3.05347	N/A	3.07003	3.01149	3.26724	3.15934	N/A	3.09083	3.12056	3.05569	3.0655	N/A	3.12114	3.091	3.13271	3.11853	3.05769	3.11011	3.08697	3.19192
kefFC	3.10019	3.04266	3.2153	3.05541	3.06778	3.69023	3.03433	3.05936	3.04246	N/A	3.07842	3.09493	3.833	3.20785	3.11536	N/A	3.34141	3.02894	3.07675	3.22273	N/A	2.96744	N/A	3.05754	N/A	N/A	3.08984	3.00338	3.09097	3.07799	3.27608	3.16414	3.13309	3.10992	3.07576	3.15604	3.03356	3.06229	3.37204	3.0551	N/A	3.31584	3.16312	3.05454	3.09474	3.03705	3.06243	3.07201	3.13443
mnmE	3.10494	3.01841	N/A	3.14988	N/A	3.15679	3.08027	3.16391	3.15989	N/A	N/A	N/A	N/A	N/A	N/A	N/A	N/A	3.11973	N/A	2.72513	N/A	3.04714	N/A	N/A	N/A	N/A	3.1404	N/A	3.10944	N/A	N/A	2.95289	N/A	N/A	N/A	N/A	2.98212	N/A	N/A	3.03524	N/A	N/A	N/A	N/A	3.10541	3.11944	3.04851	3.19721	N/A
yecH	3.10546	3.09622	N/A	3.10637	3.21775	3.13047	3.20377	3.03282	3.19251	N/A	N/A	3.13708	N/A	3.11081	3.07632	N/A	2.88884	2.93677	3.10891	3.09494	N/A	3.02013	3.16608	3.20646	3.10456	N/A	3.06582	N/A	3.07564	N/A	N/A	3.06499	N/A	N/A	3.13309	N/A	3.08984	2.94385	3.19521	3.16887	N/A	N/A	N/A	3.02092	3.07766	3.02085	3.06976	3.08372	3.51799
blc	3.1055	3.15186	N/A	3.10105	3.29544	3.00409	3.15879	3.1286	3.21336	N/A	N/A	2.95973	3.18006	3.09755	3.09146	3.0917	N/A	3.08087	3.12286	3.08803	N/A	2.99	3.35231	3.14435	3.00538	N/A	3.14724	2.95303	3.04907	N/A	3.32637	3.07831	3.25099	N/A	3.00838	N/A	3.16462	3.10202	3.10517	3.09909	N/A	N/A	3.00397	3.32812	3.09897	3.15078	3.09988	3.10053	3.1424
nudK	3.10572	3.0963	N/A	3.11574	3.19853	3.19611	N/A	3.11361	3.12725	N/A	N/A	3.05793	3.20042	N/A	3.04133	N/A	3.38728	3.0534	3.14411	3.16233	N/A	3.11271	N/A	3.07827	3.0906	N/A	2.93384	3.16675	3.04778	N/A	3.10326	2.95537	N/A	N/A	3.06404	N/A	3.15967	3.18473	3.1329	3.10793	N/A	3.16511	3.13406	3.10469	3.08621	3.05157	3.16533	3.06657	2.95784
cysZ	3.10694	3.12031	3.09524	3.05143	3.12897	3.12493	3.10358	3.06026	3.15244	3.12697	N/A	3.07735	3.15637	3.08462	3.09112	N/A	3.09791	3.12514	3.1163	3.24915	N/A	3.16898	3.32391	3.11168	3.09914	N/A	3.15386	N/A	3.05352	3.11551	N/A	3.15014	3.16964	N/A	3.20121	N/A	3.08132	3.08453	3.25441	3.07681	N/A	3.16046	3.3439	3.07367	N/A	3.04751	3.06032	3.06219	3.14125
appCBXA	3.10716	3.02019	N/A	2.91363	3.22759	3.97787	3.05336	3.15532	3.17454	2.91479	3.12189	3.15391	4.11192	3.31265	3.27662	3.39505	N/A	2.97829	3.17881	3.40545	N/A	3.04516	3.31444	3.0071	3.15202	N/A	3.11041	3.16858	3.0842	N/A	3.38031	3.25003	3.048	N/A	3.05004	N/A	3.03273	3.0767	3.57011	3.13916	N/A	N/A	3.23701	N/A	2.99981	3.01898	3.01224	3.09444	3.05913
fieF	3.1094	3.10707	2.97912	3.116	3.04607	2.90617	N/A	3.09471	N/A	2.96244	3.11785	3.04856	3.1171	3.10978	3.10512	2.97579	N/A	3.07643	3.03919	3.0778	N/A	3.12521	3.10902	3.11488	3.13917	N/A	3.14935	3.09268	3.05391	3.13353	3.07608	3.06887	3.21687	N/A	3.13545	3.11715	3.14858	3.12637	3.05838	3.11812	N/A	3.16885	3.16823	3.15845	3.10878	3.03614	3.06944	3.08397	3.19723
frlABCDR	3.11001	3.08396	N/A	3.13569	2.85103	3.08596	3.13455	3.08617	3.30237	3.07422	N/A	3.09185	3.25767	3.06334	3.17808	3.28273	N/A	3.14935	3.05103	3.11112	N/A	3.13943	N/A	3.10542	2.86845	N/A	3.14084	2.92112	3.10037	N/A	N/A	3.06205	N/A	N/A	3.03261	N/A	3.12663	3.14173	3.11554	3.14061	N/A	N/A	3.10391	3.0999	3.08365	3.13163	3.15225	3.11001	2.98058
pflA	3.11142	3.16691	3.26624	3.12439	3.05977	2.97339	3.11231	N/A	3.20414	3.06127	3.24601	3.07162	3.2179	3.14756	3.11937	3.10298	N/A	3.08515	3.13808	3.19133	N/A	3.12895	3.03483	3.04674	3.08112	N/A	3.10147	3.04947	3.01624	3.11271	3.06059	3.0761	3.10566	N/A	3.05603	N/A	3.10217	3.08414	3.18943	3.28281	N/A	3.31825	3.11311	3.11907	2.99776	3.05297	3.06766	3.10783	3.23941
nudB-yebC-ruvC	3.11162	3.04963	N/A	2.99858	3.05713	3.93306	3.01585	3.12151	3.02614	N/A	N/A	3.08278	3.60897	3.27572	3.1983	3.57957	N/A	2.96768	3.05534	3.3656	N/A	3.03007	3.08301	3.15984	3.18502	N/A	3.08489	2.89695	3.10683	2.87195	3.04752	3.20423	3.18139	N/A	3.18897	N/A	3.01907	3.12497	3.48309	3.0736	N/A	3.53188	N/A	3.12147	3.02962	2.91797	2.98891	2.9877	3.08718
dgt	3.11279	3.10653	3.10086	3.08807	N/A	3.22966	3.19506	3.10651	3.17274	N/A	N/A	3.07912	3.30243	3.18512	3.08556	N/A	N/A	3.04151	3.12044	3.11064	N/A	3.08351	N/A	3.02295	N/A	N/A	3.10837	N/A	3.15781	N/A	N/A	3.09901	N/A	N/A	3.15188	N/A	3.04603	3.03712	3.25651	3.15864	N/A	N/A	N/A	3.38182	2.90856	3.03832	3.17433	3.12653	3.16587
yjdF	3.1133	3.23827	3.10752	3.12595	3.16134	3.08199	3.0884	3.1144	3.06521	3.16294	N/A	N/A	2.97023	3.06692	3.06513	3.16548	3.11625	3.07696	3.11094	3.13524	N/A	3.16635	3.33473	3.11718	3.14452	N/A	3.12271	3.23491	3.07264	N/A	N/A	3.08766	N/A	N/A	3.11932	N/A	3.1158	3.12568	3.15101	3.12731	N/A	2.95295	3.18525	3.04062	3.11275	3.09672	3.0316	3.05944	3.16536
thiMD	3.1137	3.07904	N/A	3.09837	3.13336	3.08278	3.11068	3.18078	3.16634	3.24571	3.39307	3.11941	3.18586	3.09298	3.08444	3.17849	3.04597	3.09219	3.06283	3.09595	N/A	N/A	3.27403	3.11994	3.08178	N/A	3.0748	3.00507	N/A	3.23419	N/A	3.17915	3.0918	N/A	3.15342	N/A	3.08777	3.11499	3.1651	3.09238	N/A	3.01449	3.02439	3.07801	3.10392	3.07004	3.11424	3.11636	3.25028
yohC	3.11378	3.15418	N/A	3.09722	3.09454	3.28054	3.08136	3.0982	3.12212	N/A	N/A	3.29842	3.63166	3.13975	3.0657	N/A	N/A	3.01427	3.06943	3.14582	N/A	3.05518	N/A	3.05443	N/A	N/A	3.12068	N/A	3.27047	N/A	N/A	2.9379	3.37606	N/A	3.02862	3.13871	3.13678	3.09445	3.15741	3.01612	N/A	N/A	N/A	3.07859	3.14171	3.03812	3.09986	3.08423	3.31928
ynfL	3.11469	3.09634	3.14825	3.06009	3.08566	3.69614	3.0382	3.03411	3.22277	3.20028	3.1627	3.13809	N/A	3.18213	3.15743	N/A	3.29913	3.07395	3.27071	3.23475	N/A	3.11494	3.01104	3.04785	3.1628	N/A	3.04414	2.9791	3.02467	3.22502	N/A	3.17127	2.97806	3.11757	3.07116	3.1976	3.06184	3.13975	3.29335	3.07043	N/A	3.15515	3.37634	3.18179	3.10417	3.01076	3.16752	3.08093	3.08624
ypjM_3-yfjU	3.11593	3.11561	3.24156	3.10705	3.26863	3.17785	3.08117	3.1105	3.08351	N/A	3.14219	3.1514	3.3012	3.1535	3.11605	2.97317	3.57055	3.09065	3.10942	3.12999	N/A	3.03466	N/A	3.01349	3.10585	N/A	3.14276	3.27077	3.10674	N/A	N/A	3.07725	N/A	N/A	3.12425	N/A	3.0611	3.02729	3.12547	3.11602	N/A	2.99011	3.15284	3.15182	3.15786	3.04687	3.20438	3.06227	3.19572
polB	3.11813	3.13812	3.10519	3.08172	3.26619	3.27856	3.12422	3.11828	3.08964	3.03172	3.13111	3.1345	3.41168	3.14111	3.09406	3.19543	N/A	2.95972	3.09083	3.15641	N/A	3.1206	3.23024	3.08552	3.11001	N/A	3.1267	3.0397	3.07074	3.37504	2.98147	3.10348	N/A	N/A	N/A	3.25793	3.11228	3.1109	3.18148	3.11214	N/A	N/A	3.22484	3.11311	3.10403	3.0904	3.1631	3.05942	3.14914
relBE-hokD	3.11861	3.10032	N/A	3.36002	3.2932	3.3009	3.12649	3.16384	3.20519	3.09622	N/A	3.10389	3.44511	3.08656	3.07788	3.30568	N/A	3.08459	3.14343	3.16147	N/A	3.08347	3.19494	3.0838	3.14036	N/A	3.12622	N/A	3.05589	3.03233	N/A	3.11226	N/A	N/A	3.09256	N/A	3.18156	3.10247	3.31208	3.11392	N/A	3.08972	3.16731	3.14203	3.12007	3.06917	3.08921	3.10289	3.21258
cynTSX	3.11963	3.04815	N/A	3.00549	N/A	4.03908	3.06915	3.07707	2.92782	N/A	3.07845	3.16747	4.15684	3.34227	3.20064	3.61132	N/A	3.03146	3.08337	3.45456	N/A	3.0941	3.05513	N/A	3.1808	3.18775	3.08218	3.11908	3.11544	3.18598	3.44684	3.25493	2.86706	N/A	3.04726	3.21998	3.00015	3.03774	3.55692	3.09154	N/A	N/A	3.40241	3.06139	3.12018	3.00449	3.06344	3.11637	3.076
metC	3.12004	3.09075	N/A	3.15626	N/A	3.25189	3.14386	3.24543	N/A	N/A	N/A	3.11007	3.2694	3.18766	N/A	N/A	N/A	3.08419	3.09802	3.25687	N/A	3.14084	N/A	N/A	N/A	N/A	3.14731	N/A	3.13602	N/A	N/A	3.14757	N/A	N/A	2.71083	N/A	3.10522	3.13949	3.29052	3.29268	N/A	N/A	N/A	N/A	3.10286	3.27185	3.19879	3.204	3.18126
hcaT	3.12104	3.08476	3.03908	3.10377	3.15932	3.26633	3.16274	3.08643	3.17164	3.14268	3.08646	3.07269	N/A	3.10254	3.14949	N/A	3.23484	3.13144	3.13029	3.13742	N/A	3.10483	3.13802	3.18516	3.07016	N/A	3.13905	3.09017	3.21849	3.09301	N/A	3.12713	N/A	N/A	3.07431	N/A	3.05126	3.04672	3.21191	3.14975	N/A	N/A	3.19536	3.07486	3.0064	3.07237	3.11944	3.07766	3.23438
ytfL	3.12174	3.10718	N/A	3.11967	3.22	3.12289	3.15288	3.13549	3.22193	N/A	N/A	3.17152	3.24552	3.10708	3.15702	N/A	N/A	3.13561	3.21174	3.10038	N/A	3.09452	N/A	3.18851	3.18755	N/A	3.13418	N/A	3.1431	N/A	N/A	3.08944	N/A	N/A	3.08939	N/A	3.06549	3.13155	3.23141	3.14509	N/A	N/A	N/A	N/A	3.14039	3.10923	3.19772	3.13928	3.2599
greB	3.12232	3.11581	3.1653	3.08837	3.04611	3.31396	3.0948	3.10683	3.11633	2.96166	N/A	3.12192	3.40948	3.14819	3.14112	3.17359	3.31778	3.00909	3.13455	3.14975	N/A	3.08164	3.15841	3.08449	3.19258	N/A	3.12766	3.05785	3.10817	3.11334	3.05508	3.16721	3.08522	N/A	3.11036	N/A	3.11987	3.06974	3.16728	N/A	N/A	N/A	3.14605	3.15914	3.01819	3.07847	3.12537	3.1019	3.14704
ydhS	3.12335	3.14478	N/A	3.11428	2.9854	3.1581	3.11656	3.10002	3.12063	3.10343	N/A	3.15356	3.41297	3.14107	3.07385	3.09336	N/A	3.12079	3.07122	3.11124	N/A	2.96142	3.18176	3.08774	N/A	N/A	3.15026	N/A	3.0968	N/A	N/A	3.07021	N/A	N/A	3.13042	N/A	3.14512	3.15173	3.12779	3.15505	N/A	N/A	N/A	2.98572	3.1243	3.03764	3.14522	3.08747	3.15752
katG	3.12541	3.10842	N/A	3.13555	N/A	3.12341	3.13394	N/A	3.13341	N/A	N/A	3.11433	3.19306	3.15521	3.07706	3.09118	N/A	3.11898	3.12768	3.0362	N/A	3.14107	N/A	N/A	N/A	N/A	3.05325	N/A	3.09915	N/A	N/A	3.08357	N/A	N/A	3.12541	N/A	3.13296	3.11355	3.19735	3.15228	N/A	N/A	3.2589	3.16407	3.28342	3.04883	3.1682	3.11855	3.23295
mprA-emrAB	3.12598	3.13616	3.12255	3.09759	3.1949	3.4218	3.10354	3.09021	3.111	3.08579	3.25392	3.03405	3.66194	3.22277	3.11793	3.19138	3.25754	3.0638	3.25957	3.20199	N/A	3.11735	3.17791	3.07198	3.11865	2.95679	3.18784	3.09939	3.13599	3.06353	3.22627	3.14452	3.17472	3.12712	3.11631	3.11665	3.10311	3.13545	3.27847	3.09612	N/A	3.26966	3.20507	3.17462	3.10734	3.07289	3.05363	3.15239	3.20954
ybaB-recR	3.12675	3.0853	N/A	3.14818	N/A	3.54952	3.06012	3.08168	3.24228	3.24821	N/A	3.13524	3.75971	3.26227	3.22835	3.12991	N/A	3.11372	3.11944	3.18284	N/A	3.05415	3.16877	3.18939	2.99079	N/A	3.14843	3.28263	3.10929	N/A	N/A	3.14537	3.22558	N/A	3.17235	N/A	3.11236	3.07148	3.3688	3.09302	N/A	N/A	3.24604	N/A	3.07857	3.0742	3.0663	3.10756	3.1102
rna	3.12758	3.11289	N/A	3.12186	3.12756	3.13459	3.07559	3.15576	3.20476	3.25161	3.41531	3.14981	3.15743	N/A	3.0975	3.10898	N/A	3.10894	3.1575	3.11457	N/A	3.13824	3.23047	3.19622	3.10303	N/A	3.17182	3.23867	3.08579	N/A	N/A	3.10825	3.07555	N/A	3.11862	N/A	3.16858	3.08993	3.11805	3.13831	N/A	3.22719	3.02391	3.13292	3.11961	3.07435	3.05907	3.1093	3.21829
galR	3.12821	3.18648	N/A	3.15954	N/A	3.09975	N/A	3.1024	N/A	N/A	N/A	N/A	3.22851	N/A	N/A	N/A	N/A	3.22154	N/A	2.9818	N/A	3.09777	N/A	N/A	N/A	N/A	3.17072	N/A	3.06944	N/A	N/A	3.08051	N/A	N/A	N/A	N/A	3.16062	3.15032	N/A	3.19086	N/A	N/A	N/A	N/A	3.16274	3.20602	3.08633	3.04322	3.12611
ydgI-folM	3.1289	3.13576	3.22993	3.04413	3.16118	3.13377	3.23864	3.11563	3.13158	3.13419	N/A	3.13255	3.25951	3.1027	3.01701	3.15162	2.93949	3.08362	3.09189	3.20357	N/A	3.06764	3.10072	3.11432	3.18331	N/A	3.14196	3.13169	3.18408	3.02378	3.0768	3.04627	3.22057	N/A	3.04064	N/A	3.14764	3.1064	3.10249	3.10724	N/A	3.04423	3.20363	3.1258	3.0735	3.116	3.11934	3.09902	3.18777
osmB	3.12945	3.19718	N/A	3.26027	3.41604	3.14435	3.06563	3.48242	N/A	N/A	N/A	3.13502	3.24375	3.08626	3.24935	N/A	N/A	3.0704	3.00516	3.07952	N/A	N/A	N/A	N/A	N/A	N/A	3.12945	3.03877	3.04693	3.03016	N/A	3.14453	N/A	N/A	3.31071	N/A	3.14618	N/A	3.22056	3.15939	N/A	N/A	N/A	N/A	2.93944	3.22964	3.0746	3.11328	3.19644
clpS	3.13151	3.11669	N/A	3.11674	N/A	3.11879	3.10724	3.08474	N/A	N/A	N/A	3.25676	3.36612	3.18914	3.19133	N/A	N/A	2.94502	3.19962	3.24599	N/A	3.01117	N/A	N/A	N/A	N/A	3.15521	N/A	3.12019	N/A	N/A	3.13785	N/A	N/A	3.37101	N/A	3.12505	3.39292	3.11908	2.98961	N/A	N/A	N/A	3.32836	3.10807	3.05874	2.99569	3.14862	3.19515
dsbG	3.13164	3.10838	3.08808	3.11079	3.13763	3.11832	3.14632	3.09397	3.15529	N/A	2.96821	3.05496	3.40669	3.1461	3.0897	N/A	3.28672	3.04193	3.23058	3.10547	N/A	3.08468	3.17936	3.16485	3.11794	N/A	3.16946	2.97315	3.08589	3.16863	N/A	3.03933	N/A	N/A	3.11384	N/A	3.16452	3.12886	3.13324	3.10358	N/A	N/A	N/A	3.17481	N/A	N/A	3.13583	3.15816	3.21069
folB	3.1327	3.10594	3.12126	3.06353	3.22679	N/A	3.06655	3.15707	3.16245	3.00895	N/A	3.17186	N/A	3.33145	3.16838	N/A	N/A	2.83997	3.18795	3.3471	N/A	3.11717	3.07846	3.1685	3.1555	N/A	3.10473	3.08587	3.13906	3.28733	N/A	3.22296	N/A	N/A	3.13662	3.13936	3.02317	N/A	3.55075	2.99696	N/A	3.47541	3.51681	3.15083	2.988	3.09125	3.10663	3.06541	3.24138
yhhY	3.13324	3.13106	N/A	3.07453	N/A	3.59277	3.10823	3.25307	3.12828	N/A	N/A	3.11619	3.77656	3.27932	3.20977	N/A	N/A	3.09	3.21551	3.22104	N/A	3.0913	N/A	N/A	N/A	N/A	3.09824	N/A	3.15979	N/A	N/A	3.30217	N/A	N/A	N/A	N/A	3.17785	3.12116	3.29507	3.10188	N/A	N/A	3.24538	3.41366	3.093	3.09679	3.10897	N/A	3.13324
yfhH	3.13389	3.11462	3.22078	3.14234	N/A	3.17821	3.1068	3.24425	3.13799	3.13448	N/A	3.13538	3.19456	3.15472	3.10189	3.29589	3.24028	3.12322	3.13345	3.13389	N/A	3.06215	3.31253	3.18909	3.07141	N/A	3.16428	3.16724	3.10201	3.08884	3.08052	3.09373	N/A	N/A	3.11347	N/A	3.12437	3.14787	3.13733	2.94732	N/A	3.10694	3.21851	N/A	3.16137	3.15541	3.12172	3.12472	3.15121
priC-ybaM	3.13505	3.17161	3.16707	3.23746	3.10297	3.26584	3.09924	3.10003	3.13886	3.12203	N/A	3.15051	3.30033	3.2412	3.26934	3.14356	N/A	3.08465	3.15156	3.17036	N/A	3.13505	N/A	3.09795	3.2395	N/A	3.15672	3.07786	3.11915	N/A	N/A	3.27858	3.24317	N/A	3.17377	N/A	3.117	3.13077	3.18322	3.09696	N/A	N/A	N/A	N/A	3.1153	3.10319	3.17782	3.21653	3.1921
pdxK	3.13563	3.10313	3.2097	3.01944	3.07338	3.92079	3.09322	3.12377	3.15141	3.07802	3.05651	3.12441	4.03942	3.30606	3.20015	3.40574	N/A	3.02103	3.30277	3.30381	N/A	3.11811	3.08693	3.06488	3.12475	N/A	3.14062	3.36435	3.13489	3.1037	N/A	3.30039	3.18742	N/A	3.23364	3.11735	3.08681	3.08781	3.53442	3.11315	N/A	3.44083	N/A	3.18636	3.1488	3.13488	3.10558	3.09916	3.1999
psuT	3.13576	3.11869	N/A	3.14704	3.1759	3.29731	3.11791	3.1111	3.14559	3.08204	N/A	3.02353	3.42196	3.11423	3.20188	3.14031	N/A	3.09829	3.13918	3.13833	N/A	3.0652	3.09886	3.11331	3.12365	N/A	3.13349	3.11495	3.05625	3.09651	N/A	3.08896	3.09569	2.99579	3.15873	N/A	3.08058	3.13576	3.20994	3.18754	N/A	3.16853	3.15059	3.13608	3.08801	3.07135	3.1148	N/A	3.17862
pdeB	3.136	3.12709	N/A	3.13466	3.10996	3.12699	3.12263	3.13662	3.15072	3.08596	N/A	3.10716	3.30774	3.14896	3.14372	3.36232	N/A	3.13102	3.08724	3.10036	N/A	3.09786	3.13745	3.12435	3.08714	N/A	3.16761	N/A	3.13164	N/A	N/A	3.10282	N/A	N/A	3.09536	N/A	3.18435	3.13533	3.08228	3.13245	N/A	N/A	3.21489	3.1894	3.17032	3.04026	3.27722	3.15178	3.19988
iraP	3.13645	3.11847	3.07885	3.14108	3.21152	3.11072	3.12893	3.14068	3.18678	3.14389	3.2845	3.12634	3.26289	3.13278	3.11501	3.17248	2.94003	3.00708	3.09357	3.12335	N/A	3.08571	N/A	3.15509	3.17296	3.12311	3.22525	3.00943	3.0983	3.24936	3.15597	3.14179	3.12424	3.14484	3.10816	3.26665	3.16105	3.12757	3.14402	3.1826	N/A	3.07932	3.11878	3.08525	3.11693	3.14493	3.15878	3.15672	3.25605
yniA	3.13825	3.04801	2.92978	2.89489	3.08527	4.0441	3.08754	3.21007	2.90409	3.02467	3.19679	3.05298	4.22704	3.45386	3.27167	3.62385	3.59462	3.00858	3.40196	3.52711	N/A	3.09372	3.03052	2.9384	2.1658	N/A	3.10314	3.2815	3.35503	3.01663	N/A	3.37534	3.13548	3.19177	3.05402	3.14051	2.90403	3.06877	3.6865	3.05552	N/A	N/A	3.47365	3.23824	3.08529	3.06284	3.05517	3.12881	2.99692
dgcF	3.13856	3.13402	3.19277	3.14105	3.12274	3.24933	3.08698	3.11643	3.17883	3.20906	3.22133	3.10924	3.32716	3.14434	3.09257	3.17298	3.15364	3.07688	3.13642	3.14801	N/A	3.11231	3.19268	3.13595	3.18805	N/A	3.13006	3.0571	3.13669	3.14952	3.11783	3.12303	N/A	N/A	3.14358	3.0836	3.15131	3.12085	3.18548	3.11633	N/A	3.23951	3.4516	3.19695	3.16073	3.23139	3.14816	3.13306	3.23628
yghU	3.13914	3.14372	N/A	3.12	3.21242	3.20871	2.98093	N/A	3.15821	3.25664	3.13138	2.9951	3.2207	3.19136	3.09733	3.06488	N/A	3.05268	3.14039	N/A	N/A	3.09973	3.17029	3.07697	3.18126	N/A	3.1803	3.05758	3.14336	N/A	3.40575	3.04753	3.24958	2.97418	3.20893	N/A	3.13381	3.32284	3.14008	3.12156	N/A	N/A	3.06032	3.20383	3.11692	3.09798	3.11204	2.91866	3.29681
yajI	3.14009	3.09778	3.24673	3.08404	3.11642	3.4347	3.05935	3.09084	3.09509	3.16028	3.11595	3.16295	3.57472	3.23134	3.09915	3.35782	3.25006	3.08967	3.08296	3.16239	N/A	3.16162	3.33401	3.15652	3.10352	N/A	3.15439	3.10798	3.08967	N/A	3.24178	3.1354	N/A	N/A	3.13351	N/A	3.14507	3.17392	3.32002	3.12094	N/A	3.2766	N/A	3.1975	3.13661	3.00616	3.08283	3.14635	3.17838
zitB	3.14156	3.13513	N/A	3.11376	3.10191	3.14225	3.0885	3.16043	3.02869	3.11795	N/A	3.12524	3.3076	3.17249	3.09885	3.25955	N/A	3.0062	3.12567	3.20921	N/A	3.18875	3.05724	3.2615	2.98232	N/A	3.1685	N/A	3.14974	N/A	N/A	3.11822	N/A	N/A	3.05196	3.18434	3.18401	3.14238	3.21425	3.20176	N/A	N/A	N/A	3.19678	3.15181	3.1492	3.16958	3.24224	3.19739
thrU-tyrU-glyT-thrT-tufB	3.14166	3.2782	N/A	N/A	N/A	N/A	N/A	N/A	N/A	N/A	N/A	N/A	N/A	N/A	N/A	N/A	N/A	N/A	N/A	N/A	N/A	N/A	N/A	N/A	N/A	N/A	N/A	N/A	N/A	N/A	N/A	N/A	N/A	N/A	N/A	N/A	N/A	N/A	N/A	N/A	N/A	N/A	N/A	N/A	N/A	N/A	N/A	N/A	N/A
ybjO-rlmC	3.1417	3.0933	3.07604	3.08547	3.2145	3.72634	3.05657	3.09	3.10261	3.1118	N/A	3.15091	3.91861	3.26437	3.12265	3.28944	N/A	3.10657	3.20097	3.09821	N/A	3.08339	N/A	3.02401	3.04811	N/A	3.23628	3.08368	3.14688	3.15317	N/A	3.19971	N/A	N/A	3.1325	3.00691	3.11124	3.11228	3.36941	3.18206	N/A	3.51896	3.34271	3.17091	3.10969	3.10914	3.09417	2.95605	3.15975
rlmJ	3.14176	3.11905	3.21172	3.11945	3.15051	3.49359	3.16666	3.10607	3.14308	3.1158	N/A	3.1163	3.6639	3.25226	3.13673	3.15091	3.2359	3.09471	3.15143	3.23825	N/A	3.09981	3.27322	3.1031	3.11474	N/A	3.14978	3.07235	3.11742	N/A	3.1714	3.21758	3.08617	3.16278	3.12124	N/A	3.07075	3.11246	3.35152	3.11621	N/A	3.29661	3.29176	3.09726	2.99835	3.1286	3.22921	3.15533	3.22673
frmRAB	3.1428	3.15447	3.33231	3.17667	3.14572	3.123	3.16608	3.09801	3.12216	3.11975	N/A	3.09419	3.22933	3.14169	3.10239	N/A	3.04488	3.11571	3.15652	3.06167	N/A	3.11655	3.1428	3.16562	3.19063	N/A	3.22977	3.15535	3.09655	3.05106	3.26197	3.17218	N/A	N/A	3.11549	3.21551	3.13876	3.0081	3.16288	3.15537	N/A	N/A	N/A	3.1675	3.16078	3.06182	3.12839	3.11631	3.17549
glgBXCAP	3.14396	3.157	N/A	3.21843	3.13597	N/A	3.07198	3.09265	3.14396	N/A	3.10639	3.13333	3.97021	3.23302	3.20265	N/A	N/A	3.12933	3.17532	3.3075	N/A	3.09807	3.331	3.2157	N/A	N/A	3.15668	N/A	3.14395	N/A	N/A	3.19758	3.15847	N/A	3.05198	N/A	N/A	3.10056	3.4115	3.18627	N/A	N/A	3.37681	3.07829	3.10995	3.10912	3.0768	3.11743	3.11849
yjfKLMC	3.14497	3.14566	3.14969	3.0357	3.07646	3.80766	3.10293	3.10635	3.2198	3.01128	3.10357	3.13702	4.07472	3.28515	3.17454	3.24486	3.32524	3.09267	3.16224	3.34497	N/A	3.13804	3.14512	3.08126	3.14981	N/A	3.1437	3.12245	3.18202	N/A	3.22444	3.26382	N/A	N/A	3.09117	3.14975	3.06467	3.11428	3.41972	3.08943	N/A	3.41468	3.45226	3.06257	3.07137	3.05921	3.08211	3.12742	3.15605
rpsJ-rplCDWB-rpsS-rplV-rpsC-rplP-rpmC-rpsQ	3.14558	4.0159	N/A	N/A	N/A	N/A	N/A	N/A	N/A	N/A	N/A	N/A	N/A	N/A	N/A	N/A	N/A	N/A	N/A	N/A	N/A	N/A	N/A	N/A	N/A	N/A	N/A	N/A	N/A	N/A	N/A	N/A	N/A	N/A	N/A	N/A	3.14558	N/A	N/A	N/A	N/A	N/A	N/A	N/A	N/A	3.11297	N/A	N/A	N/A
ilvY	3.14595	3.1837	2.99649	3.14064	3.34849	3.39867	3.12917	3.10728	3.15467	3.22153	3.19854	N/A	3.53111	3.23351	3.1786	3.17887	N/A	3.09788	3.14737	3.20006	N/A	3.15496	3.07443	3.20628	3.22137	N/A	3.15122	3.13255	3.1459	3.11641	N/A	3.1828	3.04367	N/A	3.22859	3.23417	3.1539	3.12333	3.26415	3.11887	N/A	3.24134	3.25012	3.16273	3.15688	3.14162	3.15596	3.15774	3.18628
yaiU	3.14606	3.0937	3.15415	3.07057	3.17247	3.86328	3.12612	3.01736	3.1127	3.0343	3.07973	3.11996	4.00661	3.33357	3.20008	3.39019	3.46154	3.05884	2.96209	3.37182	N/A	3.1429	3.02083	3.0568	3.21894	N/A	3.15766	3.01004	3.16529	3.13563	3.41645	3.30056	3.07616	3.16094	3.09102	3.15148	3.05696	3.14852	3.47921	3.10921	N/A	3.49878	3.44865	3.13885	3.0734	3.08196	3.09935	3.10616	3.15113
yjgR	3.14632	3.14437	N/A	3.18929	3.18542	3.24	3.11025	3.1254	3.18536	3.18725	3.01556	3.09549	3.36658	3.14131	3.07705	3.29809	N/A	3.1008	3.11547	3.22517	N/A	3.10849	3.22191	3.15546	3.17161	3.27786	3.1042	3.22319	3.51092	N/A	3.10213	3.11903	3.17627	N/A	3.10246	N/A	3.17708	3.07377	3.20767	3.13457	N/A	N/A	3.15777	3.13131	3.10978	3.08507	3.0721	3.21524	3.20297
yqjI	3.14779	3.05446	N/A	3.01286	N/A	3.76646	3.14678	3.15546	2.93356	N/A	N/A	3.20329	3.76077	3.3719	3.18702	N/A	3.47365	3.10749	3.13987	3.31612	N/A	3.14569	N/A	3.09941	3.2358	N/A	3.09695	N/A	3.24091	N/A	N/A	3.25623	2.97543	N/A	3.14333	N/A	3.04979	3.06733	3.39879	N/A	N/A	N/A	N/A	3.21082	3.08562	3.12027	2.99818	3.13252	3.1488
rnhA	3.14822	3.16589	3.09448	3.12131	N/A	3.44401	3.11269	3.07873	3.10739	3.13255	N/A	3.14659	3.59588	3.25987	3.21213	N/A	N/A	3.10273	3.15643	3.22863	N/A	3.10981	3.15799	3.11034	3.29556	N/A	3.18052	3.05648	3.1858	N/A	N/A	3.1445	3.06451	N/A	N/A	N/A	3.14197	3.16407	3.2651	3.12957	N/A	N/A	N/A	N/A	3.15614	3.11804	3.19002	3.11175	3.21023
yhcO	3.14871	3.10305	N/A	3.16196	N/A	3.25358	3.14887	3.14206	3.23861	N/A	N/A	3.09753	3.41558	3.17141	3.17142	3.126	N/A	3.09481	3.12014	3.17213	N/A	3.10314	N/A	3.29374	N/A	N/A	3.18547	N/A	3.16234	N/A	N/A	3.11867	3.04881	N/A	3.14099	N/A	3.22315	3.10698	3.39829	3.14482	N/A	N/A	2.84083	N/A	3.13093	3.12776	3.09788	3.10242	3.12802
ydhB	3.14879	3.17175	3.13807	3.14421	3.32291	3.26818	3.25374	3.12284	3.18699	3.13401	N/A	3.17337	3.37154	3.22343	3.14665	N/A	N/A	3.12928	3.1781	3.16228	N/A	3.14678	3.14424	3.22044	3.31806	N/A	3.13821	3.28523	3.12701	N/A	N/A	3.14123	N/A	N/A	3.13829	3.3221	3.10991	3.13595	3.14949	3.1251	N/A	3.06293	3.21542	3.14216	3.12838	3.19238	3.13388	3.13368	3.2444
sulA	3.14949	3.15533	3.10123	3.1022	3.21054	3.54767	3.10726	3.11656	3.22456	2.86828	N/A	3.07665	3.54898	3.33112	3.14036	3.36714	N/A	3.0995	3.22178	3.19376	N/A	3.08154	N/A	3.11495	3.12137	N/A	3.1236	3.16296	3.16074	N/A	N/A	3.14549	N/A	N/A	3.01681	N/A	3.11985	3.07806	3.3872	3.10727	N/A	N/A	N/A	3.1951	3.15013	3.05083	3.15067	3.1277	3.23254
ypfH	3.15102	3.14346	3.23381	3.16533	3.15907	3.2786	3.14066	3.09657	3.1174	3.16226	N/A	3.19251	3.5192	3.21061	3.15295	3.16191	N/A	3.11029	3.14134	3.12677	N/A	3.12868	3.14995	3.2883	3.161	N/A	3.151	3.01853	3.50696	3.37149	N/A	3.08975	3.10999	3.13917	3.18255	N/A	3.14135	3.13907	3.26302	3.15638	N/A	N/A	3.13132	3.13417	3.10212	3.25488	3.18949	3.11203	3.17826
ybiI	3.15409	3.14223	3.14074	3.14302	3.21296	3.41654	3.09285	3.11395	3.16282	3.10592	N/A	3.07553	3.65517	3.22977	3.08421	3.12554	3.25758	3.08773	3.09358	3.21024	N/A	3.0926	3.19535	3.3158	3.00731	N/A	3.1552	3.10877	3.22604	N/A	3.27466	3.21249	N/A	N/A	3.07964	3.11761	3.13111	3.18334	3.3787	3.15104	N/A	N/A	3.28937	3.17064	3.14226	3.0622	3.13044	3.09371	3.15408
degQS	3.15412	3.16346	3.15118	3.16768	3.27962	3.15295	3.15046	3.17371	3.20516	3.23055	3.21574	3.1752	3.24129	3.14828	3.12221	3.1462	3.05878	3.1389	3.15734	3.16911	N/A	3.13663	3.1598	3.22446	N/A	N/A	3.11602	3.17365	3.04203	3.07706	3.28256	3.10706	3.20555	N/A	3.22692	3.0881	3.1724	3.15929	N/A	3.13949	N/A	3.1911	3.16069	N/A	3.16969	3.14474	3.11965	3.15459	3.19489
yegW	3.15528	3.12591	N/A	3.06913	N/A	3.64142	3.23441	3.14544	3.18813	N/A	N/A	N/A	N/A	3.22766	N/A	N/A	N/A	3.25441	3.2102	3.38773	N/A	3.17836	N/A	N/A	N/A	N/A	3.19462	N/A	3.22897	N/A	N/A	3.17005	N/A	N/A	N/A	N/A	3.09523	3.08509	3.28358	3.12958	N/A	N/A	N/A	3.3882	3.15322	N/A	3.23896	3.07217	3.13764
ydcK	3.15577	3.10287	N/A	3.25367	3.14423	3.11045	3.159	3.13014	3.21098	3.37498	N/A	3.13745	3.25324	3.1751	3.07271	N/A	3.18005	3.12784	3.14669	3.12918	N/A	3.00902	N/A	3.17538	3.13719	N/A	3.19055	2.96056	3.14871	N/A	N/A	3.13413	N/A	N/A	3.05434	N/A	3.18797	3.13236	3.24584	3.17991	N/A	N/A	N/A	3.18871	3.14617	3.11413	3.22969	3.14797	3.18377
yliI	3.15612	3.13711	N/A	3.19274	N/A	3.34217	3.28502	3.25217	N/A	N/A	N/A	N/A	3.27077	3.2641	3.14489	N/A	N/A	N/A	3.02061	3.2218	N/A	3.04458	N/A	2.98878	N/A	N/A	3.19283	N/A	3.09508	N/A	N/A	3.12331	N/A	N/A	N/A	N/A	3.14642	3.05975	N/A	3.15701	N/A	3.57104	N/A	N/A	3.17417	3.10661	3.145	3.07361	3.16559
pabC-mltG-tmk-holB-ycfH	3.15631	3.15584	3.24815	3.14167	3.16267	3.25217	3.07155	3.13854	3.19238	3.19145	3.0799	3.16649	3.34833	3.25187	3.07153	3.21297	3.27439	3.1423	3.1572	3.13704	N/A	3.06207	3.16894	3.11515	3.22167	N/A	3.27863	3.28855	3.13498	N/A	N/A	3.15936	3.11724	N/A	3.12716	2.84835	3.18199	3.21771	3.20908	3.14848	N/A	N/A	3.38915	3.24087	3.09232	3.09582	3.12955	3.15607	3.22097
csiE	3.15831	3.12393	3.0714	3.15025	3.19773	3.18403	3.1201	3.13993	3.17913	3.10085	3.0758	3.18028	3.27705	3.16972	3.08406	3.27318	3.30266	3.09863	3.13665	3.15831	N/A	3.16385	3.14567	3.12348	3.17002	N/A	3.20306	3.15426	3.07688	3.0895	3.15559	3.09679	3.08232	N/A	3.14018	3.28002	3.18311	3.16899	3.25907	3.16554	N/A	N/A	3.1579	3.16085	3.12713	3.08153	3.21471	3.17082	3.18627
creABCD	3.15895	3.16951	N/A	3.13375	3.26752	3.21598	3.1471	3.13176	3.2397	3.08692	N/A	3.08121	3.31187	3.18653	3.09338	3.34256	N/A	3.1476	3.1271	3.16016	N/A	3.14145	3.12799	3.17986	3.16077	N/A	3.14527	N/A	3.13541	N/A	3.20388	3.14149	N/A	N/A	3.23386	N/A	3.13599	3.18614	3.18779	3.16373	N/A	3.46372	3.29821	3.14234	3.15895	3.17577	3.10223	3.1477	3.22139
mdtH	3.15937	3.11604	3.18965	3.15991	3.25485	3.12704	3.13036	3.16067	3.14189	3.23437	3.15256	3.12539	3.29002	N/A	3.12415	3.13103	3.09214	3.06767	3.16512	3.16116	N/A	3.12173	3.31735	3.20333	3.16467	3.19299	3.16822	3.11368	3.15018	3.21952	3.0293	2.93602	3.36942	N/A	3.20819	3.48727	3.19837	3.14957	3.2513	3.16579	N/A	3.25862	3.25017	3.22497	3.1366	3.07546	3.16749	3.10064	3.21906
sapABCDF	3.16089	3.12016	N/A	3.17583	3.01572	3.32329	3.18551	3.14469	3.16744	N/A	N/A	3.22029	3.40545	3.18127	3.17753	N/A	N/A	3.17115	3.17824	N/A	N/A	3.16484	N/A	3.10271	3.25222	N/A	3.16902	3.19567	3.16766	N/A	N/A	3.09187	N/A	N/A	3.13505	N/A	3.1458	3.10698	3.214	3.27293	N/A	3.23527	N/A	3.22368	3.11312	3.10039	N/A	3.13993	N/A
ycaP	3.16164	3.12795	3.26008	N/A	3.31991	3.55809	3.10183	3.15566	3.1193	3.00704	3.52996	3.22064	N/A	3.23154	3.13589	3.27005	3.3371	3.10289	3.17268	3.29318	N/A	3.01028	3.29363	3.15959	3.05717	N/A	3.03344	3.37555	3.1233	3.08521	N/A	3.16291	3.18059	N/A	3.06016	3.25493	3.15472	3.28505	3.46367	3.15258	N/A	3.4153	3.25252	3.09329	3.12807	3.0728	3.1238	3.15214	3.18248
yqiJK	3.16238	3.1558	3.08461	3.16849	3.19098	3.27313	3.16093	3.1623	3.219	3.28576	3.26329	3.15384	3.45815	3.18583	3.13677	3.07282	3.33567	3.13239	3.21125	3.16443	N/A	3.10747	3.12791	3.19267	3.15961	N/A	3.20541	3.21003	3.10654	3.26709	3.32933	3.09026	3.25142	N/A	3.20419	3.1493	3.1565	3.16378	3.20595	3.1688	N/A	3.21021	N/A	3.15413	3.15321	3.07497	3.17038	3.14341	3.22304
abpAB	3.16243	3.09555	N/A	3.1032	3.03922	3.36992	N/A	2.98599	N/A	N/A	N/A	3.22238	N/A	3.19006	N/A	N/A	N/A	3.06229	N/A	3.22601	N/A	3.19111	N/A	N/A	N/A	N/A	3.16514	N/A	3.14344	N/A	N/A	3.17374	N/A	N/A	N/A	N/A	3.04353	3.17603	N/A	3.06925	N/A	N/A	N/A	N/A	3.22065	3.19595	3.09362	3.09127	N/A
yhbO	3.16277	3.16123	3.29856	3.17323	3.17819	3.1364	3.18222	3.20985	3.17587	3.13971	3.03697	3.10973	3.34051	3.1748	3.03812	3.223	2.90154	2.98359	3.13209	3.19297	N/A	3.16728	3.2213	3.21159	3.20343	N/A	3.18797	3.11511	2.94913	3.1278	3.21525	2.96222	3.2718	3.05166	3.09602	3.17282	3.17187	3.16712	3.22178	3.28743	N/A	N/A	3.10647	3.12874	3.15217	3.14407	3.14711	3.13292	3.19915
sbmA-yaiW	3.16438	3.1167	3.16974	3.12728	3.12148	3.60415	3.13229	3.13411	3.1227	3.19762	N/A	3.22344	3.79937	3.23585	3.14165	3.49703	N/A	3.12645	3.16891	3.30666	N/A	3.11089	3.00718	3.22071	3.1387	N/A	3.10314	3.14715	3.21751	N/A	N/A	3.20369	3.07001	N/A	3.08285	3.47886	3.1103	3.13695	3.39507	3.14236	N/A	N/A	3.35885	3.16925	3.10643	3.11452	3.13053	3.08093	3.2021
lysU	3.16489	3.11326	3.10251	3.14391	N/A	3.91501	3.15368	3.12869	3.10008	3.05157	N/A	3.16812	N/A	3.23044	3.21968	3.44183	N/A	3.08263	3.24522	3.39304	N/A	3.141	N/A	3.19162	3.12996	N/A	3.15506	N/A	N/A	N/A	N/A	3.27029	3.0445	N/A	3.14948	3.24191	3.03368	3.15121	3.56703	3.00571	N/A	3.58326	3.47075	3.16376	3.11547	3.0536	3.2013	3.13884	3.18057
nanR	3.16521	3.18845	N/A	3.16296	3.17784	3.14482	3.20153	3.1133	3.21226	3.16487	N/A	3.27054	3.19374	3.17323	3.16933	N/A	N/A	3.10525	3.18391	3.20939	N/A	3.11063	N/A	3.2459	3.23734	N/A	3.15772	3.19864	3.12365	N/A	N/A	3.28531	N/A	N/A	3.18702	N/A	3.18168	3.17102	3.1792	3.15793	N/A	N/A	3.08225	3.18201	3.21281	N/A	3.06569	3.16911	3.25527
mutS	3.16719	3.16674	N/A	3.13954	N/A	3.27652	3.1227	3.14836	3.21538	N/A	N/A	3.2235	3.1266	3.1581	3.20419	N/A	N/A	3.15932	3.20168	3.15185	N/A	3.14576	N/A	3.19434	N/A	N/A	3.1394	N/A	3.12159	N/A	N/A	3.3477	N/A	N/A	N/A	N/A	3.16639	3.20189	3.14518	3.24638	N/A	N/A	N/A	N/A	3.15138	3.09919	3.13738	3.19116	3.28853
mcrBC	3.16733	3.16621	3.24843	3.20048	3.18558	3.20731	3.17326	3.1597	3.14552	3.18751	N/A	3.18535	3.38374	3.21974	3.15674	3.28466	3.18706	3.164	3.20505	3.19335	N/A	3.1116	N/A	3.15138	3.15162	N/A	3.1009	3.15885	3.16591	3.30458	3.23678	3.17696	3.32004	N/A	3.20253	3.05342	3.14262	3.1763	3.24615	3.14545	N/A	3.17115	N/A	3.14196	3.26754	3.11875	3.18848	3.16395	3.31487
uvrA	3.16861	3.15597	3.19786	3.17951	3.18185	3.14975	3.13926	3.15518	3.17581	3.23295	3.23779	2.962	3.24059	3.16144	3.12777	3.08685	3.14593	3.14389	3.13614	3.16294	N/A	3.14134	3.18683	3.14798	3.18761	N/A	3.20209	3.12777	3.15095	3.2071	3.27931	3.14127	3.28065	3.63961	3.18134	3.26075	3.20167	3.1845	3.22268	3.14917	N/A	3.28562	3.16507	3.12376	3.17097	3.12751	3.17894	3.16685	3.31719
queF	3.17074	3.15739	N/A	3.17636	3.17934	3.1604	3.1478	3.17673	3.1606	3.28588	N/A	3.10754	3.2241	3.18548	3.15307	N/A	N/A	3.16365	3.14735	3.24319	N/A	3.18695	3.16608	3.14654	3.20635	N/A	3.14961	3.28111	N/A	3.25565	3.22593	3.1394	N/A	N/A	3.22653	3.24453	3.19398	3.09144	3.17846	3.23345	N/A	3.01263	3.31735	3.15598	3.17471	3.13981	3.15665	N/A	3.26301
cueO	3.17162	3.12379	3.12477	3.01469	3.10904	3.96726	3.16417	3.16386	3.08841	3.12419	3.31314	3.21623	N/A	3.40461	3.21352	3.52715	3.51423	3.11986	3.19484	3.46073	N/A	3.12904	3.12285	3.23585	N/A	N/A	3.17751	3.14901	3.17938	3.05047	N/A	3.27119	N/A	N/A	N/A	3.20553	3.12427	3.17761	3.57563	3.11297	N/A	3.64694	3.43995	3.10028	3.11538	3.09041	3.12515	3.15532	3.17481
abrB	3.17165	3.17095	3.19517	3.19479	3.16805	3.22716	3.15391	3.16389	3.20621	3.15357	3.30599	3.20631	N/A	3.12251	3.19764	3.178	3.1218	3.14033	3.16418	3.17415	N/A	3.17698	3.25072	3.15915	N/A	N/A	3.16607	3.17242	3.08286	N/A	N/A	3.16827	3.24257	N/A	3.17326	3.02145	3.14783	3.17343	3.15285	3.09322	N/A	3.23682	3.28003	3.11252	3.08677	3.11452	3.16741	3.13378	3.22219
pncC	3.17166	3.17148	N/A	3.17183	3.22086	3.28269	3.27339	3.19181	3.20426	N/A	N/A	3.06073	3.30166	3.23182	3.16835	3.258	N/A	3.1515	3.13085	3.13034	N/A	3.14916	N/A	3.28116	3.00878	N/A	3.19908	3.0131	3.11891	3.35706	N/A	3.15087	3.28393	N/A	3.14398	N/A	3.17047	3.17483	3.27126	3.16434	N/A	N/A	N/A	3.15055	3.17152	3.13865	3.19169	3.2345	3.21408
yfhM-pbpC	3.17205	3.16096	N/A	3.13043	3.19012	3.47762	3.16721	3.43054	3.28509	N/A	N/A	3.01086	N/A	3.24224	3.20181	N/A	N/A	3.013	3.20893	3.23	N/A	3.12678	N/A	3.15201	N/A	N/A	3.14719	3.24584	3.1565	N/A	N/A	3.28895	N/A	N/A	3.29294	N/A	3.1894	3.145	3.36662	3.10184	N/A	N/A	N/A	3.33814	3.14059	3.15093	3.12841	2.83061	3.19168
ygeR	3.1721	3.15789	3.11994	3.17441	3.15753	3.1276	3.15179	3.18048	3.01846	3.15471	N/A	3.12146	3.28416	3.18253	3.1843	3.09882	3.1651	3.14561	3.15813	3.16805	N/A	3.13	3.14632	3.12218	3.00907	N/A	3.20584	2.8445	3.27836	N/A	N/A	3.17218	N/A	N/A	3.30682	N/A	3.16582	3.17511	3.19945	3.19356	N/A	3.38028	N/A	3.3994	3.16895	3.14592	3.12861	3.17887	3.27023
rnlAB	3.17225	3.15742	N/A	N/A	N/A	3.4356	N/A	3.03454	N/A	N/A	N/A	3.16435	N/A	3.17695	N/A	N/A	N/A	3.16755	N/A	N/A	N/A	3.09092	N/A	N/A	N/A	N/A	3.13678	N/A	N/A	N/A	N/A	3.148	N/A	N/A	N/A	N/A	N/A	3.15781	N/A	3.16015	N/A	N/A	N/A	N/A	3.13982	3.16088	3.25314	3.21696	3.17739
uspG	3.17252	3.14842	3.20554	3.16884	3.20237	3.25224	3.13101	3.20672	3.17637	3.18894	N/A	3.14056	3.3569	3.14454	3.0953	3.20427	3.1637	3.1068	3.17252	3.21707	N/A	3.207	3.21512	3.00487	3.1573	N/A	3.19219	3.19791	3.09685	N/A	N/A	3.04359	3.15668	N/A	3.13025	N/A	3.2019	N/A	3.17778	3.21068	N/A	N/A	3.42621	3.2939	3.13151	3.12267	3.20267	3.09768	3.22432
yphH	3.1754	3.14083	N/A	3.15383	N/A	3.69531	3.43089	3.18174	N/A	N/A	N/A	3.14719	3.89444	3.35947	3.21002	N/A	N/A	3.16922	3.27754	3.34887	N/A	3.15407	N/A	3.25099	N/A	N/A	3.15218	N/A	3.16655	N/A	N/A	3.07284	N/A	N/A	N/A	N/A	3.08819	3.17384	N/A	3.13657	N/A	N/A	N/A	N/A	3.15184	N/A	3.15522	3.16831	3.1985
ybdG	3.17623	3.18493	3.26558	3.18222	3.1795	3.17556	3.14655	3.16611	3.22115	3.12732	3.33192	3.1761	3.27562	3.1827	3.16552	3.25703	N/A	3.15295	3.12712	3.14765	N/A	3.11526	3.15206	3.21056	3.05294	N/A	3.18729	3.09355	3.10199	3.23954	3.24301	3.14339	3.17036	3.34025	3.22681	N/A	3.19823	3.1832	3.24566	3.16793	N/A	3.40713	3.30981	3.12829	3.15538	3.16326	3.10924	3.1406	3.25352
ykgJ	3.17638	3.14833	N/A	3.15815	N/A	3.1758	3.2205	3.14868	3.29801	N/A	N/A	3.13633	3.25977	3.09593	3.09971	N/A	N/A	3.06745	3.15789	3.17606	N/A	3.13019	N/A	3.14465	N/A	N/A	N/A	3.08322	3.12783	N/A	N/A	3.18857	N/A	N/A	N/A	N/A	3.18346	3.2111	3.2117	3.19272	N/A	N/A	N/A	3.12241	3.17669	3.19637	3.14956	3.15973	N/A
bglA	3.1772	3.15474	3.18063	3.26161	3.11894	3.85751	3.17559	3.17532	3.22162	3.15506	N/A	3.12176	3.81059	3.33092	3.23998	N/A	N/A	3.04279	3.23073	3.35406	N/A	3.14342	N/A	3.23536	3.15499	N/A	3.17017	N/A	3.14735	N/A	N/A	3.24899	3.17753	N/A	3.17058	N/A	3.07812	N/A	3.47216	3.13381	N/A	N/A	3.25693	3.14175	3.16312	N/A	3.11817	3.13688	3.21995
pyrH	3.17856	3.2017	3.20052	3.16031	3.23742	3.24056	3.18082	3.2082	3.21717	3.21347	N/A	3.21344	3.30602	3.1566	3.14809	3.1737	N/A	3.19595	3.22541	3.21188	N/A	N/A	N/A	3.04689	3.16022	N/A	3.16963	3.18386	3.15047	N/A	2.22255	3.17803	3.18217	N/A	3.18802	N/A	3.191	3.18796	3.14622	3.16749	N/A	N/A	3.25702	3.20778	3.16194	3.07209	3.13382	2.95779	3.23864
uhpT	3.17895	3.19069	3.14962	3.23332	3.2194	2.97792	3.16919	3.16568	3.16979	3.25788	N/A	3.16585	3.26802	N/A	3.19457	3.12999	3.12473	3.28024	3.14322	3.13499	N/A	3.13516	3.20988	3.19401	3.19535	N/A	3.21721	3.28383	3.13691	3.27206	3.10141	3.09565	3.20299	N/A	3.14033	3.29928	3.22269	3.24482	3.20341	3.18187	N/A	3.14686	3.28116	3.20621	3.14969	3.06356	3.20046	3.18291	3.22188
yhiJ	3.17977	3.14456	N/A	3.16552	3.17391	3.20459	3.24466	3.18117	3.19207	N/A	N/A	3.1894	3.38591	3.19713	3.14766	3.28348	N/A	3.15395	3.17862	3.28918	N/A	3.19201	N/A	3.17546	N/A	N/A	3.16906	3.37445	3.16406	N/A	N/A	3.14987	N/A	N/A	3.11033	N/A	3.19639	3.1558	3.3903	3.22453	N/A	N/A	3.20237	3.29401	3.18977	3.13905	3.19581	3.20506	3.29303
hrpB	3.18003	3.13405	3.10837	3.10954	3.00247	3.91616	3.12959	3.14279	3.1074	3.09776	3.16232	2.94853	3.99866	3.34193	3.20692	3.38788	3.51827	3.09642	3.20216	3.3962	N/A	3.15449	3.22074	3.15405	3.24088	N/A	3.20594	3.09877	3.09116	3.22275	3.47728	3.29071	3.15516	3.00474	3.10159	3.34236	3.07642	3.25462	3.49173	3.14954	N/A	3.47432	N/A	3.22138	3.13223	3.10856	3.14646	3.17191	3.20095
sbcB	3.18051	3.16487	3.06845	3.15323	3.1948	3.48893	3.1319	3.15369	3.17369	3.08353	3.30353	3.17742	3.65234	3.27759	3.18225	3.26892	N/A	3.09958	3.19054	3.25742	N/A	3.14132	3.191	3.17944	3.14614	N/A	3.17343	3.16207	3.1946	3.22754	N/A	3.18603	3.229	N/A	3.37671	N/A	3.17838	3.18496	3.3788	3.17254	N/A	N/A	3.31376	3.16841	3.17355	3.10603	3.15881	3.16888	3.27988
eutBCLKR	3.18123	3.16772	3.20904	3.15544	3.2042	3.54613	3.1546	3.16126	3.21096	3.33777	N/A	3.14748	N/A	3.39429	3.12239	3.42309	N/A	3.10518	2.83346	3.02377	N/A	3.13445	3.34364	3.27105	3.20534	N/A	3.19891	3.20892	3.1756	N/A	3.49574	3.21222	3.13694	N/A	3.14359	N/A	3.03812	3.18276	3.29785	3.23104	N/A	3.33303	3.22595	3.19651	3.09778	3.14975	3.16045	3.16371	3.18998
syd	3.1815	3.12286	3.15421	3.04987	3.21938	3.84129	3.116	3.14152	3.11875	3.11485	3.1103	3.15478	3.93445	3.44131	3.23793	3.39091	N/A	3.1104	3.23665	3.49064	N/A	3.08128	3.08983	3.12477	3.20435	N/A	3.14711	3.129	3.27094	N/A	N/A	3.26509	N/A	N/A	3.15696	N/A	3.13199	3.13254	3.55401	3.02376	N/A	N/A	3.37248	3.20414	3.14802	3.04976	3.13731	3.15148	3.22358
opgD	3.18156	3.16409	3.19972	3.22294	3.18587	3.20915	3.15306	3.16561	3.15952	3.24024	N/A	3.21853	3.63267	3.10191	3.18993	3.22706	3.17027	3.15974	3.21541	3.1965	N/A	3.1656	3.20122	3.16948	3.20625	N/A	3.22569	3.12779	3.17652	3.18475	3.19296	3.16735	3.31523	N/A	3.18278	3.42612	3.17986	3.15243	3.22324	3.18419	N/A	3.22095	3.21766	3.1755	3.16746	3.15508	3.15736	3.17706	3.25735
yihLM	3.18221	3.17337	3.32752	3.1846	3.26426	3.23654	3.16256	3.16466	3.42768	3.09078	N/A	3.22203	3.29064	3.23227	3.15643	3.21573	N/A	3.15779	3.18029	N/A	N/A	3.15921	3.14617	3.21854	3.16357	N/A	3.13516	3.27625	3.20491	N/A	N/A	3.01187	3.21428	N/A	3.20587	3.10566	3.18221	3.19691	3.20882	3.16218	N/A	N/A	3.14311	3.18344	3.16478	3.11888	3.15006	3.07229	3.28997
rsmD-yhhL	3.18241	3.15826	3.30827	3.1983	3.18629	3.15953	3.24386	3.14194	3.27747	3.17786	N/A	3.21358	3.34653	3.14758	3.21792	3.3227	N/A	3.15056	3.16787	3.19308	N/A	3.13531	3.26123	3.19882	3.17961	N/A	3.19303	3.14937	3.14835	3.19798	3.12242	3.11391	3.19916	3.14451	3.14013	3.11916	3.20534	3.1602	3.22332	3.15849	N/A	3.24298	3.23663	3.20915	3.18255	3.14637	3.1678	3.13713	3.39044
yhjJ	3.1832	3.21525	3.25415	3.3358	3.27247	3.10946	3.18782	3.15259	3.26432	3.14969	3.3628	3.10072	3.23856	3.13327	3.21134	3.18019	3.15121	3.15113	3.14438	3.14239	N/A	3.17455	N/A	3.30359	3.20184	N/A	3.39027	N/A	3.14897	3.00374	3.06437	3.02096	3.23107	N/A	3.21211	N/A	3.16291	3.18484	3.14847	3.32658	N/A	N/A	3.22243	3.20754	3.18327	3.12675	3.19919	3.21055	3.27908
srlAEBD-gutM-srlR-gutQ	3.18337	3.14788	3.15156	3.16584	3.16559	3.35193	3.18102	3.21218	3.14548	N/A	N/A	3.28138	3.39429	3.26161	3.16868	N/A	N/A	3.18034	3.40141	3.2081	N/A	3.16673	N/A	3.1124	3.13062	N/A	3.19006	N/A	3.17017	N/A	3.19883	3.18337	N/A	N/A	3.25694	N/A	3.05985	3.25074	3.26688	3.213	N/A	N/A	N/A	N/A	3.20921	3.2433	3.05668	3.26697	3.2395
yiiR	3.18381	3.10077	3.18304	3.05003	3.10033	3.97524	3.10828	3.1607	3.11831	3.0504	3.24138	3.12296	4.09035	3.33243	3.29552	3.52878	N/A	3.07837	3.26688	3.44396	N/A	3.08727	3.20378	3.09233	3.17063	3.26149	3.1406	3.04309	3.2652	3.22097	N/A	3.27012	3.04573	N/A	3.17759	3.22394	3.06266	3.12254	3.59819	3.17815	N/A	N/A	3.47044	3.25895	3.16355	3.00535	3.10754	3.14699	3.19687
rlmN	3.18456	3.20794	3.15311	3.19961	3.35204	3.17638	3.14792	3.39681	3.19573	3.18059	N/A	3.17255	N/A	3.18456	3.173	N/A	N/A	3.2037	3.23935	3.14335	N/A	3.18046	3.2405	3.16722	3.11288	N/A	3.14712	N/A	3.14499	N/A	N/A	3.19994	N/A	N/A	3.21786	N/A	3.1774	3.16244	3.23604	3.17285	N/A	N/A	N/A	3.13641	3.17354	3.26794	3.25293	3.18137	3.36952
ytjB-lplA	3.18487	3.17537	3.09885	3.18045	3.11575	3.4211	3.1867	3.18261	3.14363	3.34168	N/A	3.15156	3.35992	3.4107	3.17221	3.28498	3.19578	3.19387	3.21844	3.2205	N/A	3.17385	3.22986	3.23454	3.19288	N/A	3.19776	3.08406	3.1816	3.27245	3.05852	3.195	3.19094	N/A	3.25418	N/A	3.1867	3.19208	3.29468	3.17948	N/A	3.15871	3.23555	3.24158	3.19588	3.08206	3.14958	3.19231	3.26582
rlmG	3.18681	3.17757	3.26977	3.15575	3.27177	3.70441	3.12924	3.22304	3.30648	N/A	N/A	3.18462	3.8456	3.30258	3.2049	N/A	N/A	3.13897	3.18698	3.38316	N/A	3.10729	3.09504	3.26497	N/A	N/A	3.14485	N/A	3.14668	N/A	N/A	3.30328	N/A	N/A	3.11966	N/A	3.11818	3.17754	3.35495	3.16539	N/A	3.49444	N/A	3.233	3.26594	3.23326	3.2951	3.15035	3.28367
yfbU-hxpA	3.18711	3.15761	3.16246	3.17961	N/A	3.25977	3.16304	3.14051	3.40566	N/A	N/A	3.19219	3.563	3.23461	3.20234	3.28054	N/A	3.13594	3.15096	3.17692	N/A	3.13204	3.04096	3.15563	3.23164	N/A	3.19563	3.28712	3.17539	N/A	N/A	3.25804	N/A	N/A	3.18087	N/A	3.18043	3.32677	3.21999	3.17914	N/A	3.28603	3.06029	3.11732	3.21573	3.11656	3.14976	3.20786	3.25029
osmF-yehYXW	3.18828	3.23606	N/A	3.17738	N/A	3.17399	3.19295	3.12563	N/A	N/A	N/A	3.20937	3.60178	3.28373	3.23892	N/A	N/A	3.17452	N/A	3.3391	N/A	3.1846	N/A	N/A	N/A	N/A	3.35643	N/A	3.18217	N/A	N/A	3.14104	N/A	N/A	N/A	N/A	3.25217	3.16823	N/A	3.28658	N/A	N/A	N/A	N/A	3.25787	3.21483	3.11219	3.20151	3.15778
ybjC-nfsA-rimK-ybjN	3.1886	3.19259	3.38365	3.17917	3.16811	3.20731	3.19209	3.19208	3.1748	3.20052	3.08598	3.22032	3.27155	3.24015	3.25525	3.43735	3.08947	3.18739	3.21341	3.17874	N/A	3.19102	3.20887	3.18865	3.09792	N/A	3.16764	3.16076	3.15127	3.09197	N/A	3.18687	3.24491	N/A	3.21953	3.24622	3.20669	3.19634	3.22458	3.08093	N/A	N/A	3.18516	3.31037	3.21243	3.15425	3.19756	3.15811	3.24562
yiaG	3.18882	3.18412	N/A	3.25869	N/A	3.20658	3.25441	N/A	N/A	N/A	N/A	3.11575	3.37423	3.23562	3.10362	N/A	N/A	3.10738	N/A	3.15149	N/A	3.3551	N/A	N/A	N/A	N/A	3.15182	N/A	3.16055	N/A	N/A	3.15976	N/A	N/A	N/A	N/A	3.22996	3.25385	N/A	3.23822	N/A	N/A	N/A	N/A	3.24263	3.18404	3.16165	3.21083	3.18646
pdeK	3.18904	3.1683	3.17558	3.10606	3.15941	N/A	3.1557	3.15799	3.21967	3.17201	3.30443	N/A	3.41303	3.20585	3.19104	3.2009	3.27398	3.1606	3.17734	3.19583	N/A	3.27228	3.24775	3.21769	3.21721	N/A	3.0694	3.1163	3.19305	N/A	N/A	3.14798	N/A	N/A	3.17254	N/A	3.19601	3.13088	3.28107	3.15363	N/A	3.37776	3.30202	3.16309	3.11285	3.14232	3.1847	3.16174	3.29125
idi	3.18928	3.18352	N/A	3.20569	N/A	3.67276	N/A	3.19025	3.35229	N/A	N/A	3.15008	N/A	3.29159	3.03867	N/A	N/A	3.19429	3.22089	3.15922	N/A	3.13347	N/A	N/A	N/A	N/A	3.25664	N/A	3.26758	N/A	N/A	3.22984	N/A	N/A	3.16396	N/A	3.22944	3.16005	3.35989	3.2391	N/A	N/A	N/A	3.04811	3.2084	3.16703	3.14661	3.1878	3.21069
barA	3.18937	3.17998	N/A	3.11266	N/A	3.64536	3.17459	N/A	3.07536	N/A	N/A	3.28793	3.85623	3.33663	3.1285	N/A	3.51538	3.27143	3.26026	3.29262	N/A	3.14154	3.20951	3.14979	N/A	N/A	3.18662	N/A	3.13534	N/A	N/A	3.19474	N/A	N/A	3.13276	N/A	3.16923	3.21289	3.57712	3.15331	N/A	N/A	N/A	3.15431	3.12958	3.13094	3.23383	3.13424	3.22895
malXY	3.18965	3.1999	3.13603	3.17159	3.32905	3.30367	3.17885	3.17319	3.31823	3.15591	N/A	3.17794	3.38733	3.24907	3.20811	N/A	N/A	3.14984	3.20522	3.21809	N/A	3.15113	3.13359	3.20236	3.27389	N/A	3.18723	3.12748	3.21017	3.01196	3.21207	3.24365	N/A	N/A	3.25184	N/A	3.18392	3.21903	3.24927	3.18569	N/A	N/A	3.22581	3.20776	3.15376	3.04112	3.12336	3.18544	3.26402
glsB-yneG	3.18982	3.14994	3.10258	3.21845	3.25264	3.65136	3.18241	3.17417	3.1579	3.10445	3.21313	3.23425	3.83789	3.29983	3.2269	3.36607	N/A	3.16354	3.22926	3.33089	N/A	3.15382	3.08378	3.11574	3.17437	N/A	3.24759	N/A	3.18062	3.14196	3.29609	3.21316	3.09344	N/A	3.21986	N/A	3.16601	3.10543	3.40465	3.18304	N/A	3.49146	3.45562	3.24763	3.17313	3.13861	3.11892	3.20588	3.22944
bluF	3.19004	3.18486	N/A	3.20637	N/A	3.25159	3.17364	3.16362	3.29617	N/A	N/A	3.18161	3.3142	3.21663	3.15141	3.49759	N/A	N/A	3.17869	3.19199	N/A	3.20051	N/A	3.21094	3.19536	N/A	3.19605	N/A	3.13112	3.22732	N/A	3.20378	3.18989	N/A	3.16545	N/A	3.20789	3.15908	3.21725	3.21563	N/A	N/A	3.13774	3.19852	3.18768	3.15311	3.15616	3.17281	3.2526
yjcE	3.19082	3.16429	N/A	2.9759	N/A	3.5698	3.12206	3.13619	3.28373	N/A	N/A	3.20861	3.32088	3.16294	3.09156	N/A	N/A	3.16161	3.15504	3.18993	N/A	3.18707	N/A	N/A	N/A	N/A	3.11028	N/A	3.0873	N/A	N/A	3.30328	N/A	N/A	N/A	N/A	3.19755	3.21947	N/A	3.27897	N/A	N/A	N/A	N/A	3.37828	3.23505	3.19856	3.16362	3.24365
pfkB	3.19192	3.18004	N/A	3.19192	N/A	3.26263	3.21348	3.28265	3.25149	N/A	N/A	N/A	3.30725	3.19993	3.11326	N/A	3.41071	3.21196	3.24875	3.25805	N/A	3.14154	N/A	3.35188	N/A	N/A	3.14043	N/A	3.11382	N/A	N/A	3.42355	N/A	N/A	N/A	3.07968	3.22617	3.23015	N/A	3.1869	N/A	N/A	N/A	N/A	3.18734	3.1826	3.17337	3.20816	3.2155
rnd	3.19284	3.17075	3.33124	N/A	3.23954	3.20594	3.18573	3.15508	3.18201	3.32846	N/A	3.14984	3.32825	3.16656	3.21923	3.1928	N/A	3.22372	3.2361	3.20656	N/A	3.17717	N/A	3.25822	3.1352	N/A	3.23892	3.1237	3.16825	N/A	N/A	3.14166	N/A	N/A	3.12006	N/A	3.23865	3.20961	3.17763	3.1834	N/A	N/A	3.20346	3.24538	3.22462	3.14405	2.88516	3.17484	3.29712
nimR	3.19308	3.19518	3.36112	3.15273	N/A	3.39496	3.21594	3.14873	3.18004	3.18069	3.15338	3.05214	3.57378	3.22646	3.16373	3.34519	N/A	3.17855	3.20322	3.24892	N/A	3.14877	3.27744	3.20675	3.28489	N/A	3.20061	3.19307	3.1747	3.14348	N/A	3.20932	3.06334	N/A	3.22682	3.0237	3.18392	3.19308	3.27703	3.15973	N/A	3.23371	3.18372	3.21879	3.15696	3.1661	3.13902	3.20386	3.24089
panBC	3.19363	3.19163	3.23716	3.21706	3.22921	3.19013	3.20138	3.17953	3.2079	3.16889	N/A	3.1731	3.18805	3.16535	3.20848	N/A	3.20193	3.1826	3.14815	3.21815	N/A	3.19704	3.11939	3.21902	3.18577	N/A	3.09819	3.19405	3.15714	N/A	N/A	3.1542	N/A	N/A	3.25995	N/A	3.27836	3.19532	3.25362	3.16545	N/A	N/A	3.09337	3.18026	3.21945	3.19608	3.19291	3.17249	3.31214
dctA	3.19525	3.18413	3.43805	3.17223	3.15962	3.22357	N/A	3.22128	3.20916	3.21703	N/A	3.19102	N/A	3.1189	3.19185	3.16988	N/A	3.17723	3.1978	3.1931	N/A	3.01102	N/A	3.13615	3.29055	N/A	3.22611	N/A	3.16988	N/A	N/A	3.13873	N/A	N/A	3.20309	N/A	3.18575	3.12293	3.23095	3.20735	N/A	N/A	3.27466	3.35859	3.23377	3.16018	3.18622	3.185	3.2816
pdeR	3.19592	3.1976	3.38694	3.18573	3.17314	N/A	3.17048	3.19592	3.32929	N/A	N/A	3.24811	3.27394	3.15292	3.17853	3.07949	3.05652	3.1755	3.09197	3.14066	N/A	3.16973	N/A	3.20002	3.1764	N/A	3.24495	3.11203	3.08652	3.2405	N/A	3.13413	3.15671	N/A	3.16449	N/A	3.23196	3.18472	3.24633	3.18627	N/A	3.26765	N/A	3.16778	3.20845	3.09112	3.12279	3.13752	3.21369
rapA-rluA	3.19706	3.18594	3.2336	3.2198	3.20695	3.19528	3.15142	3.16019	3.22992	N/A	N/A	3.17734	3.30538	3.21676	3.20925	3.2066	N/A	3.47703	3.2293	3.17219	N/A	3.13354	3.17099	3.16746	3.09698	N/A	3.32536	3.10902	3.15087	3.25919	N/A	3.1624	N/A	N/A	3.17204	3.18588	3.24762	3.21111	3.1717	3.14871	N/A	2.99586	3.30904	N/A	3.11485	3.15455	3.18609	3.05195	3.33692
ydcJ	3.19778	3.14628	3.08637	3.11249	3.2422	3.93319	3.16224	3.14806	3.20451	3.2805	3.16562	3.14164	4.07375	3.40412	N/A	3.49053	3.54091	3.0534	3.21161	3.36462	N/A	3.17313	3.27917	3.11768	3.14914	N/A	3.17915	3.22079	3.24598	3.22681	3.65335	3.28084	3.1514	N/A	3.12267	N/A	3.10735	3.25325	3.53399	3.14394	N/A	3.16207	3.53301	3.15381	3.16333	3.10463	3.13874	3.17776	3.2023
yegP	3.20038	3.20777	3.15955	3.2412	3.21269	3.16556	3.21541	3.19865	3.29428	3.14802	N/A	3.18195	3.33455	N/A	3.16563	3.6434	N/A	3.16546	3.15526	3.20616	N/A	N/A	N/A	3.25724	3.22458	N/A	3.26836	N/A	3.11919	3.14099	N/A	3.19845	3.19577	N/A	3.1312	N/A	3.27084	3.19911	3.27822	N/A	N/A	N/A	N/A	3.15636	3.20786	3.19909	3.20588	3.22392	3.27422
sodC	3.20064	3.22062	3.17139	3.19689	3.18299	3.3534	3.22443	3.17189	3.27978	N/A	N/A	3.17344	3.51862	3.24195	3.19825	N/A	3.52269	3.21967	3.22567	3.24752	N/A	3.17263	N/A	3.16917	3.15711	N/A	3.23752	3.11244	3.2137	N/A	N/A	3.18458	N/A	N/A	3.15693	N/A	3.26201	3.2082	3.2877	3.19412	N/A	N/A	3.13297	3.04218	3.093	3.16713	3.15789	3.19316	3.20447
uvrD	3.20155	3.19691	3.25378	3.20365	3.22181	3.21264	3.2101	3.2274	3.2187	3.17857	3.40249	3.18914	3.25849	3.19916	3.17087	3.22991	3.27203	3.09864	3.19266	3.20162	N/A	3.16185	3.2046	3.20025	3.15649	N/A	3.20662	3.18197	3.17811	3.33917	N/A	3.14609	3.14647	N/A	3.21755	3.16962	3.22921	3.12683	3.18619	3.17716	N/A	3.12616	N/A	2.82159	3.23391	3.19253	3.20148	3.2964	3.33861
mtr	3.20167	3.18794	3.0876	3.19276	3.21372	3.25117	3.20739	3.23048	3.08986	3.2715	3.29611	3.15402	3.35371	3.21067	3.21803	3.19015	N/A	3.10527	3.20796	3.18993	N/A	3.18897	3.23233	3.19727	3.25531	N/A	3.21364	3.15738	3.17569	N/A	3.20796	3.21253	3.24302	N/A	3.23172	3.12811	3.11804	3.18609	3.25424	3.19824	N/A	N/A	3.27803	3.25442	3.18043	3.14371	3.29323	3.16896	3.29996
dcuSR	3.20222	3.1425	3.33951	3.27966	3.34623	3.21394	3.13129	3.18808	3.24852	N/A	N/A	3.08452	3.17516	3.31789	3.21966	3.23577	N/A	3.18138	3.17294	3.18265	N/A	3.0491	N/A	3.18874	3.14707	N/A	3.2253	3.21104	3.14421	3.36993	N/A	3.16609	3.04909	N/A	3.16541	N/A	3.2152	3.20273	3.27233	3.20373	N/A	N/A	3.108	3.13461	3.2098	3.17247	3.14633	3.21684	3.29357
add	3.2026	3.14698	N/A	N/A	N/A	3.30358	3.22729	3.18319	N/A	N/A	N/A	3.25947	3.41996	N/A	3.16277	N/A	N/A	3.17594	3.1602	3.12799	N/A	3.19231	N/A	3.1282	3.30277	N/A	3.17967	3.0793	3.33263	N/A	N/A	3.28694	3.14851	N/A	3.40131	N/A	3.177	3.20439	3.2966	3.13331	N/A	N/A	3.22659	3.37092	3.18921	3.19481	3.08589	3.22269	3.41814
yigI	3.20287	3.18263	3.29897	N/A	3.26545	3.17917	3.21574	3.20287	3.21279	N/A	N/A	3.18846	3.24204	3.16942	3.18838	3.30616	3.15604	3.20785	3.20118	3.17352	N/A	N/A	3.1323	3.13925	3.17433	N/A	3.25764	3.12226	3.1828	3.14783	3.19837	3.15927	N/A	N/A	3.18269	3.25862	3.23647	3.20249	3.17649	3.34664	N/A	3.1517	3.18517	3.2238	3.21444	3.18362	3.19393	3.18678	3.27159
yecM-cutC	3.2034	3.17763	N/A	3.17958	N/A	3.3534	3.18217	3.18492	3.19724	3.35654	N/A	N/A	3.44466	3.24841	3.17139	3.22365	3.12523	3.20128	3.20645	3.18368	N/A	3.19215	3.07474	3.225	3.18424	N/A	3.19594	N/A	3.15104	N/A	3.20301	3.17245	3.26298	N/A	3.24639	N/A	3.2034	3.16366	3.2341	3.19501	N/A	N/A	3.36434	3.21089	3.20527	3.19811	3.20851	3.15437	3.28847
rseP	3.20382	3.201	3.03684	3.17705	3.16123	3.63558	3.17257	3.18869	3.23643	3.27335	3.25065	3.15183	N/A	3.3012	3.22369	3.33879	3.40026	3.16724	3.23109	3.3352	N/A	3.1916	3.28581	3.24159	3.18773	N/A	3.20421	3.19206	3.21414	3.2177	3.24205	3.23454	3.11639	N/A	3.17144	3.26918	3.1774	3.12673	3.3758	3.16324	N/A	3.51283	3.25335	3.16006	3.19147	3.15341	3.16851	3.19027	3.29202
ribA	3.20515	3.18563	3.25259	3.19434	3.21318	3.2179	3.19545	3.13137	3.27055	3.21323	3.14161	3.27035	3.30955	3.21011	3.21594	N/A	N/A	3.18051	3.18546	3.17825	N/A	3.18895	3.46008	3.26896	3.14928	N/A	3.24317	3.15127	3.15521	N/A	N/A	3.21584	3.24478	N/A	3.15481	N/A	3.22203	3.21649	3.18116	3.20234	N/A	N/A	N/A	3.25473	3.22227	3.17803	3.18122	3.22157	N/A
yahB	3.2066	3.16673	3.22207	3.14293	3.28917	3.92484	3.15997	3.0872	3.12515	3.14189	3.18811	3.13375	3.9538	3.35597	3.24027	3.49817	3.58843	3.19403	3.24356	3.45682	N/A	3.16698	N/A	3.15436	3.15621	N/A	3.22634	3.17437	3.22483	N/A	3.30121	3.301	3.08709	N/A	3.25559	N/A	3.13427	3.14087	3.62752	3.18219	N/A	N/A	3.49109	3.15821	3.14796	3.14931	3.2066	3.20122	3.05427
ybaY	3.20686	3.2312	3.11019	3.22966	3.19328	3.17739	3.25658	3.19707	3.28506	N/A	3.17538	3.19723	N/A	3.25067	3.19622	3.36909	N/A	3.16612	3.19749	3.26154	N/A	3.16522	3.31334	3.1269	3.1962	N/A	N/A	3.06871	3.17659	N/A	N/A	3.17176	N/A	3.09513	3.19316	3.28909	3.24689	3.23548	3.19033	3.06449	N/A	3.17558	3.44449	N/A	3.19546	3.21953	3.1722	3.1865	3.22308
yqaBA	3.20687	3.17057	3.23404	3.19236	3.25175	3.16668	3.20127	3.21223	3.24595	N/A	N/A	3.05588	3.24395	3.17323	3.2002	N/A	N/A	3.18965	3.19408	3.19393	N/A	3.19427	3.32016	N/A	3.15965	N/A	3.22353	3.13892	3.15929	3.0461	N/A	3.13932	3.20586	N/A	3.26265	N/A	3.25017	3.16036	3.26346	N/A	N/A	N/A	3.22411	3.16089	3.19752	3.1603	3.22123	3.14268	3.30054
dusC	3.20694	3.19735	N/A	3.21828	3.19153	3.37863	3.19152	3.15261	3.21355	3.09983	N/A	3.17003	3.38244	N/A	3.20149	N/A	N/A	3.19744	3.2294	3.24309	N/A	3.185	N/A	3.23363	3.21319	N/A	3.22074	N/A	3.17783	N/A	3.34715	3.21349	3.10781	3.28406	3.29058	N/A	3.59736	3.17164	3.30697	3.19968	N/A	3.37024	N/A	3.21973	3.22306	3.22978	3.17975	3.18188	3.33394
aaeR	3.20843	3.17669	3.18198	3.16011	3.15283	3.89485	3.18411	3.21711	3.14794	N/A	N/A	3.19416	N/A	3.31709	3.28001	N/A	N/A	3.2481	3.27156	3.39683	N/A	3.17951	3.13818	3.20977	3.11966	N/A	3.20401	3.14452	3.20626	N/A	N/A	3.28929	3.18121	N/A	3.19626	3.24144	3.13581	3.19075	3.47628	3.18875	N/A	N/A	3.4306	3.26017	3.18227	3.17818	3.15347	3.19854	3.2213
marC	3.21	3.19069	N/A	3.20909	N/A	3.30285	3.13885	N/A	3.22396	3.19726	N/A	3.21033	3.39553	3.22404	3.20244	N/A	N/A	3.17917	3.20934	3.33626	N/A	3.18976	3.41928	3.12887	3.2579	N/A	3.25027	3.16512	3.18182	N/A	N/A	3.17312	3.23126	N/A	3.17149	N/A	3.23471	3.16313	3.38755	3.19689	N/A	N/A	N/A	N/A	3.18681	3.18016	3.16557	3.19871	3.18966
yciCB	3.2103	3.18109	N/A	3.19337	3.20763	3.21805	3.19294	3.25327	3.20138	N/A	N/A	3.18387	3.35892	3.1967	3.23528	N/A	N/A	3.23231	3.17414	3.1794	N/A	3.20807	3.23396	3.13361	3.22953	N/A	3.1862	3.27612	3.13541	N/A	N/A	3.21163	N/A	N/A	3.29805	3.17308	3.23723	3.2103	3.2155	3.19108	N/A	3.16148	N/A	3.30518	3.22751	3.27389	3.19354	3.20675	3.32634
hemH	3.21132	3.19538	N/A	3.20141	3.2382	3.20347	3.13663	3.17798	3.30751	3.22584	3.15227	3.15243	N/A	3.2104	3.16082	3.14751	3.27271	3.22195	3.1865	3.18052	N/A	3.23669	3.10424	3.20512	3.23987	N/A	3.25069	N/A	3.19087	N/A	3.26504	N/A	3.16335	N/A	3.25235	N/A	3.31885	3.36389	3.26008	3.21184	N/A	3.22236	3.39895	3.17578	3.11501	3.1421	3.18931	3.20046	3.30436
murB-birA	3.21144	3.20574	N/A	3.26308	N/A	N/A	N/A	N/A	3.29403	N/A	N/A	N/A	N/A	N/A	N/A	N/A	N/A	3.22559	N/A	N/A	N/A	3.1627	N/A	N/A	N/A	N/A	3.25395	N/A	N/A	N/A	N/A	N/A	N/A	N/A	N/A	N/A	3.22841	3.19784	N/A	N/A	N/A	N/A	N/A	N/A	3.18489	N/A	N/A	N/A	N/A
fadE	3.21303	3.19738	3.22068	3.21303	3.31222	3.32233	3.22136	3.20237	3.21229	3.1863	N/A	3.16406	3.48898	3.27046	3.2067	3.32253	3.34909	3.16644	3.1921	3.26493	N/A	3.13094	3.56158	3.25315	3.1665	N/A	3.19873	3.0968	3.17001	3.16644	N/A	3.21416	3.28713	N/A	3.2066	3.22215	3.18308	3.20477	N/A	3.20684	N/A	3.20127	3.25721	3.16418	3.23869	3.87	3.14967	3.21282	3.22838
ucpA	3.21364	3.18049	N/A	N/A	3.19375	3.48376	3.19426	3.19463	3.23376	N/A	N/A	3.19653	3.61752	3.25785	3.25925	N/A	N/A	3.1993	3.27366	3.25841	N/A	3.09037	N/A	3.10088	3.16118	N/A	3.21052	N/A	N/A	N/A	N/A	3.24026	N/A	N/A	3.40356	3.13535	3.18194	3.20147	3.30884	3.19051	N/A	3.34662	3.2865	N/A	3.23073	3.11353	3.19235	3.24353	3.25524
rcsDB	3.21372	3.34501	N/A	N/A	N/A	3.13813	N/A	3.1708	N/A	N/A	N/A	N/A	3.30034	3.24677	N/A	N/A	N/A	3.15359	N/A	3.19601	N/A	3.17551	N/A	N/A	N/A	N/A	3.20978	N/A	3.19017	N/A	N/A	3.18524	N/A	N/A	N/A	N/A	3.23153	3.2143	N/A	3.18715	N/A	N/A	N/A	N/A	3.26262	3.24651	3.22912	3.2254	3.22943
rfe-wzzE-wecBC-rffGHC-wecE-wzxE-rffT-wzyE-rffM	3.21584	3.22905	3.21584	3.20292	3.26958	3.18408	3.23125	3.22039	3.23958	N/A	N/A	3.21625	3.40948	3.19781	3.31786	N/A	N/A	3.19713	3.22717	3.21049	N/A	3.17659	3.27354	3.25993	3.12655	N/A	3.28495	3.22073	3.13304	N/A	N/A	N/A	N/A	N/A	3.24225	N/A	3.24115	3.22239	3.26342	3.20129	N/A	N/A	N/A	3.19721	3.22204	3.08099	3.20017	3.20686	3.03949
ycjW	3.21668	3.20708	3.31042	3.24885	N/A	3.29768	3.15265	3.22416	3.23647	3.43884	N/A	N/A	3.30476	3.22718	3.20558	3.2065	3.19823	3.33505	3.19619	3.20559	N/A	3.19338	3.2201	3.2012	3.34523	N/A	3.185	3.24959	3.2065	3.29634	N/A	3.22059	N/A	N/A	3.26054	N/A	3.21406	3.29156	3.20926	3.23082	N/A	3.48637	3.28081	3.15852	3.20071	3.18957	3.21245	3.20883	3.32261
nudC-hemE-nfi	3.21688	3.18564	3.24821	3.17624	3.18002	N/A	3.14825	3.17772	3.22506	3.27473	3.33056	3.2174	3.96873	N/A	3.2874	N/A	N/A	3.16072	3.22111	3.30835	N/A	3.21072	3.23687	3.17556	3.11309	N/A	3.30252	3.07342	3.23077	N/A	N/A	3.24952	N/A	N/A	3.26737	N/A	3.21835	3.1851	3.37175	3.20594	N/A	3.44573	3.26822	3.08936	3.20696	3.12356	3.13505	3.19214	3.22218
ytfF	3.21695	3.21771	3.15684	3.22556	3.30098	3.32193	3.19598	3.21973	3.294	3.30926	3.32517	3.19888	3.41815	3.22405	3.20277	3.21993	3.31557	3.20558	3.19968	3.19512	N/A	3.20078	3.30091	3.32371	3.18988	N/A	3.89656	3.13866	3.21213	N/A	N/A	3.21319	3.20359	N/A	3.18486	3.20398	3.24191	3.18961	3.2815	3.2201	N/A	N/A	3.25327	3.22339	3.21139	3.18196	3.2419	3.19522	3.27455
trkA	3.21852	3.13278	N/A	3.12254	N/A	4.02115	3.08821	3.08089	3.29223	N/A	N/A	N/A	N/A	3.44029	N/A	N/A	N/A	3.06317	3.25881	3.4439	N/A	3.08575	N/A	N/A	3.15194	N/A	3.19511	N/A	3.1407	N/A	N/A	3.37077	N/A	N/A	N/A	N/A	3.10848	3.15717	3.54768	3.16393	N/A	N/A	N/A	N/A	3.1611	3.13516	N/A	3.22347	3.16211
crcB	3.21927	3.17345	N/A	3.20339	3.14513	3.20354	3.17273	3.19153	3.27601	3.20324	N/A	3.28748	N/A	3.20291	3.31457	3.32131	N/A	3.20968	3.24778	3.13931	N/A	3.21988	N/A	3.26953	3.19008	N/A	3.2158	3.15985	3.16735	N/A	N/A	3.16763	3.18451	N/A	3.19651	N/A	3.27323	3.22083	3.22326	3.2365	N/A	3.28553	3.25807	N/A	3.24698	3.18483	3.42327	3.18004	3.29045
ygaVP	3.21944	3.23494	3.29623	3.20783	3.29811	3.25021	3.19735	3.21192	3.27589	3.12931	3.14024	3.13834	3.40054	3.26533	3.22027	3.18361	3.66484	3.19371	3.23161	3.12348	N/A	3.17715	3.19611	3.23977	3.23423	N/A	3.17814	3.22713	3.19645	N/A	N/A	3.20135	3.22359	N/A	3.22182	3.40733	3.2247	3.2149	3.2625	3.23503	N/A	3.39624	3.22394	3.24514	3.23667	3.1197	3.14497	3.22269	3.3438
dusA	3.21982	3.19809	3.21066	3.20281	3.28035	3.29217	3.23141	3.1834	3.1824	3.24907	N/A	3.2198	3.30343	3.25223	3.25807	3.45954	N/A	3.21907	3.25955	3.24704	N/A	3.23261	3.22189	3.25998	3.19546	N/A	3.20832	3.14096	3.10444	3.32471	N/A	3.21846	N/A	N/A	3.21131	N/A	3.16823	3.14023	3.18656	3.25726	N/A	3.20416	3.29056	3.38624	3.22086	3.19295	3.24251	3.22532	3.3912
decR	3.22042	3.21946	N/A	3.18798	N/A	3.21707	3.13121	3.30888	3.41613	N/A	N/A	3.4961	3.38777	3.20281	3.34518	N/A	N/A	3.09478	3.31508	3.14876	N/A	3.2393	N/A	N/A	N/A	N/A	3.21812	N/A	3.15957	N/A	N/A	3.14488	N/A	N/A	N/A	N/A	3.25477	3.20381	3.3059	3.20793	N/A	N/A	N/A	N/A	3.29585	3.20391	3.26724	3.1992	N/A
cydDC	3.22095	3.25181	N/A	3.20577	3.14159	3.22734	3.22456	3.23406	3.30403	3.27671	N/A	3.2335	3.21387	3.21284	3.18577	3.28701	N/A	3.206	3.20008	3.1791	N/A	3.20096	3.21022	3.16648	N/A	N/A	3.26694	3.20375	3.21096	N/A	N/A	3.21681	N/A	N/A	3.15353	N/A	3.18258	3.2116	3.28658	3.20827	N/A	3.30346	3.17788	3.30128	3.2421	3.19216	3.20927	3.25535	3.28811
yheSTU	3.2226	3.20029	3.22105	3.21161	3.20274	3.20939	3.22908	3.21273	3.19805	3.22056	3.2358	3.20699	3.33509	3.23568	3.29566	3.27779	3.27189	3.21234	3.19493	3.22343	N/A	3.21353	3.27887	3.2104	3.23107	3.19601	3.22862	3.17225	3.21426	3.3264	3.24038	3.21384	3.46303	3.04298	3.15921	3.40464	3.22363	3.20557	3.27499	3.20819	N/A	3.27862	3.27635	3.19005	3.2138	3.19588	3.23905	3.22122	3.31938
cutA	3.22462	3.24202	N/A	3.22303	N/A	3.24317	3.16445	3.22046	N/A	N/A	N/A	2.96566	3.21315	3.18271	3.18602	N/A	N/A	3.23716	3.26773	3.21786	N/A	3.18884	N/A	N/A	3.30284	N/A	3.21722	N/A	3.16062	N/A	N/A	3.21138	N/A	N/A	3.22301	N/A	3.26182	3.12842	3.38934	3.26442	N/A	N/A	N/A	3.30315	3.16694	3.21817	3.29054	3.1831	3.3287
uxaCA	3.22602	3.19353	N/A	3.12685	N/A	3.85599	3.13097	3.24915	N/A	N/A	N/A	3.17153	3.81857	3.39493	3.22651	N/A	N/A	3.10429	3.3437	3.42445	N/A	3.31552	N/A	N/A	N/A	N/A	3.24195	3.11333	3.23218	N/A	N/A	3.53976	N/A	N/A	3.0561	N/A	3.12743	3.18432	N/A	3.19809	N/A	N/A	3.40805	N/A	3.22624	3.21994	3.15047	3.22602	3.16501
tilS	3.2261	3.22718	3.25829	3.25085	3.27846	3.15307	3.20977	3.25475	3.25875	3.22122	3.21995	3.22827	3.27158	3.22578	3.22532	3.41379	3.22646	3.23884	3.23678	3.19134	N/A	3.19264	3.22188	3.25301	3.22308	N/A	3.21383	3.26366	3.21906	3.26607	3.33996	3.21831	3.30445	3.24119	3.25298	3.23771	3.25233	3.20889	3.22134	3.5559	N/A	3.22169	3.23198	3.22424	3.22232	3.20465	3.19591	3.21426	3.31632
yccFS	3.22641	3.25205	N/A	3.22643	N/A	3.24063	3.11564	3.16206	N/A	N/A	N/A	3.21935	3.2737	3.20419	3.17048	N/A	3.07945	3.29084	3.26796	3.32693	N/A	3.18579	N/A	N/A	N/A	N/A	3.20895	N/A	3.24931	N/A	N/A	3.36751	N/A	N/A	N/A	N/A	3.20007	3.193	N/A	3.28716	N/A	N/A	N/A	N/A	3.25206	3.20577	3.21667	3.22291	3.32077
nhoA	3.22644	3.1398	3.15434	3.14733	3.21711	3.86605	3.16747	3.1672	N/A	3.23849	N/A	3.29289	4.15443	3.41319	3.27608	N/A	N/A	3.14856	3.31328	3.45458	N/A	3.1763	N/A	3.09772	3.2816	N/A	3.25229	3.23615	3.30128	3.3619	N/A	3.35646	3.06141	3.17264	3.17679	N/A	3.14913	3.98786	3.59675	3.16202	N/A	N/A	N/A	3.2876	3.15104	3.14324	3.2096	3.45066	N/A
ybgA-phr	3.22657	3.2182	3.16118	3.22493	3.207	3.21737	3.21623	3.21177	3.25751	3.09133	3.27745	3.22674	3.42902	3.22993	3.18804	3.25376	3.4144	3.21319	3.23906	3.22039	N/A	3.1636	3.25737	3.14273	N/A	3.18972	3.25305	3.05806	3.15433	3.31737	3.15686	3.16627	3.14763	N/A	3.11044	3.30835	3.27447	3.21538	3.23289	3.22504	N/A	N/A	N/A	3.34104	3.22865	3.15993	3.20855	3.20956	3.22657
ansA-pncA	3.22758	3.22128	3.27743	3.27801	3.28621	3.27749	3.36332	3.24889	N/A	3.31376	N/A	3.15375	3.27387	3.20585	3.23955	3.20883	N/A	3.00578	3.20031	3.22206	N/A	3.19146	3.28429	3.16958	3.18553	N/A	3.23888	3.21397	3.21674	3.27787	3.22985	3.17399	3.33771	N/A	3.22493	3.1032	3.22278	3.24185	3.25556	3.23978	N/A	N/A	3.16986	3.22729	3.22748	3.19424	3.21437	3.22074	3.34622
ygjR	3.22783	3.2075	3.26421	3.22467	3.4143	3.38262	3.25606	3.22492	3.2192	N/A	N/A	N/A	3.46342	3.23038	3.26277	N/A	N/A	3.2053	3.19418	3.21	N/A	3.17835	N/A	3.26434	3.16189	N/A	3.25236	3.22252	3.21565	N/A	N/A	3.15175	N/A	N/A	3.0079	N/A	3.41904	3.12192	3.27898	3.23744	N/A	N/A	N/A	3.24085	3.16866	2.99409	3.13756	3.24095	3.28275
hemL	3.2281	3.22066	3.12259	3.11085	3.28496	3.37411	3.23115	3.21002	3.11954	3.27395	N/A	3.23478	3.43096	3.24379	3.23626	3.43395	3.26402	3.21199	3.24632	3.25205	N/A	3.19752	3.31325	3.20834	3.17911	N/A	3.25709	3.21904	3.26603	3.08883	N/A	3.23661	3.25915	N/A	3.29354	3.13678	3.35879	3.25315	N/A	3.26478	N/A	3.34423	3.25373	3.156	3.21547	3.18227	3.23722	3.22881	3.33065
asnA	3.22858	3.22894	3.21641	3.21176	3.22649	3.34203	3.22111	3.21597	3.1871	3.32348	3.27404	3.25914	3.37595	3.26703	3.21565	3.25589	3.23508	3.18756	3.22095	3.26621	N/A	3.17716	3.2876	3.24532	3.21927	N/A	3.22288	3.25425	N/A	3.27053	3.28058	3.24952	3.19755	3.23074	3.17377	3.24666	3.28528	3.23104	3.33058	3.20652	N/A	3.32737	3.26086	3.23558	3.23102	3.16731	3.19008	3.20827	3.30528
katE	3.22878	3.18696	N/A	3.22019	N/A	N/A	N/A	N/A	N/A	N/A	N/A	N/A	N/A	N/A	N/A	N/A	N/A	N/A	N/A	N/A	N/A	3.31174	N/A	N/A	N/A	N/A	N/A	N/A	N/A	N/A	N/A	N/A	N/A	N/A	N/A	N/A	3.43464	3.27462	N/A	N/A	N/A	N/A	N/A	N/A	3.31856	3.38971	N/A	3.13448	3.20657
narXL	3.22945	3.12805	N/A	N/A	N/A	N/A	N/A	N/A	N/A	N/A	N/A	N/A	N/A	N/A	N/A	N/A	N/A	N/A	N/A	N/A	N/A	N/A	N/A	N/A	N/A	N/A	N/A	N/A	N/A	N/A	N/A	N/A	N/A	N/A	N/A	N/A	3.22945	N/A	N/A	N/A	N/A	N/A	N/A	N/A	N/A	N/A	N/A	N/A	N/A
hdhA	3.22974	3.23985	N/A	3.25604	3.22974	3.28361	3.19479	3.18905	3.26019	N/A	N/A	3.32494	3.35675	3.21395	N/A	N/A	3.21704	3.22933	3.20172	3.21551	N/A	3.20127	3.2065	3.37255	N/A	N/A	3.29099	3.22204	N/A	N/A	N/A	3.21229	3.15204	N/A	3.27618	N/A	3.20536	3.23573	3.27747	3.26309	N/A	3.31175	3.23527	N/A	3.2174	3.17604	3.22079	3.23477	N/A
degP	3.2307	3.22113	N/A	3.21054	N/A	3.93628	3.19415	3.31062	N/A	N/A	N/A	N/A	3.97144	3.36254	3.20139	N/A	N/A	3.27066	3.30968	3.42812	N/A	3.31275	N/A	N/A	N/A	N/A	3.22511	N/A	3.14875	N/A	N/A	3.25017	N/A	N/A	3.22776	N/A	3.19091	3.1926	N/A	3.27441	N/A	N/A	N/A	N/A	3.22552	3.20909	3.28902	3.16867	3.21259
cueR	3.23084	3.22627	3.44868	3.22076	3.31805	3.25559	3.20898	3.20365	3.32272	N/A	3.20078	N/A	3.30886	3.24351	3.23404	3.32397	3.2259	3.29162	3.2043	3.2305	N/A	3.21422	3.30831	3.24109	3.1394	N/A	3.2497	3.17925	3.12629	3.23522	3.26963	3.06406	N/A	N/A	3.18913	3.29624	3.23392	3.1938	3.25102	3.2817	N/A	3.28816	3.24273	3.22384	3.24798	3.19999	3.22133	3.21513	3.32952
yihUTS	3.23347	3.19431	3.42267	3.22587	3.29309	3.24736	3.22168	3.25288	3.35326	3.26694	3.23993	3.26766	N/A	3.23263	3.22062	3.23347	3.23068	3.22874	3.21114	3.27141	N/A	3.22578	3.21405	3.22798	3.32759	N/A	3.24009	3.09971	3.27048	N/A	3.34931	3.2363	N/A	N/A	3.18679	3.14248	3.34825	3.22006	3.25634	3.48017	N/A	3.30005	3.37619	N/A	3.31365	3.22558	3.21095	3.22759	3.30835
ynjF	3.23395	3.2362	N/A	3.21003	3.28036	3.30592	3.25262	3.33332	3.30526	N/A	N/A	3.35213	3.36902	3.15644	3.24343	3.22911	N/A	3.22939	3.18878	3.24326	N/A	3.28664	N/A	3.25312	3.1668	N/A	3.25211	3.13483	3.20724	3.30612	N/A	3.20845	N/A	N/A	3.28365	N/A	3.31848	3.20668	3.28112	N/A	N/A	N/A	N/A	3.21575	3.2247	3.16022	3.27281	3.21658	3.30526
ycaO	3.23446	3.27425	N/A	3.06826	N/A	3.30583	N/A	3.21409	3.41183	N/A	N/A	3.21026	3.34598	3.2231	3.19385	N/A	N/A	3.16954	3.188	3.20451	N/A	3.17857	N/A	N/A	N/A	N/A	3.23446	3.25473	3.2202	N/A	N/A	3.20183	N/A	N/A	N/A	3.18876	3.25747	3.2353	3.41378	3.21644	N/A	N/A	N/A	3.27428	3.26239	3.2113	3.22805	3.19885	3.3368
ycjMNOPQRSTUV-ymjB	3.23486	3.22967	N/A	3.0836	3.42468	3.17739	3.21105	3.20433	3.28715	3.17561	N/A	3.27207	3.32352	3.14717	3.15879	3.18478	3.13686	3.18289	3.26657	3.21085	N/A	3.1878	3.38129	3.29439	3.19724	3.16507	3.30843	3.25167	3.179	N/A	N/A	3.17797	3.37086	N/A	3.25732	N/A	3.28149	3.22983	3.28945	3.26839	N/A	N/A	3.32856	3.26057	3.20603	3.04625	3.4436	3.18635	3.31001
glyU	3.23573	3.22373	N/A	3.22616	3.17687	3.34433	3.13156	3.25564	3.2635	3.12033	N/A	3.30256	N/A	3.23319	3.35004	N/A	N/A	3.38204	2.37842	3.20049	N/A	3.22881	N/A	3.18364	N/A	N/A	3.25483	N/A	3.27653	N/A	N/A	3.17367	N/A	N/A	3.42216	N/A	3.22926	3.29109	3.22825	3.21808	N/A	N/A	N/A	3.28954	3.27668	3.23573	3.21415	3.24315	3.12504
bisC	3.23586	3.23658	3.16502	3.22383	3.28291	3.34459	3.23562	3.22553	3.06637	3.36353	3.25979	3.24097	3.69606	3.25982	3.22886	3.30424	3.39769	3.22921	3.25491	3.28285	N/A	3.18784	3.33953	3.26316	3.22971	N/A	3.26856	3.38018	3.20149	N/A	3.19874	3.16087	3.18104	N/A	3.22661	3.16125	3.23631	3.22682	3.27848	3.22154	N/A	3.28686	3.29868	3.2469	3.22684	3.17468	3.25358	3.2282	3.29328
glcC	3.23625	3.22346	N/A	N/A	3.28578	3.33664	3.25265	3.26379	3.2604	N/A	N/A	3.16888	3.27409	3.25736	3.29817	N/A	N/A	3.21797	3.26881	N/A	N/A	3.22641	N/A	3.27599	N/A	N/A	3.17799	N/A	3.28307	N/A	N/A	3.22012	N/A	N/A	N/A	N/A	3.23331	3.23724	3.14597	3.22599	N/A	N/A	N/A	3.26955	3.20667	3.17397	3.31268	3.21836	3.2674
yaaA	3.23676	3.21225	3.29551	N/A	3.27322	3.43867	3.16402	3.18244	3.23478	N/A	3.26786	3.23029	3.65535	3.2502	3.13496	3.44016	3.39646	3.19748	3.24087	3.28476	N/A	3.19534	3.19549	3.15284	3.26022	N/A	3.24273	3.23836	3.15844	3.16469	N/A	3.23117	3.18245	N/A	3.19102	N/A	3.20638	3.2152	3.33306	3.28948	N/A	3.31908	3.32201	3.2233	3.22697	3.38093	3.20343	3.21063	3.31474
ydeQ	3.23697	3.23897	3.22286	3.23552	3.3552	3.59284	3.25153	3.20736	3.23697	3.20645	N/A	3.23833	3.93034	3.31996	3.18627	3.27596	3.28433	3.20008	3.18829	3.39974	N/A	3.25521	3.39044	3.32374	3.14027	N/A	3.26877	3.11905	3.17196	N/A	3.42122	3.2226	3.18493	N/A	3.24209	N/A	3.25897	3.24733	N/A	3.2414	N/A	3.30364	3.25514	3.28227	3.21216	3.16109	3.22994	3.21124	3.29176
flk	3.23841	3.21652	3.21525	3.19349	3.28065	N/A	3.18571	3.21978	3.21793	N/A	N/A	3.21601	3.79743	3.38755	3.31145	3.49327	N/A	3.19493	3.25253	3.35481	N/A	3.12551	N/A	3.24656	3.19934	N/A	3.23842	3.2699	3.19474	3.17417	3.39177	3.19822	3.29221	3.36737	3.27125	N/A	3.22641	3.17251	3.40992	3.18755	N/A	N/A	3.33542	3.24242	3.25231	3.19183	3.21469	3.21667	3.31702
ymgE	3.23886	3.17152	3.19174	3.23721	3.24052	3.60857	3.04512	3.22631	3.28157	3.26346	N/A	3.15081	3.77552	3.33758	3.20086	3.47931	N/A	3.16928	N/A	3.32386	N/A	3.23445	3.16452	3.25195	3.26697	N/A	3.25892	3.26928	3.19449	N/A	N/A	3.27218	3.1635	N/A	3.13664	3.23523	3.21884	3.16623	3.32469	3.22169	N/A	3.22987	3.33645	3.24293	3.19611	3.19678	3.24199	3.18674	3.3902
narP	3.23906	3.25085	3.03213	3.16472	3.20152	3.63935	3.21744	3.22498	3.25238	3.25685	N/A	3.21911	3.77396	3.34018	3.30075	N/A	N/A	3.21529	3.236	3.37447	N/A	3.24959	3.16992	3.35444	3.16627	N/A	3.27679	3.18671	3.2689	N/A	N/A	3.29025	3.29112	N/A	3.32299	3.37171	3.2086	3.22395	3.36063	3.23095	N/A	N/A	3.2994	3.34074	3.20887	3.18205	3.20983	3.22915	3.26008
rcdA	3.24272	3.19419	N/A	3.092	3.24086	4.07525	3.22679	3.20258	3.1306	3.16217	N/A	3.20504	4.07426	N/A	3.38128	N/A	N/A	3.36019	3.34536	3.56856	N/A	3.24443	N/A	3.09647	N/A	N/A	3.21151	3.24307	3.29452	N/A	N/A	3.3279	N/A	N/A	3.32878	N/A	3.10579	3.20089	3.62352	3.15951	N/A	N/A	N/A	3.34237	3.21059	3.15035	3.18703	3.26837	3.25288
intZ	3.24282	3.27103	3.54769	3.23731	3.25736	3.31816	3.23816	3.29266	3.20867	3.30165	N/A	3.27597	3.41472	3.30107	3.13672	3.31262	N/A	3.22632	3.24574	3.18362	N/A	3.37518	N/A	3.17641	3.19177	N/A	3.22968	3.19966	3.21809	3.31227	N/A	3.24129	3.24267	3.10251	3.13693	3.25541	3.25801	3.26659	N/A	3.19207	N/A	N/A	3.10283	3.25148	3.25578	3.22229	3.29377	3.08455	3.34558
maeB	3.24369	3.2306	3.2648	3.21924	3.28244	3.45324	3.25068	3.23798	3.25341	N/A	3.44518	3.21168	3.54545	3.25735	3.25237	N/A	N/A	3.22125	3.24455	3.30187	N/A	3.22713	N/A	3.31127	3.32023	N/A	3.29216	3.45662	3.2335	N/A	N/A	3.22664	3.23409	N/A	3.24362	N/A	3.20525	3.21755	3.39934	3.2416	N/A	N/A	3.2973	3.35188	3.19191	3.26759	3.23801	3.2388	3.2837
ydgA	3.24535	3.25676	3.29907	3.24924	3.24015	3.24055	3.23258	3.20597	3.27899	3.21404	3.48653	3.23547	3.33209	3.09613	3.2513	3.26248	3.36192	3.26081	3.25283	3.26924	N/A	3.22584	3.33639	3.25315	3.25451	3.57196	3.27424	3.24434	3.17913	3.18109	3.2144	3.21669	3.12537	3.10696	3.26199	3.25069	3.28425	3.32053	3.26957	3.24867	N/A	3.34816	3.22773	3.31221	3.27265	3.19448	3.10759	3.23743	3.32593
gcvTHP	3.24647	3.23934	3.34029	3.24509	3.26177	3.19643	3.22543	3.1942	3.2731	N/A	N/A	3.19712	3.35235	3.23892	3.39227	3.23332	N/A	3.23379	3.2519	3.26771	N/A	3.19288	3.29328	3.34463	3.28651	N/A	3.38882	3.42479	3.26648	N/A	N/A	3.2244	N/A	N/A	3.34596	N/A	N/A	3.25428	3.27358	3.25823	N/A	N/A	N/A	3.27865	3.23675	3.27471	3.20946	3.23919	3.37433
nlpI	3.24699	3.19673	3.27155	3.16043	3.23441	4.02793	3.09934	3.1849	3.10397	3.12148	N/A	3.23847	4.16136	3.494	3.34133	3.52596	3.7581	3.27846	3.25146	3.51066	N/A	3.16964	3.12441	3.14301	3.24876	N/A	3.2383	3.2211	3.28833	N/A	3.41742	3.36722	3.24665	N/A	3.21139	N/A	3.1653	3.1761	3.63351	3.24292	N/A	3.46857	3.56985	3.24046	3.18435	3.15777	3.15359	3.24733	3.28985
ampDE	3.24727	3.20432	3.08898	N/A	3.17538	4.15733	3.19741	3.19774	3.15896	3.2816	N/A	3.21422	4.00631	3.44063	3.30939	3.45996	3.62232	3.16833	3.31104	3.45661	N/A	3.23425	3.19521	3.09775	3.32806	N/A	3.21199	3.37084	3.2551	N/A	3.30802	3.35857	3.07899	N/A	3.17589	3.40058	3.14006	3.2294	3.62484	3.08777	N/A	3.63775	3.51836	3.28018	3.20501	3.19863	3.15722	3.27216	3.25302
yfcJ	3.24811	3.24695	3.2717	N/A	3.22564	3.23531	3.23685	3.28581	3.24421	3.25511	N/A	3.1998	3.24925	3.21849	3.21916	3.1469	N/A	3.25744	3.24534	3.21654	N/A	3.19586	3.29876	3.32149	3.12184	N/A	3.26831	3.25542	3.2115	N/A	N/A	3.19187	3.23827	N/A	3.16503	N/A	3.26904	3.25903	3.28446	3.24136	N/A	N/A	3.12939	3.25465	3.25011	3.11965	3.24224	3.26272	3.32535
torR	3.24815	3.24479	3.1496	3.24322	3.20649	3.48921	3.25513	3.1804	3.26054	3.27284	3.37515	3.16887	3.545	3.29659	3.26682	3.32807	3.36645	3.21701	3.22025	3.3037	N/A	3.20075	3.33042	3.23312	3.25562	N/A	3.24587	3.24106	3.26919	3.19236	N/A	3.27008	N/A	N/A	3.2487	N/A	3.25036	3.26647	3.35816	3.21958	N/A	3.36233	3.31709	3.25798	3.23429	3.19538	3.1675	3.27929	3.29646
soxS	3.24889	3.22321	N/A	3.18936	3.24769	3.65397	3.22308	3.2419	3.23647	N/A	N/A	3.22322	N/A	3.325	3.26064	3.49013	3.25451	3.21272	3.3158	3.32333	N/A	3.24889	N/A	3.23769	3.27711	N/A	3.26648	3.27289	3.29044	3.15504	N/A	3.24784	3.43764	N/A	3.23171	N/A	3.23246	N/A	3.43683	3.22897	N/A	N/A	N/A	3.28049	3.21748	3.20813	3.17115	3.22652	3.24056
ydhR	3.24987	3.24856	3.3785	3.24282	3.33533	3.24124	3.43071	3.22312	3.32919	3.2949	3.27016	3.21687	3.27955	3.23934	3.22048	N/A	N/A	3.19644	N/A	N/A	N/A	3.17764	3.26022	3.36421	3.1811	N/A	3.27065	3.1549	3.16688	N/A	N/A	3.24913	3.2555	N/A	3.32623	N/A	3.26819	3.24093	3.23312	3.34086	N/A	N/A	3.26946	3.39492	3.24123	3.25596	3.24909	3.22779	3.37323
talA-tktB	3.25053	3.26083	N/A	3.28752	3.34145	3.25297	3.25332	3.22569	3.28059	3.08148	N/A	3.20295	3.59221	3.25509	3.15319	3.20416	N/A	3.24345	3.23668	3.23507	N/A	3.2148	N/A	3.3014	3.11178	N/A	3.27	3.17706	3.06805	N/A	N/A	3.1396	3.17332	N/A	3.40869	3.2605	3.27339	3.30342	3.28712	3.24152	N/A	N/A	3.22501	3.18033	3.13489	3.20339	3.27378	3.20427	3.15943
yidE	3.25073	3.24351	3.31278	3.25437	3.32591	3.23078	3.23664	3.21933	3.25188	3.06922	3.19947	3.24546	3.27841	3.26399	3.26985	N/A	3.28154	3.24664	3.22072	3.25938	N/A	3.2252	3.19212	3.3069	3.16068	N/A	3.2966	3.22054	3.24573	3.26	3.19803	3.23751	N/A	N/A	3.32294	3.33917	3.25942	N/A	3.23106	3.25073	N/A	N/A	3.35658	3.28122	3.26149	3.19416	3.25523	3.24645	3.32898
csdAE	3.25078	3.253	N/A	2.81473	N/A	3.30614	3.32895	3.29548	N/A	N/A	N/A	3.2022	3.38458	3.22625	3.30274	N/A	N/A	3.18169	3.16511	3.2961	N/A	3.24624	N/A	N/A	N/A	N/A	3.25427	N/A	3.20052	N/A	N/A	3.19154	N/A	N/A	3.27011	N/A	3.23153	N/A	3.30518	3.19564	N/A	N/A	N/A	N/A	3.22675	3.20597	3.21027	3.25344	3.2906
rnt-lhr	3.25123	3.24215	3.25112	3.26374	3.31107	3.30384	3.24623	3.25408	3.30595	3.28617	N/A	3.25461	3.38959	3.2518	3.24172	3.24787	N/A	3.25967	3.23182	3.26929	N/A	N/A	N/A	3.21366	3.20214	N/A	3.26486	3.40979	3.245	N/A	3.28265	3.22482	N/A	N/A	3.21124	3.20258	3.26695	3.24099	3.3313	3.28963	N/A	N/A	3.23188	3.2815	3.25883	3.23825	3.29192	3.24838	3.36472
mug	3.2516	3.25873	3.21113	3.2516	3.26815	3.27064	3.22331	3.2588	3.35512	N/A	3.33186	3.26896	3.33337	3.2617	3.2009	N/A	N/A	3.29622	3.24137	3.12333	N/A	3.25227	N/A	3.25931	3.20726	N/A	3.2839	3.15052	3.24378	N/A	3.2414	N/A	N/A	N/A	3.20563	N/A	3.24871	3.23623	3.27683	3.28895	N/A	3.29004	3.29151	3.15181	3.25735	3.17807	3.25704	3.21659	3.33644
gss	3.25236	3.26118	3.2625	3.21652	3.22806	3.79543	3.20491	3.22396	3.18167	3.18553	3.42183	3.21342	4.04305	3.42393	3.278	3.58234	N/A	3.19718	3.24553	3.47245	N/A	3.06072	3.16294	3.24553	3.32418	3.23038	3.22095	3.16961	3.25307	N/A	N/A	3.31428	3.26722	3.25942	N/A	3.32909	3.20005	3.19948	3.62278	3.25535	N/A	3.59698	3.40603	3.24051	3.24776	3.21366	3.16415	3.20667	3.28891
yhbP	3.25366	3.19303	3.39595	3.19829	3.31561	3.92675	3.22632	3.30361	3.2319	3.14261	N/A	3.27754	3.9377	3.40636	3.25708	3.50646	N/A	3.20332	3.3014	3.50261	N/A	3.20331	3.21069	3.15479	3.30095	N/A	3.25125	3.17673	3.28465	3.19339	N/A	3.34251	3.17246	N/A	3.25013	3.27709	3.13134	3.24665	3.58926	2.83707	N/A	N/A	N/A	3.28726	3.21221	3.18175	3.11351	3.25171	3.22728
ppiC	3.25409	3.24705	3.3449	3.25326	3.36626	3.20685	3.24653	3.22742	3.3777	3.19504	N/A	3.2419	3.30234	3.24466	3.29656	3.37881	3.44725	3.2302	3.23739	3.24285	N/A	3.226	N/A	3.31475	N/A	N/A	3.29447	3.18706	3.2359	N/A	3.1998	3.22684	N/A	N/A	3.3606	3.30562	3.24605	3.2795	3.29118	3.30463	N/A	N/A	3.38951	3.25769	3.26716	3.23186	3.24208	3.27401	3.38562
alsRBACE	3.25424	3.27675	N/A	3.253	3.34745	3.30029	3.27393	3.29812	3.41156	N/A	N/A	3.17999	3.34853	3.24642	3.33209	N/A	N/A	3.25005	3.24603	3.28318	N/A	3.24578	3.13956	3.25711	3.16475	N/A	3.2926	N/A	3.23797	3.24943	3.03502	3.14841	N/A	N/A	3.26096	3.41081	3.27214	3.2192	3.40038	3.19438	N/A	N/A	N/A	3.36703	3.27035	N/A	3.27171	3.22527	3.40945
thiI	3.2545	3.25991	3.34775	3.23714	N/A	3.36714	3.27182	3.23578	3.25817	3.20542	N/A	3.34533	3.44038	3.26074	3.2438	N/A	N/A	3.2545	3.23006	3.28465	N/A	3.22614	3.46602	3.24038	3.14404	N/A	3.31133	3.13988	3.25682	N/A	N/A	N/A	3.48506	N/A	3.28182	N/A	3.14187	3.25509	3.31391	3.15899	N/A	N/A	3.21771	3.25893	3.26513	3.21407	3.26591	3.28259	3.39
amyA	3.25618	3.23672	3.27047	3.25476	3.32509	3.49039	3.2298	3.23658	3.2541	3.33454	3.19361	3.26211	3.66008	3.30689	3.25232	3.38281	3.40664	3.2326	3.26197	3.29566	N/A	3.20758	3.31818	3.35505	3.21897	3.19288	3.31849	3.20868	3.22692	3.36059	3.38248	3.24503	3.00156	3.11673	3.21727	3.25791	3.25804	3.23544	3.3387	3.31697	N/A	3.39421	3.31655	3.20361	3.25567	3.21025	3.24549	3.23725	3.26077
ybjM	3.25623	3.2635	N/A	3.1537	3.31847	3.72413	N/A	3.21033	3.24608	3.22854	3.30526	3.22052	3.89673	3.18702	3.30503	N/A	3.51858	3.18332	3.28176	3.35442	N/A	3.2338	3.37082	3.2773	3.46044	N/A	3.27791	3.15159	3.24966	3.28345	N/A	3.28031	N/A	N/A	3.17402	3.29744	3.23978	3.23817	3.40183	3.21485	N/A	N/A	3.38794	3.36554	3.25486	3.12871	3.2237	3.21648	3.29782
yieEF	3.25786	3.25844	3.44338	3.25215	3.36463	3.31391	3.22475	3.23565	3.25374	3.21968	N/A	3.24983	3.41898	3.26003	3.28214	3.26236	3.17811	3.22771	3.29087	3.24609	N/A	3.22795	3.32585	3.33537	3.19878	3.32873	3.24903	3.19367	3.21814	3.49489	N/A	3.25741	3.23571	N/A	3.29705	3.20521	3.23645	3.23703	3.29954	3.25713	N/A	N/A	3.30746	3.14512	3.26065	3.29305	3.24668	N/A	3.3376
slyX	3.25806	3.23731	3.15529	3.2299	3.32271	3.54625	3.26277	3.27471	3.23462	3.35205	N/A	3.23128	3.62205	3.30222	3.22782	N/A	N/A	3.2313	3.28734	3.56515	N/A	3.22016	N/A	3.26057	N/A	N/A	3.25834	3.20116	3.21152	3.2835	3.35966	3.23629	N/A	N/A	3.18836	N/A	3.27532	3.27167	3.37078	3.22344	N/A	N/A	3.44164	N/A	3.24635	3.27619	3.22546	3.15678	3.33021
grxB	3.25807	3.25115	3.34803	N/A	N/A	3.20492	3.26021	3.24081	3.31835	3.28413	N/A	3.34197	3.16545	N/A	3.24009	3.22293	N/A	3.29253	N/A	3.2196	N/A	3.35193	3.1831	3.30033	3.25923	N/A	3.2568	3.27511	3.17983	N/A	N/A	3.23549	3.25864	N/A	3.23292	3.34072	3.3134	3.2467	3.25781	3.06805	N/A	3.32993	3.22883	3.20128	3.22578	3.22273	3.28416	3.25309	3.36362
yqeH	3.25891	3.25061	N/A	3.1992	N/A	3.24986	3.25211	3.21448	3.19992	N/A	N/A	3.26341	3.32499	3.26049	3.19185	N/A	N/A	3.21547	3.26191	3.22574	N/A	3.22527	N/A	N/A	N/A	N/A	3.24398	N/A	3.20543	N/A	3.25732	3.25072	N/A	N/A	3.2746	N/A	3.25063	3.31656	N/A	3.32402	N/A	N/A	N/A	3.24669	3.26269	3.25117	3.32095	3.23256	3.27633
ompR-envZ	3.25975	3.228	3.34318	3.25974	3.17678	3.33257	3.25879	3.21873	3.33364	3.4204	3.17246	3.32847	3.42209	3.28851	3.18726	3.30762	N/A	3.24026	3.25084	N/A	N/A	3.40002	3.24073	3.23529	N/A	N/A	3.2819	3.20883	3.23522	3.27954	N/A	3.29732	N/A	N/A	3.28339	N/A	3.33485	3.14133	3.17093	3.22656	N/A	N/A	3.28077	2.70735	3.26645	3.2306	3.28076	3.25209	3.23648
ygbI	3.26097	3.25548	N/A	3.26094	3.25489	3.40593	3.24984	3.26376	3.27782	N/A	3.23944	3.24944	3.47379	3.2418	3.16325	3.38195	N/A	3.17872	3.22812	3.26875	N/A	3.2208	N/A	3.30104	3.20591	N/A	3.25543	3.32282	3.22089	N/A	N/A	3.23299	N/A	N/A	3.11357	N/A	N/A	3.3503	N/A	3.14344	N/A	N/A	N/A	3.17733	3.28201	3.04166	3.53235	3.26286	3.34789
psd-mscM	3.26119	3.25476	N/A	3.26146	N/A	N/A	3.32712	N/A	3.31231	N/A	N/A	3.25992	3.75041	3.2851	3.25141	N/A	N/A	3.23582	3.23016	3.35138	N/A	3.21565	N/A	3.36675	N/A	N/A	3.25216	N/A	3.24112	N/A	N/A	3.27879	N/A	N/A	3.23123	N/A	3.25748	3.29607	3.54736	3.31426	N/A	N/A	N/A	3.34809	3.24025	3.21008	3.22211	3.22836	N/A
lysR	3.26124	3.2485	3.24587	N/A	3.3853	3.87899	N/A	3.23228	3.20418	N/A	N/A	3.25001	4.04008	3.38264	3.20309	N/A	3.57046	3.21187	3.35108	3.50666	N/A	3.22838	N/A	3.23771	N/A	N/A	3.26482	3.32645	N/A	3.28732	N/A	3.37089	3.16355	N/A	3.3383	3.30638	3.18246	3.24152	3.58489	3.17344	N/A	N/A	3.54882	3.31232	3.29054	3.23694	3.19985	3.24276	3.29197
hemN	3.26155	3.25452	3.27113	3.25679	3.31602	3.71353	3.12601	3.23688	3.25728	3.35559	N/A	3.24731	4.08643	3.40494	3.29505	3.27283	3.43301	3.22555	3.27586	3.36817	N/A	3.24493	N/A	3.21121	3.26758	N/A	3.27459	3.19711	3.26933	3.292	3.43884	3.3897	3.34419	3.36326	3.31321	3.34304	3.17326	3.24885	3.45363	3.24684	N/A	3.42832	3.42387	3.24088	3.24388	3.23107	3.24574	3.26314	3.36803
arcB	3.26211	3.21706	3.18421	3.19485	3.18705	4.04455	3.35126	3.22099	3.17698	3.20119	3.1742	3.24617	4.17525	3.28663	3.34152	3.44672	3.51432	3.24033	3.31917	3.52457	N/A	3.22539	3.24605	3.20524	3.23896	N/A	3.25765	3.22296	3.22603	3.10929	3.32882	3.26403	3.20288	N/A	3.23727	3.28936	3.20224	3.1966	3.54373	3.23446	N/A	3.61257	3.3953	3.1989	3.22885	3.24081	3.21738	3.27833	3.28763
rfaH	3.26287	3.2623	N/A	3.25077	3.26843	3.37637	3.22092	3.26222	3.23588	3.2189	N/A	3.2978	3.42683	3.26608	3.23296	N/A	N/A	3.11	3.28395	3.30329	N/A	3.24085	3.25527	3.2677	3.54636	N/A	3.29086	3.18621	3.24273	N/A	N/A	3.26449	N/A	N/A	3.24697	N/A	3.29147	3.26831	3.37328	3.22982	N/A	N/A	3.3991	3.22223	3.25669	N/A	3.23677	3.24231	3.32281
yoaE	3.26289	3.29484	N/A	3.29381	N/A	3.18689	3.34056	3.28285	3.34125	N/A	N/A	3.22607	3.19098	3.25227	3.22795	N/A	N/A	3.24986	3.23189	3.27587	N/A	3.04071	N/A	N/A	N/A	N/A	2.98402	N/A	3.3007	N/A	N/A	3.19338	N/A	N/A	3.20371	N/A	3.27536	3.21289	3.29183	3.2799	N/A	N/A	N/A	3.2116	3.27916	3.26754	3.31637	3.24402	3.32889
yebST	3.26309	3.28183	3.30665	3.26495	3.37464	3.26375	3.21951	3.23124	3.31429	3.20443	3.34772	3.22115	3.39272	3.27119	3.22783	3.31974	3.48427	3.23022	3.22743	3.30146	N/A	3.22381	3.30619	3.30113	3.21618	3.46739	3.30737	3.30096	3.21162	3.3622	N/A	3.24971	3.29414	3.19988	3.35281	3.3068	3.30713	3.26756	3.2614	3.25683	N/A	3.30092	3.26242	3.31011	3.38207	3.22758	3.22911	3.25145	3.26626
narZYWV	3.26351	3.20681	N/A	3.20872	N/A	N/A	3.2764	3.17727	3.24091	N/A	N/A	3.20702	3.75792	3.47391	3.32112	N/A	N/A	3.22234	3.28587	3.4887	N/A	3.27765	N/A	3.16785	N/A	N/A	3.32501	N/A	3.31276	N/A	N/A	3.37601	N/A	N/A	N/A	N/A	3.21283	3.27958	N/A	3.32234	N/A	N/A	N/A	N/A	3.18257	3.22412	3.23458	3.24841	3.25603
plsC	3.2636	3.25766	3.32968	3.28712	3.32041	3.31588	3.26149	3.26489	3.25287	3.25421	N/A	3.26308	N/A	3.31364	3.27832	3.14927	N/A	3.2409	3.24901	3.31909	N/A	3.3459	N/A	3.29466	3.224	N/A	3.26748	3.2906	3.29402	N/A	N/A	3.13666	N/A	N/A	3.25763	N/A	3.21521	3.26353	3.26633	3.25158	N/A	N/A	3.19453	3.22728	3.26039	N/A	3.44332	3.287	3.32657
ada-alkB	3.26376	3.20827	N/A	3.14891	N/A	3.83512	3.27276	3.20008	3.36638	N/A	N/A	3.26187	N/A	3.35658	3.39125	N/A	N/A	3.3075	3.28967	3.40555	N/A	3.22344	N/A	3.11602	N/A	N/A	3.29081	3.20284	3.2449	N/A	N/A	3.33078	3.19984	N/A	3.2498	N/A	3.2677	3.14599	3.51881	3.29241	N/A	N/A	3.41099	N/A	3.21251	3.23747	3.21687	3.23541	3.25516
ung	3.2642	3.25601	3.25225	3.26746	3.29446	3.2668	3.22976	3.25418	3.33585	3.4198	N/A	3.27559	N/A	3.29401	3.23991	3.26865	N/A	3.25222	3.24404	3.26462	N/A	3.25953	3.30365	3.23454	3.2655	N/A	3.28276	2.96149	3.25746	N/A	N/A	3.08643	3.24817	N/A	N/A	N/A	3.31458	3.28205	3.38014	3.22318	N/A	3.2913	3.34691	3.23165	3.256	3.22248	3.26121	3.26106	3.32089
alaC	3.26553	3.30733	N/A	N/A	N/A	N/A	N/A	N/A	N/A	N/A	N/A	N/A	N/A	N/A	N/A	N/A	N/A	3.20168	N/A	N/A	N/A	N/A	N/A	N/A	N/A	N/A	N/A	N/A	N/A	N/A	N/A	N/A	N/A	N/A	N/A	N/A	3.38939	N/A	N/A	N/A	N/A	N/A	N/A	N/A	3.38553	N/A	N/A	N/A	3.27722
csrD	3.26609	3.24639	3.33055	3.25665	3.39043	3.34456	3.26255	3.25031	3.31659	3.33085	3.33962	3.30028	3.45771	3.24778	3.25492	N/A	N/A	3.27365	3.22694	3.27817	N/A	3.20206	N/A	3.28967	3.28982	N/A	3.29365	3.31473	3.24015	N/A	N/A	3.24513	3.34226	N/A	3.23389	N/A	3.26772	3.28877	3.19608	3.26953	N/A	3.36583	N/A	3.21552	3.26746	3.23827	3.27962	N/A	3.34522
potABCD	3.26637	3.25435	N/A	3.24988	3.28482	3.30539	3.22655	3.25415	3.2951	3.28028	N/A	3.28149	3.35713	3.29804	3.31339	N/A	3.43799	3.38728	3.39031	N/A	N/A	3.20121	3.28391	N/A	3.28065	N/A	3.27692	N/A	3.26037	N/A	N/A	3.23428	N/A	N/A	3.24897	N/A	3.32904	3.25523	3.25381	3.24392	N/A	N/A	3.14983	3.27588	3.28627	3.21392	3.30214	3.30537	3.35821
ybhK	3.26814	3.24661	N/A	3.26409	3.30213	3.57721	3.2646	3.24363	3.26814	3.31452	N/A	3.33104	3.66479	3.27591	3.30222	N/A	N/A	3.24656	3.25446	3.3567	N/A	3.26067	N/A	3.2376	3.19132	3.24159	3.25492	3.15214	3.2648	N/A	N/A	3.22046	3.19113	N/A	3.36276	N/A	3.27483	3.25408	3.40262	3.21426	N/A	N/A	N/A	3.22524	3.13382	3.20716	3.25417	3.26085	3.33487
ampH	3.26866	3.2426	3.29742	3.25128	3.33035	3.25778	3.26373	3.27599	3.29897	3.26233	3.2452	3.25971	3.23935	3.33502	3.25058	N/A	N/A	3.26374	3.27292	3.25527	N/A	3.24458	3.32359	3.28435	3.2163	N/A	3.28146	3.3437	3.22848	N/A	N/A	3.07725	N/A	N/A	3.27901	N/A	3.29287	3.27096	3.29467	3.2484	N/A	N/A	3.26885	3.3126	3.26894	3.26383	3.45398	3.27726	3.337
tesB	3.26888	3.29272	3.22489	3.29544	3.18108	3.25304	3.30809	3.27141	3.37038	3.33931	N/A	3.18205	3.34965	3.23992	3.25549	3.30756	N/A	3.23759	3.2441	3.21426	N/A	3.16841	N/A	3.28591	3.25516	N/A	3.27069	3.22725	3.21737	N/A	N/A	3.23172	N/A	N/A	3.32862	N/A	3.23437	3.29121	3.37467	3.2905	N/A	3.24594	N/A	3.20496	3.27701	3.40978	3.27186	3.23078	3.53421
yhfG-fic-pabA	3.26904	3.26168	3.21878	N/A	3.45657	3.19704	3.26585	3.26471	3.2477	3.2356	3.22111	3.29141	3.36109	3.24352	3.20501	3.19404	N/A	3.19749	3.25945	3.25034	N/A	3.17086	N/A	3.17151	3.2684	N/A	3.38082	3.26193	3.13319	N/A	N/A	3.18083	N/A	N/A	3.38012	N/A	3.32769	3.26672	3.34868	3.42728	N/A	3.21109	3.31082	3.35671	3.21261	3.20348	3.2646	3.30139	3.28449
ygiQ	3.2692	3.26653	N/A	3.30383	N/A	3.34239	3.19497	3.21479	N/A	N/A	N/A	3.28876	3.32097	3.23732	3.18458	N/A	N/A	3.32798	3.25821	3.30908	N/A	3.24974	N/A	N/A	N/A	N/A	3.26052	N/A	3.22462	N/A	N/A	3.19296	N/A	N/A	3.30421	N/A	3.26661	3.30792	3.31544	3.25593	N/A	N/A	N/A	3.21442	2.94277	3.232	3.41948	3.09973	3.40034
rcnAB	3.2708	3.20854	3.20818	3.21267	3.25122	3.85515	3.23117	3.29007	3.21106	3.15698	3.32119	3.28048	3.93729	3.43363	3.30596	3.51639	3.5078	3.15206	3.32581	N/A	N/A	3.26355	3.48131	3.24068	3.40663	N/A	3.25345	3.32899	3.2773	3.31457	3.47956	3.3692	3.10924	N/A	3.24212	N/A	3.16547	3.25288	3.57367	3.25044	N/A	3.43851	3.35407	3.30168	3.24645	3.19543	3.22689	3.23877	3.30132
rluD-pgeF	3.27291	3.27425	3.36037	3.27741	3.22643	3.24634	3.27813	3.39197	3.28848	N/A	N/A	3.23422	3.33805	3.29454	3.23194	3.18535	3.26678	3.21343	3.22684	3.36719	N/A	3.25766	3.37341	3.26793	3.27451	N/A	3.28116	3.32217	3.27145	N/A	N/A	3.25848	3.26361	N/A	3.31351	N/A	3.29402	3.25909	3.36201	3.26664	N/A	3.23654	3.29972	3.34597	3.26264	3.22839	3.28549	3.26112	3.34224
yahO	3.27311	3.25057	3.2812	3.21123	3.24573	3.62673	3.25239	3.25303	3.33095	N/A	N/A	3.23034	3.83403	3.35252	3.23126	N/A	N/A	3.2416	3.25768	3.32741	N/A	3.23162	N/A	3.29152	3.23105	N/A	3.29692	3.23796	3.19507	3.34638	N/A	3.26339	N/A	N/A	3.39705	N/A	3.30075	3.23448	3.37942	3.25191	N/A	3.33097	3.32758	3.20161	3.21997	3.18694	3.23859	3.32918	3.2737
pmrD	3.27336	3.26993	N/A	3.27887	3.27243	3.27002	3.22479	3.27741	3.2717	N/A	N/A	3.2298	3.3026	3.23476	3.22089	N/A	N/A	3.24757	3.19963	3.27284	N/A	3.22085	N/A	3.30293	3.35594	N/A	3.3105	N/A	3.2038	N/A	N/A	3.23917	N/A	N/A	3.21693	N/A	3.38708	3.27872	3.22708	3.30624	N/A	N/A	N/A	3.31734	N/A	3.20965	3.33873	3.25668	3.33942
kch	3.27375	3.2441	N/A	3.46931	3.3768	2.9104	3.27515	3.32578	3.32734	3.23759	N/A	N/A	3.39476	3.29005	3.20356	3.35239	N/A	3.24917	3.22277	3.48979	N/A	3.24544	3.37065	3.16596	N/A	N/A	3.23809	N/A	3.23547	N/A	N/A	3.25919	N/A	N/A	3.33455	N/A	3.27849	3.25084	3.40206	3.36602	N/A	N/A	N/A	3.27516	3.27087	3.22963	3.27884	3.20745	3.28023
araJ	3.27397	3.24547	3.30072	3.21719	3.24825	3.72693	N/A	3.2418	3.22376	3.40479	3.28064	3.29752	3.92402	3.29855	3.35615	3.27397	N/A	3.21168	3.26507	3.36878	N/A	3.23084	N/A	3.18853	3.35243	N/A	3.28179	3.16199	3.25608	3.20698	3.22305	3.29389	N/A	N/A	3.14261	N/A	3.17802	3.23114	3.59766	3.25523	N/A	3.57442	N/A	3.2038	3.25919	3.22797	3.27146	3.06701	3.30759
dcp	3.27431	3.25325	3.25368	3.28198	3.25221	3.29216	3.23876	3.24722	3.41505	3.23149	N/A	3.30826	3.37311	3.25168	3.26568	3.23897	3.13959	3.17965	3.22041	3.27514	N/A	3.36795	3.28807	3.28502	3.37808	N/A	3.28255	3.28651	3.21572	3.23703	N/A	3.25672	3.41271	3.43404	3.3365	3.27845	3.28658	3.28232	3.29174	3.27107	N/A	3.44869	3.25141	3.28965	3.27615	3.25356	3.248	3.22026	3.25438
btuB-murI	3.27462	3.27403	3.21356	3.26272	3.27638	3.31077	3.28186	3.23353	3.36103	3.47466	N/A	3.26195	3.39449	3.30162	3.27026	N/A	N/A	3.24095	3.26296	3.32486	N/A	3.30312	3.26908	3.31975	3.2852	N/A	3.26932	3.27716	3.22739	N/A	3.19383	3.23762	3.37458	N/A	3.30616	N/A	3.27921	3.39574	3.33538	3.26684	N/A	N/A	3.26941	3.36456	3.25115	3.25304	3.25536	3.26266	3.36855
moeAB	3.27519	3.27119	N/A	3.19586	3.15501	3.26875	3.24373	3.27745	3.33423	3.34166	N/A	3.21788	3.47419	3.53528	3.27935	3.25312	N/A	3.2479	N/A	3.23423	N/A	3.24809	3.26978	3.32872	3.17949	N/A	3.31091	3.36829	N/A	3.14263	N/A	3.20906	3.35445	N/A	3.38362	N/A	3.28235	3.34845	3.29669	N/A	N/A	3.16685	N/A	3.25089	3.23934	3.23557	3.26154	3.2433	3.37298
satP	3.27564	3.21382	N/A	3.26817	N/A	3.24578	3.20461	3.27564	3.24509	N/A	N/A	3.44426	3.40165	3.38487	3.33453	N/A	N/A	3.28646	3.24417	3.18835	N/A	3.23642	N/A	N/A	N/A	N/A	3.37609	N/A	3.15171	N/A	N/A	3.29066	N/A	N/A	N/A	N/A	3.27923	3.29813	3.31297	3.2786	N/A	N/A	N/A	N/A	3.27419	3.25205	3.27266	3.26377	3.4102
lldPRD	3.27662	3.35474	N/A	3.2603	N/A	3.27435	3.37245	N/A	N/A	N/A	N/A	3.4069	N/A	3.28962	N/A	N/A	N/A	3.26151	N/A	3.28483	N/A	3.26495	N/A	N/A	N/A	N/A	3.27662	N/A	N/A	N/A	N/A	N/A	N/A	N/A	N/A	N/A	3.24866	3.07416	N/A	3.19986	N/A	N/A	N/A	N/A	3.3001	3.36227	N/A	3.25258	3.36696
rimO	3.27682	3.26806	3.35274	3.39321	3.28902	3.22302	3.26652	3.44636	3.32923	N/A	N/A	3.25267	3.27888	3.23958	3.40095	N/A	N/A	3.27548	3.27235	3.27682	N/A	3.26729	N/A	3.35008	3.34146	N/A	3.37479	2.9846	N/A	3.21584	N/A	3.1832	N/A	N/A	3.25674	N/A	3.3293	3.27294	3.27	3.25111	N/A	N/A	N/A	3.21873	3.27909	3.24394	3.27919	3.25876	3.41981
ygiF-glnE	3.27912	3.26158	3.24363	3.1845	3.24323	3.43398	3.29559	3.29726	3.27718	N/A	N/A	3.28988	3.51576	3.30361	3.30604	3.41468	N/A	3.22467	3.28826	3.32504	N/A	3.2482	3.28669	3.29422	N/A	N/A	3.24045	3.27398	3.27544	N/A	N/A	3.25208	N/A	N/A	3.35359	N/A	3.25848	3.257	3.43289	2.97353	N/A	N/A	3.43623	N/A	3.27062	3.15893	3.26152	3.31699	3.32074
rimJ	3.27913	3.289	3.32128	3.29246	3.26939	3.40269	3.26387	3.24462	3.35069	3.31873	3.25096	3.26463	3.50125	3.27757	3.26497	3.39588	2.95957	3.25615	3.29177	3.28888	N/A	3.25482	3.20338	3.28072	3.44049	N/A	3.30268	N/A	3.25915	3.31826	N/A	3.25603	3.37513	3.36103	3.32611	3.20014	3.28913	3.28142	3.3441	3.26118	N/A	N/A	3.2655	3.2835	3.29237	3.28411	3.23885	3.28881	3.34937
ycbZ	3.27977	3.2893	3.45106	3.26105	3.26118	3.24166	3.24234	3.29108	3.2827	N/A	N/A	3.32697	3.38374	3.27461	3.12991	N/A	N/A	3.27653	3.38493	3.29352	N/A	3.3059	N/A	3.26077	N/A	N/A	3.28817	3.31639	3.25795	N/A	N/A	3.26847	3.32402	3.3385	3.29779	N/A	3.29765	3.23023	3.38006	3.3279	N/A	N/A	N/A	3.31741	3.27875	3.23364	3.29501	3.17731	3.53832
udp	3.28016	3.25128	3.19371	3.2311	3.28787	3.8382	3.24965	3.26867	3.25236	N/A	N/A	3.29102	3.82288	3.41073	3.27939	3.41428	3.41046	3.25171	3.32859	3.46314	N/A	3.25505	3.25581	3.3033	3.1554	N/A	3.27036	3.2177	3.30938	3.12511	3.39262	3.40653	N/A	N/A	3.22875	N/A	3.62144	3.25732	3.55695	3.25205	N/A	N/A	3.35845	3.19944	3.22164	3.22883	3.23042	3.29517	3.29521
yfiE	3.28037	3.22008	3.24894	3.21794	3.28952	3.94544	3.26298	3.25916	3.1658	3.35369	N/A	3.26834	4.02937	3.40961	3.27137	3.49049	3.60217	3.23063	3.34166	3.46388	N/A	3.24908	3.22086	3.2483	3.41764	3.07775	3.29579	3.27675	3.31712	3.46233	N/A	3.33483	3.2185	3.25195	3.30425	N/A	3.20159	3.24616	3.49704	N/A	N/A	3.57632	3.46705	3.22058	3.23702	3.21561	3.23792	3.28694	3.32077
cmoM-mukFEB	3.28044	3.28688	N/A	3.28056	N/A	N/A	3.23264	3.28351	3.36285	N/A	N/A	3.2335	3.49966	3.32579	3.30877	3.25919	N/A	3.27449	3.30495	3.33468	N/A	3.26833	N/A	N/A	N/A	N/A	3.21833	3.36575	3.26789	N/A	N/A	3.20457	N/A	N/A	3.24931	3.09077	3.34777	3.28264	3.33066	3.25807	N/A	N/A	N/A	3.23157	3.42638	3.24476	3.23906	3.28657	3.2946
dcm-vsr	3.28066	3.29625	3.22911	3.25455	3.2521	3.75316	3.27783	3.24697	3.21681	3.24431	3.34286	3.27389	3.7629	3.38551	3.37146	3.40547	N/A	3.25795	3.30086	3.39776	N/A	3.26758	3.26096	3.38514	3.3034	N/A	3.33094	3.27276	3.26947	3.04327	N/A	3.31022	3.38718	N/A	3.32698	N/A	3.27358	3.28066	3.44025	3.26331	N/A	N/A	3.47497	3.38552	3.27343	3.24616	3.29148	3.27797	3.35135
yceF	3.28077	3.25858	N/A	3.29983	N/A	3.25301	3.24049	3.26347	3.31451	3.22919	N/A	3.34766	3.54356	3.32049	3.24006	N/A	N/A	3.25915	3.26877	3.28974	N/A	N/A	N/A	3.20724	N/A	N/A	3.32559	N/A	3.26187	N/A	N/A	N/A	3.28315	N/A	3.07893	N/A	3.29084	3.29601	3.46272	3.27863	N/A	N/A	N/A	3.23432	3.25621	3.24249	3.34765	3.30204	3.29888
mdtK	3.28241	3.32169	N/A	3.27405	3.26653	3.30471	3.26992	3.28596	3.39069	N/A	N/A	3.3911	3.42498	3.26885	3.26073	3.3488	N/A	3.28795	3.3116	3.28023	N/A	3.23298	N/A	3.503	N/A	N/A	3.24418	3.29365	3.26874	N/A	N/A	3.26665	N/A	N/A	3.32117	N/A	3.24514	3.18671	3.41444	3.32225	N/A	3.25643	3.22987	3.29461	3.27331	3.2511	3.25772	3.27119	3.39257
yicC	3.28257	3.3488	N/A	N/A	N/A	N/A	N/A	N/A	N/A	N/A	N/A	N/A	N/A	N/A	N/A	N/A	N/A	N/A	N/A	N/A	N/A	N/A	N/A	N/A	N/A	N/A	N/A	N/A	N/A	N/A	N/A	N/A	N/A	N/A	N/A	N/A	N/A	N/A	N/A	N/A	N/A	N/A	N/A	N/A	N/A	N/A	N/A	N/A	N/A
msrA	3.2827	3.25449	N/A	3.30813	N/A	3.18863	3.27235	3.29597	3.35936	N/A	3.16564	3.29002	3.33991	3.3295	3.24861	3.24956	N/A	3.26252	3.36701	3.27089	N/A	3.27315	N/A	3.37034	3.21349	N/A	3.24753	3.2315	3.12239	3.22025	N/A	3.28461	N/A	N/A	3.26953	N/A	3.2498	3.28195	3.31502	3.25329	N/A	N/A	N/A	3.32065	3.22816	3.29876	3.21757	3.27386	3.3191
ygjH	3.28356	3.28629	N/A	3.32332	3.36447	N/A	3.27923	3.2463	3.3114	N/A	N/A	3.18565	3.39071	3.34089	3.32923	N/A	N/A	3.24714	3.24586	3.29892	N/A	3.25785	N/A	N/A	N/A	N/A	3.29655	3.06816	3.23626	N/A	3.35066	3.23362	N/A	N/A	3.26203	N/A	3.29552	3.26227	3.35074	3.23996	N/A	3.43255	N/A	3.25938	3.25734	3.26635	3.25461	3.29665	N/A
solA-yceO	3.28357	3.30815	3.2687	3.27053	3.28271	3.29713	3.1529	3.27609	3.30388	3.28206	3.42536	3.29621	3.37002	N/A	3.23787	3.29778	N/A	3.24108	3.28341	3.29416	N/A	3.26773	3.34581	3.32598	3.39877	N/A	3.2699	3.28373	3.22867	N/A	N/A	3.26651	3.32529	N/A	3.27004	3.32521	3.30818	3.15184	3.25127	3.2892	N/A	N/A	3.23347	3.21932	3.27537	3.18895	3.23046	3.21195	3.34364
mipA	3.28477	3.29641	N/A	3.26686	N/A	3.28353	3.2811	3.32196	3.33384	3.28825	N/A	3.34775	3.35365	3.37332	3.28128	N/A	3.17231	3.25679	3.28531	3.25533	N/A	3.26018	N/A	N/A	N/A	N/A	3.31368	3.28307	3.21431	N/A	N/A	3.25707	N/A	N/A	3.37076	N/A	3.28707	3.28138	3.26802	3.28277	N/A	N/A	N/A	3.2248	3.27065	3.24187	3.29018	3.36723	3.36175
plsB	3.28685	3.28298	3.23256	3.28678	3.29401	3.37769	3.32173	3.27656	3.31807	3.32886	3.3331	3.27437	3.49651	3.29728	3.37545	N/A	N/A	3.2732	3.24017	3.29229	N/A	3.2651	N/A	3.37379	3.15935	N/A	3.29331	3.1783	3.27017	3.2171	N/A	3.28086	3.30405	N/A	3.29227	N/A	3.29272	N/A	3.37862	3.27544	N/A	N/A	3.37152	3.20869	3.30983	3.22989	3.2851	3.25756	3.38736
rlmA	3.28939	3.26986	3.37301	3.30125	3.31784	N/A	3.26064	3.26471	3.40457	3.39822	N/A	3.25447	3.31196	3.31204	3.23227	3.41609	N/A	3.26009	3.28221	3.27162	N/A	3.18584	3.30663	3.31607	3.18883	N/A	3.30868	N/A	3.27533	N/A	N/A	3.23532	3.54828	N/A	3.28413	N/A	3.31315	3.30692	3.33939	3.28628	N/A	N/A	3.18758	3.37043	3.31244	3.27086	3.2664	3.27077	3.31153
fpr	3.28962	3.30185	3.31489	3.29005	3.26663	3.27211	3.2826	3.25624	3.31678	3.38138	N/A	3.35026	3.33526	3.2892	3.30194	3.27271	3.3091	3.2933	3.27248	3.2544	N/A	3.2547	3.25082	3.28611	3.24623	N/A	3.20079	3.28133	3.28793	N/A	N/A	3.2665	N/A	N/A	3.26392	3.52686	3.22143	3.30505	3.38189	3.29175	N/A	N/A	3.36501	3.21834	3.26175	3.2584	3.29699	3.29126	3.36517
slt	3.29012	3.28538	3.38972	3.28243	3.34248	3.31824	3.28324	3.27179	3.30392	3.11435	3.35679	3.26378	3.51738	3.32485	3.32388	3.28719	3.29478	3.26975	3.24577	3.27951	N/A	3.26041	3.2772	3.3305	3.3811	N/A	3.26745	3.28822	3.30873	3.23719	N/A	3.26146	3.28712	3.19728	3.38376	3.30634	3.31613	3.28074	3.57729	3.28925	N/A	3.44988	3.25525	3.22886	3.30209	3.26722	3.27943	3.2936	3.32419
ycjXF-tyrR	3.29017	3.26965	3.30935	3.25951	N/A	3.52628	3.29501	3.28687	3.26969	3.24291	N/A	3.23078	3.63243	3.34581	3.16451	3.43514	3.34397	3.27171	N/A	3.38028	N/A	3.35799	3.44335	3.49683	3.16649	N/A	3.28027	3.27617	3.28882	N/A	N/A	3.29891	3.30625	3.33055	3.32587	3.23045	3.23165	3.28837	3.32286	3.27343	N/A	N/A	3.41746	3.24639	3.28183	3.23411	3.26564	3.18779	3.36144
ynfM	3.29055	3.30935	3.22881	N/A	3.2988	3.45806	3.23227	3.24132	3.52256	3.28494	N/A	3.31483	3.37254	3.36618	3.28701	N/A	N/A	3.25313	3.26823	3.29039	N/A	3.29098	N/A	3.33389	3.26466	N/A	3.224	3.25113	3.28723	N/A	3.32784	3.26141	3.31091	N/A	3.21282	N/A	3.33191	3.29731	3.42535	3.29517	N/A	N/A	3.385	3.4588	3.3036	3.21626	3.27607	3.307	3.40195
coaE-zapD-yacG	3.29101	3.28385	3.37237	3.29617	3.27947	3.35421	3.27249	3.20194	3.28355	3.35532	3.21742	3.17817	3.46751	3.289	3.28293	3.36566	3.44248	3.14418	3.26958	3.2724	N/A	N/A	3.19742	3.20049	3.30376	N/A	3.30589	3.28576	3.32238	N/A	N/A	3.26707	3.23343	N/A	3.2969	N/A	3.28051	3.31102	3.30982	3.28594	N/A	N/A	N/A	3.27456	3.23256	3.29636	3.29854	3.28915	3.42847
ydcF	3.2918	3.26969	3.2748	3.29571	3.2799	3.28525	3.28604	3.28695	3.2793	3.30988	N/A	3.34103	N/A	3.29006	3.32032	N/A	N/A	3.29405	3.29062	3.28119	N/A	3.24484	3.35777	3.32957	3.26868	N/A	3.15414	3.40124	3.26024	N/A	N/A	3.27802	3.42136	N/A	3.28957	N/A	3.36871	3.2662	3.34488	3.42616	N/A	N/A	3.36742	3.31238	3.2686	3.30341	3.24415	3.25362	3.32924
yhbTS	3.29404	3.31148	N/A	3.31032	3.3839	3.43879	3.26794	3.31009	3.40864	3.24768	N/A	3.35197	3.41591	3.31109	3.30129	3.23007	N/A	3.25744	3.30406	3.2832	N/A	3.2367	N/A	3.31431	3.15699	N/A	3.31267	N/A	3.26089	N/A	N/A	3.30043	3.37921	N/A	3.28296	3.50447	3.23457	3.26538	3.37238	3.27238	N/A	N/A	3.31354	3.2787	3.28891	3.2922	3.30381	3.29727	3.34616
folD-ybcJ	3.29543	3.272	3.5203	3.26737	3.71031	3.29607	3.24612	3.33077	3.24717	3.37487	3.40886	3.32181	3.36063	3.33839	3.29531	3.352	N/A	3.2838	3.34699	3.3127	N/A	3.28399	3.32593	N/A	3.18507	N/A	3.29556	3.23264	3.36087	N/A	N/A	3.27226	N/A	N/A	3.3617	N/A	3.27455	3.27902	3.25683	3.2942	N/A	N/A	3.3218	3.44866	3.12631	3.32761	3.28721	3.28615	3.49338
yfcG	3.29849	3.29787	N/A	3.17612	N/A	3.69258	3.30586	N/A	N/A	N/A	N/A	3.51904	N/A	3.42925	N/A	N/A	N/A	2.68555	3.3263	3.45538	N/A	3.21283	N/A	N/A	N/A	N/A	3.37242	N/A	3.29587	N/A	3.45326	3.34612	N/A	N/A	3.32669	N/A	3.25947	3.28693	N/A	3.3395	N/A	N/A	N/A	3.2789	3.27073	N/A	N/A	3.30319	3.24824
yafV	3.29866	3.30427	3.22305	3.40173	N/A	3.29794	3.27289	3.33486	3.43654	3.48174	N/A	3.26768	3.39748	3.34343	3.23281	3.12433	N/A	3.27368	3.28459	3.28326	N/A	3.28387	N/A	3.4583	3.21038	N/A	3.31888	N/A	3.26209	N/A	N/A	3.27678	N/A	N/A	3.36111	N/A	3.36208	3.32781	3.30797	3.35556	N/A	N/A	N/A	3.21688	3.28798	3.25348	3.25388	3.30985	3.33504
pth-ychF	3.30069	3.3348	N/A	N/A	3.30727	3.33661	2.97992	3.29951	3.35603	3.20712	N/A	3.51853	3.44384	3.30118	3.31488	3.27445	3.28703	3.29787	3.33572	3.30638	N/A	3.25296	N/A	3.36776	3.27383	N/A	3.06941	3.18989	3.27449	3.11393	N/A	3.22532	3.20928	N/A	3.27121	N/A	3.36911	3.32322	3.31673	N/A	N/A	N/A	N/A	3.22656	3.31641	3.28313	3.28358	3.29546	3.41467
yhgF	3.30143	3.31422	3.28932	3.27149	3.35159	3.31328	3.29857	3.29748	3.30083	3.26182	N/A	3.35591	3.40919	3.3244	3.32464	3.14752	3.31197	N/A	3.24727	3.20945	N/A	3.26257	3.35737	3.27832	3.3515	N/A	3.31756	3.23396	3.28043	3.34908	N/A	3.27432	3.28249	N/A	3.28551	3.45614	3.30391	3.28327	3.36598	3.27242	N/A	3.36563	3.36318	3.36878	3.31524	3.27175	3.50406	3.26581	3.37405
yqjH	3.30265	3.26891	3.3088	3.29672	3.14341	3.48498	3.27464	3.30798	3.27689	N/A	N/A	3.43428	3.57763	3.33305	3.26211	N/A	N/A	3.24918	3.26485	3.33371	N/A	3.27904	N/A	3.18073	N/A	N/A	3.30703	N/A	3.25022	N/A	N/A	3.26234	N/A	N/A	3.52453	N/A	N/A	3.28309	3.4105	3.29629	N/A	N/A	N/A	N/A	3.27247	3.24619	3.28322	3.25679	3.46503
ygdR	3.30316	3.33149	3.41013	3.32249	3.58311	3.29102	3.15621	3.29678	3.34856	3.20168	3.35697	3.26735	3.40237	3.28256	3.3063	3.42827	3.32245	3.26569	3.26916	3.27616	N/A	3.28533	3.39911	3.30745	3.31085	N/A	3.33984	3.26925	3.29772	3.353	N/A	3.28632	3.30384	N/A	3.25055	3.26173	3.34042	3.33143	3.45613	3.33307	N/A	3.17511	3.26392	3.23721	3.31867	3.24625	3.29112	3.24469	3.34588
yjiXA	3.30378	3.28106	N/A	3.27536	3.47595	3.41387	3.31044	3.27956	3.30066	3.27002	N/A	3.27808	3.49759	3.32972	3.324	N/A	N/A	3.28029	3.31364	3.28541	N/A	3.29859	N/A	3.38258	3.36015	N/A	3.31386	3.27958	3.27505	3.32154	N/A	3.29151	3.26511	N/A	3.30427	N/A	3.31094	3.30102	3.34456	3.29004	N/A	N/A	3.1852	N/A	3.29284	N/A	3.32376	3.31293	3.36208
ybjP	3.30392	3.3121	N/A	3.3287	N/A	3.33274	3.31201	3.2909	3.38745	3.278	N/A	3.30346	3.4662	3.11852	3.51663	N/A	3.34969	3.29216	3.26297	3.28561	N/A	3.22948	N/A	N/A	N/A	N/A	3.33443	3.31765	3.28974	3.00805	3.49132	3.28501	N/A	N/A	3.15865	N/A	3.33493	3.3134	3.38752	3.29951	N/A	N/A	N/A	3.38409	3.32109	3.24548	3.30298	3.30364	3.27205
rluE-nudJ	3.30556	3.30672	3.33779	3.18528	3.3081	3.26425	3.33076	3.29853	3.33069	3.37874	N/A	3.26557	3.3709	3.31095	3.28521	N/A	3.37721	3.29825	3.24376	3.30278	N/A	3.26612	3.32149	3.29611	3.28474	N/A	3.34366	3.31933	3.2789	3.40606	N/A	3.10258	N/A	N/A	3.21746	N/A	3.34704	3.3079	3.34658	3.32545	N/A	3.27315	3.36589	3.3431	3.3304	3.27074	3.32771	3.32094	3.34721
entS	3.3056	3.39005	N/A	3.30647	3.45336	3.34375	3.20346	3.26674	3.34313	3.28271	N/A	3.29776	3.52686	3.33297	3.40061	3.41467	N/A	3.27531	3.35583	3.3284	N/A	3.27528	N/A	3.39308	N/A	N/A	3.40908	3.28297	3.29343	3.31309	N/A	3.28648	N/A	N/A	3.27764	N/A	3.32295	3.32171	3.3585	3.28633	N/A	N/A	3.33762	3.47281	3.33586	3.26832	3.23949	3.26666	3.38063
valVW	3.30611	3.30708	3.33114	3.32339	3.21053	3.29621	3.2967	3.29036	3.29422	3.31601	3.34599	3.29322	3.27465	N/A	3.31612	3.32092	3.26677	3.25706	3.31417	3.31538	N/A	3.28879	3.36083	3.25621	3.39346	N/A	3.31554	3.34468	3.2744	3.32409	N/A	3.38851	3.26203	N/A	3.32741	3.20784	3.29541	3.27495	3.31516	3.31124	N/A	3.28046	3.29711	3.27626	3.31195	3.25529	3.3118	3.32834	3.25199
pdxB-usg-truA-dedA	3.30654	3.29916	3.2593	3.29719	N/A	3.47726	3.28497	3.31217	3.44306	3.28445	N/A	3.26109	3.60392	3.32173	3.25643	3.32726	N/A	3.28828	3.30253	3.3098	N/A	3.25204	N/A	3.29081	3.22571	N/A	3.31758	3.25807	3.26664	N/A	3.30157	3.28126	3.2191	N/A	3.35032	3.31748	3.30893	3.33419	3.3811	3.30084	N/A	3.24463	3.26698	3.31167	3.34778	3.09871	3.30182	3.28257	3.3751
insL-3	3.3069	3.30554	3.19601	3.2454	3.36823	3.67553	3.46003	3.29261	3.26287	N/A	N/A	3.28691	3.87798	3.44822	3.47184	N/A	N/A	3.25438	3.36357	3.43025	N/A	3.2993	3.2345	3.17193	N/A	N/A	3.28188	3.28779	3.44352	N/A	N/A	3.3985	N/A	N/A	3.28642	N/A	3.29717	3.27732	3.52849	3.27456	N/A	N/A	N/A	N/A	3.3068	3.35503	3.32183	3.27895	3.22328
gsk	3.3071	3.31046	3.31023	3.2393	3.2774	3.38777	3.31016	3.3159	3.3382	3.45191	N/A	3.30079	3.34953	3.31198	3.27653	3.306	3.31673	3.30188	3.23638	3.31393	N/A	3.27099	3.47591	3.37276	3.2494	N/A	3.31046	3.2351	3.26412	3.21018	N/A	3.29696	3.26357	N/A	3.27259	3.19759	3.33184	3.32483	3.32853	3.31332	N/A	3.33356	3.29135	3.27823	3.31487	3.29759	3.37609	3.26257	3.46674
nadC	3.30732	3.28071	3.4032	3.27283	3.39292	3.56388	3.27633	3.2582	3.264	3.25053	N/A	3.22501	3.70081	3.38163	3.3493	3.41524	N/A	3.21814	3.30867	3.35667	N/A	3.24665	N/A	3.28784	3.32419	3.317	3.27325	3.22666	3.31041	3.17975	3.37273	3.31466	N/A	N/A	3.33854	3.40629	3.27786	3.28794	3.3973	3.26256	N/A	3.44735	3.3759	3.31385	3.27979	3.23826	3.38959	3.26123	3.33606
insL-2	3.30878	3.29656	3.27662	3.24858	3.36156	3.72728	3.41662	3.27855	3.23328	N/A	N/A	3.27936	3.87157	3.42044	3.28904	N/A	N/A	3.25935	3.33454	3.41275	N/A	3.28416	N/A	3.32736	N/A	N/A	3.28439	3.31192	3.41689	N/A	N/A	3.43939	3.25348	N/A	3.24924	N/A	3.30016	3.27516	3.51842	3.2778	N/A	N/A	N/A	N/A	3.29627	3.35436	3.30258	3.26677	3.249
nfsB	3.30888	3.29098	N/A	3.14661	3.31976	3.61865	3.28129	3.27254	3.25066	3.40464	N/A	3.33335	3.78071	N/A	3.29934	N/A	3.38646	3.28085	3.29445	3.42955	N/A	3.31185	N/A	3.35636	3.23368	N/A	3.41036	3.405	N/A	N/A	N/A	3.33238	3.23609	N/A	3.27942	N/A	3.30523	3.31477	3.51541	3.30058	N/A	N/A	N/A	3.28147	3.29834	3.27181	3.28451	3.32242	3.38656
fruBKA	3.30938	3.3382	N/A	N/A	N/A	N/A	N/A	N/A	N/A	N/A	N/A	N/A	N/A	N/A	N/A	N/A	N/A	N/A	N/A	N/A	N/A	N/A	N/A	N/A	N/A	N/A	N/A	N/A	N/A	N/A	N/A	N/A	N/A	N/A	N/A	N/A	3.21227	2.71979	N/A	N/A	N/A	N/A	N/A	N/A	N/A	3.30191	N/A	N/A	N/A
ugpBAECQ	3.30989	3.30373	3.31803	3.29993	N/A	3.29097	3.26673	N/A	3.39169	3.27171	N/A	3.21502	3.45861	3.35858	N/A	N/A	N/A	3.28005	3.46317	3.28694	N/A	N/A	N/A	3.36792	3.2882	N/A	3.377	3.44764	3.3215	N/A	N/A	3.26253	3.36863	N/A	3.28591	N/A	3.34932	3.3462	3.30177	N/A	N/A	N/A	N/A	3.31194	3.31961	3.23083	3.32667	3.26614	3.39019
yqaE-kbp	3.31065	3.30062	3.19841	3.28576	3.37116	3.72286	3.26516	3.32612	3.28963	3.19983	3.32172	3.2661	N/A	3.37802	3.35441	3.46457	N/A	3.2676	3.29838	3.37205	N/A	3.26509	3.17146	3.27084	3.19128	N/A	3.28906	3.17338	3.28825	3.38012	3.26902	3.35917	3.40002	N/A	3.23722	3.25388	3.31252	3.30524	3.5462	3.30509	N/A	3.67298	3.38402	3.18522	3.42888	3.2207	3.32339	3.29076	3.29908
otsBA	3.311	3.29224	3.20579	N/A	3.38978	3.2628	3.2673	3.25914	3.36825	N/A	N/A	3.23306	3.41972	3.28525	3.3015	N/A	N/A	3.28867	3.29109	3.31857	N/A	3.21765	3.34653	3.37085	3.31875	N/A	3.34504	3.00596	3.30312	N/A	N/A	3.16582	3.32004	N/A	3.38355	N/A	3.3644	3.29922	3.5111	3.30584	N/A	3.29284	N/A	3.34225	3.30595	3.24376	3.37235	3.30194	3.311
yhdN-zntR	3.3114	3.29564	3.28448	3.30958	N/A	3.32063	3.28336	3.27418	3.29897	3.33253	N/A	3.33674	3.40496	3.28211	3.32233	N/A	N/A	3.29669	3.31388	3.29104	N/A	3.30074	3.3436	3.31683	N/A	N/A	3.31574	N/A	3.32494	N/A	N/A	3.31882	N/A	N/A	3.22768	N/A	3.27715	3.31585	3.33631	N/A	N/A	N/A	N/A	3.48445	3.2894	3.20569	3.26	3.37424	3.4305
insL-1	3.3117	3.30982	3.42873	3.24683	3.30914	3.69004	N/A	3.27955	3.24604	N/A	N/A	3.32989	3.89385	3.42927	3.31392	N/A	N/A	3.24117	N/A	3.44555	N/A	3.27554	N/A	3.27416	N/A	N/A	3.27065	3.19957	3.4799	N/A	N/A	3.42638	N/A	N/A	3.31765	N/A	3.29342	3.26299	3.5462	3.28888	N/A	N/A	N/A	3.35398	3.29052	3.34727	3.30458	3.26856	3.23838
nfo	3.31182	3.318	3.21709	3.31912	3.27184	3.38733	3.29922	3.28964	3.33308	3.33749	3.42509	3.30185	3.50662	3.33152	3.28301	3.44946	3.32195	3.27992	3.3059	3.3085	N/A	3.30034	3.28358	3.30223	3.29301	N/A	3.32688	N/A	3.28334	3.36079	3.24474	3.31531	3.28678	N/A	3.27855	3.41002	3.34328	3.32566	3.34603	3.31503	N/A	N/A	3.36032	3.33449	3.31182	3.24719	3.31005	3.32298	3.36586
ycgJ	3.31221	3.29404	N/A	3.36399	N/A	3.32435	3.24851	3.29488	3.4037	N/A	N/A	3.22447	3.35082	3.37161	3.30485	3.24328	N/A	3.26355	3.37415	3.30421	N/A	3.29412	N/A	N/A	N/A	N/A	3.30758	3.22405	3.29269	N/A	N/A	3.1973	N/A	N/A	3.31631	N/A	3.3339	3.27727	3.34653	3.39234	N/A	N/A	N/A	3.19889	3.30374	3.38512	3.35165	3.28242	3.36344
lgt-thyA	3.3154	3.30629	3.28242	3.26138	3.43065	3.65744	3.33253	3.30024	3.2888	3.34343	3.21859	N/A	3.8931	3.32176	3.32246	N/A	N/A	3.27127	3.33886	3.40367	N/A	3.29044	N/A	3.30188	3.20265	N/A	3.28876	3.37134	3.31233	3.30083	3.38196	3.36169	N/A	N/A	3.33541	N/A	3.30226	3.29511	3.44826	3.3039	N/A	N/A	N/A	3.26886	3.30945	3.28359	3.31116	3.30217	3.39117
pepD	3.31635	3.2956	3.3764	3.30319	3.20901	3.35792	3.31625	3.29632	3.29545	N/A	3.28236	3.24232	N/A	3.37371	3.36645	3.3932	N/A	3.30377	3.3597	3.29281	N/A	3.28977	3.31635	3.28528	3.35232	N/A	3.29754	3.22292	3.30746	N/A	N/A	3.29003	N/A	N/A	3.36995	N/A	3.30944	3.33041	3.38072	3.3315	N/A	3.52484	3.35867	3.35138	3.40493	3.28528	3.29224	3.2938	3.40768
hdfR	3.31697	3.33619	N/A	3.28966	3.14692	3.47456	3.29759	3.3089	3.18065	3.37651	N/A	3.32038	3.59836	3.41102	3.28998	3.4213	3.44309	3.26623	3.42938	3.34156	N/A	3.25731	N/A	3.44907	N/A	N/A	3.35836	N/A	3.30137	N/A	N/A	3.37964	N/A	N/A	3.40184	N/A	3.52062	3.30408	3.29593	3.33395	N/A	N/A	N/A	3.25711	3.30561	3.2622	3.37914	3.29487	3.34389
pdxH-tyrS-pdxY	3.31776	3.30327	N/A	3.3127	3.43046	3.30036	3.30222	3.33298	3.39444	3.31554	3.49596	3.28575	3.32841	3.33491	3.35723	3.29287	3.37458	3.31425	3.23582	3.30323	N/A	3.31778	N/A	3.31803	3.32214	N/A	3.32946	N/A	3.26016	3.34895	N/A	3.26348	N/A	N/A	3.33042	N/A	3.26783	3.33002	3.33998	3.34806	N/A	3.41621	N/A	3.30928	3.2868	3.29568	3.24171	3.32795	3.3729
yfeYX	3.31876	3.33264	3.34217	3.29087	3.37926	3.94196	N/A	3.34094	3.29267	3.48639	3.44241	3.31058	3.90578	3.46424	3.36675	3.57773	N/A	3.26977	3.29395	3.4929	N/A	3.29841	N/A	3.34083	3.3174	3.31442	3.29731	3.2546	3.30483	3.306	3.44847	3.39732	3.23718	N/A	3.28073	N/A	3.2733	3.3066	3.62183	3.29782	N/A	3.63337	3.37314	3.31865	3.29991	3.25825	3.28807	3.31886	3.33824
rssAB	3.31922	3.28262	3.3108	3.3011	3.43868	3.70101	3.29835	3.29907	3.32212	3.29761	3.35493	3.29119	3.8226	3.37279	N/A	3.41652	3.4062	3.28293	3.28982	3.37353	N/A	3.33738	3.29261	3.29554	3.31383	N/A	3.37183	3.2854	3.30991	3.2519	3.42085	3.31953	3.2592	3.38227	N/A	3.4527	3.37953	3.3104	3.46456	3.3073	N/A	3.42988	3.58511	3.27783	3.30984	3.29512	3.30094	3.2867	3.36591
yjbQR	3.31972	3.34116	N/A	3.32531	3.35295	3.34397	3.264	3.36424	3.35543	3.21128	N/A	3.29808	3.4022	3.33672	3.34728	3.30285	N/A	3.30015	3.27447	3.3082	N/A	3.30659	3.31242	3.20076	3.20959	N/A	3.34537	N/A	3.32611	N/A	3.29216	3.306	N/A	N/A	3.40463	N/A	3.29275	3.33167	N/A	3.32782	N/A	N/A	3.34975	3.30577	3.32446	3.26273	3.36824	3.3104	3.50766
yoaA	3.32078	3.32997	3.33703	3.31229	3.32906	3.32755	3.27771	3.33851	3.32397	3.25196	N/A	3.28045	3.41722	3.20504	3.33609	3.37458	N/A	3.29704	3.30441	3.36628	N/A	3.30685	N/A	3.27775	N/A	N/A	3.33262	3.26584	3.32133	3.30885	N/A	3.30132	N/A	N/A	3.32729	N/A	3.33622	3.3601	3.42924	3.29666	N/A	N/A	3.31913	3.43509	3.30543	3.28731	3.31634	3.32565	3.39384
yihXY-dtd-yiiD	3.3212	3.32366	3.36685	3.32106	3.34756	3.27898	3.30856	3.27898	3.43221	3.42808	3.28641	3.30689	3.39512	3.30315	3.27631	N/A	3.48037	3.31261	3.32335	3.31484	N/A	3.29486	N/A	3.35975	3.36868	3.37154	3.34519	3.32306	3.27673	3.51765	3.29117	3.27476	3.2947	N/A	N/A	3.21598	3.33984	3.32843	3.34154	3.35868	N/A	3.3121	3.40852	3.29647	3.32643	3.2686	3.31316	3.31735	3.35531
ybjQ-amiD	3.32212	3.28369	N/A	3.29065	N/A	3.58319	3.38809	3.34846	N/A	N/A	N/A	N/A	3.88635	3.28298	3.27121	N/A	N/A	3.30773	N/A	3.39861	N/A	3.27761	N/A	3.27982	N/A	N/A	3.278	N/A	3.38611	N/A	N/A	3.29038	N/A	N/A	N/A	N/A	3.31735	3.32619	N/A	3.37992	N/A	N/A	N/A	N/A	N/A	3.3038	3.41164	3.36213	3.3131
cusRS	3.32309	3.28416	N/A	3.33604	3.25091	3.68867	3.24908	3.28721	3.37774	N/A	N/A	3.27062	3.85767	3.38067	3.31406	N/A	N/A	3.28949	3.34812	3.39827	N/A	3.29048	3.51506	3.34293	3.26602	N/A	3.39957	N/A	3.27604	3.41701	N/A	3.40056	N/A	N/A	3.26316	3.22499	3.2956	3.33688	3.44552	3.30877	N/A	N/A	N/A	3.31455	3.28962	3.27852	3.31706	3.30278	3.39202
yhjY	3.32492	3.31401	3.4006	3.33109	3.28863	3.27883	3.3259	3.34003	3.33271	N/A	N/A	3.34302	3.40899	3.33577	3.31324	3.3205	N/A	3.30037	3.30856	3.32995	N/A	3.28065	N/A	3.45409	3.45383	N/A	3.33325	3.3726	3.29925	3.38952	N/A	3.28476	N/A	N/A	3.31211	3.44521	N/A	3.33135	3.33411	3.38677	N/A	N/A	3.4193	3.29005	3.35718	3.28303	3.87485	3.29153	3.34776
greA	3.32498	3.31032	N/A	3.31517	3.05638	3.38978	3.28963	3.4039	3.32667	N/A	N/A	3.34521	3.45325	3.34451	3.29881	N/A	N/A	3.33554	3.42622	3.30245	N/A	3.30479	N/A	3.30213	3.38191	N/A	3.33526	3.18074	3.29893	N/A	N/A	3.34239	3.10681	N/A	3.28203	N/A	3.44457	3.24254	3.28552	3.34182	N/A	N/A	3.25624	3.40573	3.33839	3.27768	3.32201	3.32018	3.46244
cbrA	3.32567	3.21152	N/A	3.25437	3.47496	3.86557	3.38483	3.30159	3.46083	N/A	N/A	3.26819	4.2393	3.46306	3.38284	N/A	N/A	3.24068	3.34319	3.53578	N/A	3.28858	N/A	N/A	3.22043	N/A	3.34037	N/A	3.33479	N/A	N/A	3.38326	N/A	N/A	N/A	N/A	3.29528	3.26152	3.66025	3.28704	N/A	N/A	N/A	3.326	3.29602	3.30955	3.23391	3.35229	3.31971
argE	3.32583	3.28679	3.19093	3.28792	3.26042	3.61015	3.29829	3.2981	3.37953	3.39034	3.25223	3.24118	N/A	3.38708	3.31737	3.37516	N/A	3.33835	3.33591	3.4144	N/A	3.29216	3.3303	3.31375	3.40031	N/A	3.31485	3.32192	3.29774	3.17022	N/A	3.37077	3.32639	N/A	3.36773	3.16868	3.27215	3.28845	3.428	3.28447	N/A	N/A	3.44878	3.28316	3.30033	3.27406	3.3066	3.31759	3.4406
sstT	3.32597	3.31421	3.27165	3.30564	3.40937	3.37334	3.32515	3.32176	3.31388	3.21282	3.31208	3.40712	3.49457	3.34087	3.31476	3.30891	2.90833	3.3192	3.37499	3.3028	N/A	3.29217	3.2533	3.23601	3.42151	N/A	3.45017	3.3167	N/A	3.3347	3.35295	3.31238	3.37208	N/A	3.31829	N/A	3.30304	3.32484	3.32762	3.30829	N/A	3.29878	3.39286	3.44309	3.32271	3.28695	3.32249	3.31166	3.3751
ydbH-ynbE-ydbL	3.32657	3.31511	3.5385	3.28557	3.35208	3.57824	3.32097	3.30262	3.28861	3.29452	N/A	3.28529	N/A	3.40605	3.30977	3.4421	N/A	3.33371	3.33999	3.34314	N/A	3.31046	3.21067	N/A	3.30402	N/A	3.32296	3.22774	3.32099	N/A	3.34767	3.37248	N/A	N/A	3.38941	N/A	3.28661	3.31737	3.40084	3.30905	N/A	N/A	3.38749	3.3697	3.31919	3.26743	3.33314	3.29678	3.36665
ysgA	3.32678	3.31612	N/A	3.36278	N/A	3.37197	3.34554	3.34489	3.41553	N/A	N/A	3.31385	3.47223	3.36125	3.34801	N/A	N/A	3.26531	3.218	3.40448	N/A	3.30698	N/A	3.22469	N/A	N/A	3.35915	N/A	3.22808	N/A	N/A	3.30407	N/A	N/A	3.35591	N/A	3.35359	3.32678	3.36961	3.32627	N/A	N/A	N/A	N/A	3.37561	3.27853	3.33746	3.25673	3.47181
yncG	3.32737	3.35626	3.22201	3.26491	3.46063	3.51674	3.31069	3.33213	3.28672	3.37777	3.41869	3.34609	3.49093	3.4165	3.17686	3.3099	3.31382	3.27794	3.32502	3.30331	N/A	3.23774	N/A	3.48328	3.30848	N/A	3.26097	3.22581	3.28066	N/A	N/A	3.30936	3.73986	N/A	3.27796	N/A	3.3456	3.33568	3.35506	3.31402	N/A	3.3961	3.45969	3.20206	N/A	3.26366	3.32227	3.39957	3.39846
ydiV	3.32761	3.31393	N/A	3.2922	3.30638	3.42037	3.3074	3.36891	3.29217	N/A	N/A	3.50784	3.60349	3.27831	3.29183	N/A	N/A	3.30551	3.28052	3.32459	N/A	3.31796	N/A	N/A	N/A	N/A	3.33804	N/A	3.31804	N/A	N/A	3.33594	N/A	N/A	N/A	N/A	3.32845	3.34085	3.39045	3.35284	N/A	N/A	N/A	N/A	3.33257	3.29996	3.39306	N/A	3.3869
fldB	3.32855	3.33261	3.53672	N/A	3.36945	3.34181	3.3118	3.3341	3.53458	3.30416	3.53088	3.05648	3.38346	3.25403	3.30633	3.52733	3.22387	3.28313	3.2783	3.29653	N/A	3.30049	N/A	3.37004	N/A	N/A	3.33673	N/A	3.33021	3.46035	N/A	3.17645	3.34421	N/A	3.28581	N/A	3.35738	3.33253	3.33237	3.31986	N/A	N/A	N/A	3.32359	3.35003	3.28832	3.28398	3.32374	3.40902
cobUST	3.32946	3.29663	N/A	3.31658	3.2641	3.38061	3.34125	3.30205	3.35341	N/A	N/A	3.39208	3.39973	3.33314	3.24632	N/A	N/A	3.29764	3.34105	3.38117	N/A	2.97523	N/A	3.34658	N/A	N/A	3.34053	N/A	3.32452	N/A	N/A	3.3221	N/A	N/A	3.31875	N/A	3.3044	3.33262	3.37864	3.30428	N/A	N/A	N/A	3.30741	3.29326	3.34418	3.35574	3.33003	3.36766
rpiB	3.32948	3.31452	3.2714	3.31267	3.30349	N/A	3.28969	3.31092	3.31871	3.39117	3.37763	3.28852	3.82055	3.4285	3.32267	N/A	3.6553	3.21045	3.3796	3.35692	N/A	3.16982	3.36524	3.27187	3.3044	N/A	3.41276	3.29161	3.31109	3.27891	N/A	3.35662	3.29286	N/A	3.26414	N/A	3.27681	3.30941	3.70299	3.27777	N/A	3.44893	3.45289	3.17848	3.33594	3.2724	3.31299	3.3808	3.39136
yafS	3.33125	3.19293	N/A	3.26855	N/A	3.94173	3.15245	3.36318	3.32448	N/A	N/A	3.36607	N/A	3.54434	3.37427	N/A	N/A	3.44155	3.36113	3.53933	N/A	3.33001	N/A	3.2497	N/A	N/A	3.40387	N/A	3.30782	N/A	N/A	3.3319	N/A	N/A	N/A	N/A	3.30402	3.31639	3.45868	3.30724	N/A	N/A	N/A	N/A	3.3068	3.43643	3.40301	N/A	3.21438
secMA-mutT	3.33137	3.32978	N/A	N/A	3.31825	3.34418	3.3864	3.31194	3.37085	3.29637	3.29612	3.34394	3.45709	N/A	3.29255	N/A	N/A	3.32586	3.37128	3.33835	N/A	3.30443	3.38371	N/A	3.51112	N/A	3.29202	3.31443	3.30067	3.36787	N/A	3.34672	N/A	N/A	3.35009	N/A	3.34792	3.23009	3.31161	3.32754	N/A	N/A	3.26634	3.3809	N/A	3.31049	3.33187	3.32357	3.35917
dacB	3.33224	3.35706	N/A	3.18904	N/A	3.3539	3.31352	3.35657	3.37783	N/A	N/A	3.36265	3.48391	3.2886	3.40381	N/A	N/A	3.31923	3.38858	3.2894	N/A	3.32335	N/A	3.46675	N/A	N/A	3.32402	N/A	3.27994	N/A	N/A	3.26911	N/A	N/A	3.41648	N/A	3.33224	N/A	3.42099	3.30961	N/A	N/A	N/A	3.45015	3.33726	3.27627	3.27725	3.30545	3.40248
gntRKU	3.33267	3.31649	3.31561	3.36334	3.38256	3.44121	3.35024	3.30878	3.36143	3.35857	N/A	3.35111	3.39034	3.38267	3.31319	3.34853	3.34507	3.276	3.31023	3.38377	N/A	3.26433	3.38165	3.26368	3.32416	N/A	3.34378	3.295	3.2185	N/A	3.31998	3.42825	3.28272	3.45658	3.35744	N/A	3.3449	3.3151	2.78999	3.21027	N/A	N/A	3.36345	3.29392	3.33039	3.31166	3.30787	3.32852	3.37934
bcsEFG	3.33316	3.30435	3.3642	3.29565	3.3501	3.33719	3.31986	3.30154	3.34687	3.36021	N/A	3.32583	3.43885	3.34203	3.2806	3.3312	N/A	3.27164	3.30944	3.31812	N/A	3.43868	3.29834	3.2696	3.47234	N/A	3.34538	3.3808	3.2978	N/A	N/A	3.28705	3.41732	N/A	3.45044	3.4731	3.35891	3.45549	3.3457	3.32439	N/A	3.29326	N/A	3.29219	3.36304	3.29142	3.3539	3.34115	3.37574
ascG	3.33501	3.30471	N/A	3.30254	3.39156	3.7663	3.31113	3.30534	3.40263	N/A	N/A	3.32027	3.92251	3.42	3.16961	3.39491	N/A	3.39673	3.43786	3.4539	N/A	3.31406	3.53289	3.32563	N/A	N/A	3.33736	N/A	3.30602	N/A	N/A	N/A	N/A	N/A	3.30725	N/A	3.3161	N/A	3.46513	3.2743	N/A	N/A	N/A	3.10507	3.31321	3.34586	3.35466	3.32461	3.37474
yaeH	3.3362	3.31597	3.34592	3.29466	N/A	3.96699	3.28428	3.29169	N/A	3.22569	N/A	3.31543	4.01435	3.40985	3.38885	N/A	N/A	3.28767	3.34988	3.53708	N/A	3.33003	N/A	N/A	3.41825	N/A	3.37399	N/A	3.43446	N/A	N/A	3.40304	N/A	N/A	N/A	N/A	3.31123	3.32662	3.58359	3.32776	N/A	N/A	N/A	3.33472	3.31645	3.32424	3.44144	N/A	3.3431
yhhM	3.33636	3.32912	3.30944	3.31796	3.56103	3.67617	3.30333	3.44678	3.32983	N/A	3.37467	3.3855	3.81117	3.49996	3.33043	3.33251	3.44951	3.30012	3.33338	N/A	N/A	3.32179	3.28677	3.24082	3.25821	N/A	3.32159	3.27496	3.3365	N/A	3.53371	3.39421	3.37799	N/A	3.38319	3.35106	3.3641	3.30696	3.50025	3.33622	N/A	N/A	3.37887	3.35495	3.35367	3.30268	3.37391	3.31596	3.4538
qmcA-ybbJ	3.33654	3.31844	N/A	3.44275	N/A	3.28666	3.29704	3.33443	3.43753	N/A	N/A	3.31608	3.4454	3.37691	3.318	N/A	N/A	3.26734	3.29236	3.16567	N/A	3.33174	N/A	3.3658	3.49362	N/A	3.43908	N/A	3.30196	N/A	N/A	3.3572	N/A	N/A	3.35136	N/A	3.34254	3.37663	3.32657	3.38113	N/A	N/A	3.53656	3.43912	3.41994	3.27205	3.36265	3.32757	3.46225
dmlR	3.33753	3.31748	3.33698	3.42636	3.47097	3.37734	3.34371	3.35665	3.31626	3.34029	3.31325	3.33484	3.39557	3.35441	3.32478	3.28311	N/A	3.25288	3.35614	3.32351	N/A	3.31079	3.36163	3.27898	3.32892	N/A	3.36852	3.20203	3.2745	3.36637	3.19918	3.33694	3.46049	N/A	3.35401	3.41773	3.36576	3.34902	3.36908	3.33537	N/A	3.4295	3.40504	3.30331	3.35031	3.28067	3.33753	3.34543	3.34329
murJ	3.33763	3.35211	3.48063	3.31743	3.4529	3.38719	3.4666	3.32802	3.23339	3.31568	3.21611	3.34381	3.44978	3.3616	3.3372	3.34693	3.27537	3.32302	3.33548	3.41732	N/A	3.38678	3.37311	3.31902	3.29778	N/A	3.36057	3.38476	3.343	3.43829	3.3418	3.34145	3.25034	3.07809	3.35312	3.41739	3.33517	3.35569	3.32978	3.32613	N/A	N/A	3.38153	3.42598	3.35123	3.26126	3.33375	3.25851	3.44915
ynfC	3.33852	3.28277	3.29972	3.27475	3.32335	4.02217	3.33764	3.32911	3.2964	3.43316	3.32207	3.27694	N/A	3.53753	3.42935	3.68474	3.43192	3.32632	3.40387	3.55795	N/A	3.33901	N/A	3.17651	3.28334	N/A	3.3553	3.2035	3.3763	3.34589	N/A	3.45177	3.26334	N/A	3.21599	3.4584	3.31208	3.24762	3.68832	3.27912	N/A	N/A	3.48882	3.28426	3.32391	3.26265	3.32572	3.32498	3.26437
prfC	3.33873	3.33807	3.40488	3.37204	3.35997	3.32694	3.24562	3.33585	3.34966	3.14651	3.35728	3.31773	3.38088	3.33408	3.34177	3.28861	3.26599	3.33678	3.3195	3.32817	N/A	3.32862	3.3982	3.31285	3.32514	3.21557	3.32709	3.39591	3.29554	3.31823	3.34815	3.33109	N/A	3.26973	3.35319	3.53567	3.36282	N/A	3.35934	3.35137	N/A	3.32925	3.32463	3.35689	3.34227	3.31146	3.3729	3.3401	3.49634
fiu	3.33985	3.30704	N/A	3.32461	3.37307	3.33555	N/A	N/A	N/A	3.29477	N/A	3.30653	3.36949	N/A	3.34027	N/A	N/A	3.36136	3.3018	N/A	N/A	3.33435	N/A	N/A	N/A	3.38534	3.36726	3.23962	3.29518	3.19494	N/A	N/A	N/A	N/A	N/A	3.45192	3.3149	N/A	3.34922	N/A	N/A	N/A	3.44918	N/A	3.36434	3.30193	3.39922	3.4081	3.16337
ghrA	3.34026	3.26348	3.26984	3.30368	3.34873	3.37356	3.30537	3.32385	3.37941	N/A	3.40859	3.30876	3.51336	3.37447	3.36014	N/A	3.33592	3.318	3.29432	3.3743	N/A	3.2967	3.43545	3.36812	3.34526	N/A	3.33951	N/A	3.32267	N/A	N/A	3.34918	N/A	N/A	3.36831	N/A	3.47727	3.29918	3.447	3.2894	N/A	3.44598	3.29479	3.31545	3.33923	3.31696	3.28991	N/A	3.39552
tsaD	3.34045	3.34024	3.37343	3.34045	3.33028	3.35135	3.32056	3.38474	3.32188	3.46886	N/A	3.34894	3.36349	3.28949	3.29768	N/A	N/A	3.46856	3.26287	N/A	N/A	3.30002	N/A	3.37204	3.3086	N/A	3.34423	3.40565	N/A	3.29275	N/A	3.32196	N/A	N/A	3.40696	N/A	3.34115	3.37233	3.3475	3.34577	N/A	N/A	3.2984	3.28481	3.45696	3.36501	3.29736	3.33355	3.5707
yjdIJ	3.34115	3.327	3.28095	3.32326	3.29953	3.82334	3.32306	3.32441	3.35028	N/A	N/A	3.29383	3.87731	3.50095	3.30733	3.51383	3.52074	3.31766	3.3056	3.40017	N/A	3.27003	3.43325	3.31105	3.35631	N/A	3.47501	3.36419	3.34019	N/A	3.43089	3.18054	N/A	N/A	3.44456	3.26997	3.35389	3.32686	3.48951	3.3302	N/A	3.42799	3.47625	3.31375	3.3199	3.33333	3.35962	3.33519	3.34139
napFDAGHBC-ccmABCDEFGH	3.34168	3.36116	N/A	3.35825	N/A	3.32434	3.34945	3.35271	3.4064	N/A	N/A	N/A	N/A	3.37599	3.25069	N/A	N/A	3.32971	3.40192	3.29552	N/A	3.37702	N/A	N/A	N/A	N/A	3.35595	N/A	3.34158	N/A	3.16348	3.33093	N/A	N/A	N/A	N/A	3.32891	3.34302	3.31277	3.37063	N/A	N/A	N/A	3.2431	3.34235	3.5698	3.44533	3.36937	3.36568
insA-4AB-4B-4	3.34207	3.28152	N/A	3.34207	N/A	N/A	N/A	N/A	N/A	N/A	N/A	N/A	N/A	N/A	N/A	N/A	N/A	N/A	N/A	N/A	N/A	N/A	N/A	N/A	N/A	N/A	N/A	N/A	N/A	N/A	N/A	N/A	N/A	N/A	N/A	N/A	3.42033	N/A	N/A	N/A	N/A	N/A	N/A	N/A	3.34066	3.33238	N/A	N/A	3.45969
araC	3.34361	3.33351	3.45811	3.33827	3.41411	3.49551	3.34677	3.37956	3.36064	N/A	N/A	3.30723	3.51331	3.34553	3.36633	N/A	N/A	3.28528	3.33209	3.36009	N/A	3.3518	N/A	3.35195	3.34176	N/A	3.34749	3.39823	3.3683	N/A	N/A	3.34743	3.37105	N/A	3.31948	N/A	3.32643	3.35918	3.39623	3.33737	N/A	N/A	3.3845	3.30337	3.34469	3.2939	3.28085	3.31869	3.45545
mlc-ynfK	3.34366	3.34634	N/A	3.30019	3.44141	3.58657	3.373	3.38752	3.28311	3.37382	N/A	3.29908	3.66372	3.43138	3.34782	3.49933	N/A	3.30979	3.37552	3.40059	N/A	N/A	3.24498	3.27344	N/A	N/A	3.32089	3.34975	N/A	N/A	N/A	3.39644	N/A	N/A	3.32841	N/A	3.2927	3.33152	3.41952	3.28847	N/A	N/A	3.40064	3.44797	3.35763	3.28975	3.3616	3.31308	3.30538
yehS	3.34597	3.31308	3.33766	3.33215	3.36247	3.71991	3.4208	3.30045	N/A	3.30515	3.3202	3.30347	3.84873	3.44393	3.37182	N/A	N/A	3.28174	3.36766	3.41919	N/A	3.30222	N/A	3.55177	3.37096	N/A	3.37102	3.29696	N/A	N/A	N/A	3.36197	N/A	N/A	3.25305	N/A	3.43521	3.32317	3.50429	3.35731	N/A	N/A	3.51794	3.31518	3.34414	3.29439	3.17629	3.33047	3.39822
sppA	3.34662	3.32641	3.54259	3.34342	3.3971	3.542	3.17633	3.31335	3.32863	3.31349	3.28159	3.35113	3.73364	3.39902	3.33934	3.40001	3.37397	3.33066	3.34202	3.37909	N/A	3.31501	N/A	3.40927	3.25439	N/A	3.39396	3.36579	N/A	3.32843	3.36482	3.37422	3.24687	N/A	3.31321	3.32008	3.34162	3.32226	3.44142	3.34589	N/A	N/A	3.37593	3.35569	3.34358	3.29402	3.35526	3.32483	3.40953
rstAB	3.34691	3.33095	3.36083	3.34355	3.45517	3.35401	3.36579	3.32568	3.46764	3.31615	3.38179	3.33259	3.46751	3.3975	3.26393	3.39374	3.39084	3.34075	3.32393	3.33285	N/A	3.34678	3.35873	3.33584	3.27818	N/A	3.33511	N/A	3.35451	3.33884	N/A	3.26579	3.29445	N/A	3.32697	3.39002	3.35492	3.20933	3.35496	3.32866	N/A	3.44336	3.35803	3.36095	3.34675	3.3348	3.37941	3.34619	3.45957
ybiA	3.34735	3.32158	3.28094	3.3593	N/A	3.53998	3.33291	3.36731	3.39038	3.58699	N/A	3.35853	3.44694	3.40005	3.39646	3.42686	N/A	3.33591	3.30744	3.39705	N/A	3.32303	3.31387	3.3175	3.33183	N/A	3.34535	3.33214	3.35667	N/A	N/A	3.36029	N/A	3.39	3.37833	N/A	3.35671	3.45827	3.26465	3.37461	N/A	N/A	3.41562	3.29794	3.32622	3.30467	3.32164	3.34323	3.393
plsY	3.34767	3.33944	3.34839	3.30393	3.34149	3.33221	3.36308	3.33983	3.33971	3.33532	3.51396	3.31034	3.55287	3.36441	3.35615	3.37938	3.46367	3.34778	3.35594	3.35507	N/A	3.3218	3.34821	3.34946	3.34345	N/A	3.32163	3.40554	3.33926	3.25946	3.31218	3.33947	3.37583	N/A	3.35894	3.37597	3.35954	3.33858	3.37972	3.33668	N/A	N/A	3.46427	3.32982	3.34237	3.32084	3.36828	3.35884	3.43111
ldhA	3.34782	3.29232	N/A	3.34626	3.37407	3.4382	3.29595	3.45438	3.37268	N/A	N/A	3.32211	3.56483	3.43043	3.39052	3.31435	N/A	3.33159	3.34116	3.36722	N/A	3.30446	N/A	N/A	3.44503	N/A	3.38893	N/A	3.30109	N/A	N/A	3.31316	N/A	N/A	3.5583	N/A	3.38977	3.36533	3.45405	3.42115	N/A	N/A	3.48397	N/A	3.32947	3.32517	3.34971	3.32703	3.45312
fadL	3.34788	3.33593	3.38008	3.33585	3.35518	3.31091	3.35429	3.31868	3.42921	3.398	3.24574	3.35088	N/A	3.33218	3.33405	3.22116	3.26556	3.33475	3.34581	3.42425	N/A	3.31474	N/A	3.40073	3.44893	N/A	N/A	3.4595	3.29262	3.3244	N/A	3.30569	N/A	N/A	3.30121	N/A	3.34929	3.34801	3.36736	3.35943	N/A	N/A	3.38489	3.33743	3.35573	3.34863	3.27789	3.35709	3.4748
yicH	3.34875	3.35621	N/A	3.35743	3.35513	3.34361	3.32871	3.2291	3.4053	N/A	N/A	3.33713	3.33875	3.35433	3.30026	3.3862	N/A	3.3934	3.28866	3.32849	N/A	3.32788	3.37843	3.47216	3.22618	N/A	3.34516	3.47821	3.37526	N/A	N/A	3.32909	N/A	N/A	3.42328	N/A	3.3709	3.34839	3.2446	3.35117	N/A	N/A	3.51259	3.36506	3.17887	3.34069	3.36447	3.33332	3.46034
pgpB	3.34897	3.33663	3.30711	3.36492	3.41577	3.39297	3.32434	3.34791	3.3353	3.38331	3.36601	3.37461	3.54503	3.37313	3.34208	3.34934	3.36386	3.32421	3.33025	3.37104	N/A	3.3301	3.41218	3.41465	3.35021	N/A	3.35338	3.34798	3.32955	3.28432	N/A	3.33034	3.47856	N/A	3.40875	N/A	3.37224	3.31938	3.3409	3.35116	N/A	3.49271	3.35505	3.30217	3.35672	3.30818	3.29833	3.31686	3.40411
dacA	3.35086	3.34771	N/A	3.37474	3.40885	N/A	3.38188	3.35881	3.36731	3.48613	N/A	3.30033	3.43592	3.34723	3.29331	N/A	N/A	3.31044	3.31488	3.35551	N/A	3.29711	N/A	3.37753	3.4135	N/A	3.23571	N/A	3.35247	N/A	N/A	3.38804	N/A	N/A	3.40624	N/A	3.35504	3.36168	3.34209	3.35622	N/A	3.34995	N/A	3.39219	3.34461	3.31315	3.35404	3.3335	3.45898
wrbA-yccJ	3.35111	3.38423	3.35049	3.36755	3.38638	3.47235	3.33192	3.3522	3.39626	3.4008	3.32813	3.33045	3.84406	3.35706	3.38385	3.39692	3.36693	3.33536	3.2839	3.38009	N/A	3.29333	3.59757	3.30013	3.29219	N/A	3.40122	3.30731	3.27625	N/A	3.29717	3.32821	3.35391	3.34385	3.33848	3.44206	3.46085	3.28898	3.43667	3.389	N/A	3.48367	3.37379	3.13221	3.37247	3.31704	3.24131	3.34802	3.37255
ymfI	3.35114	3.32399	N/A	3.28803	N/A	3.79867	3.32031	3.31424	3.27882	N/A	N/A	3.39286	3.87068	N/A	3.40622	3.6799	N/A	3.29487	3.22559	3.42201	N/A	3.34774	N/A	3.29774	3.41304	N/A	3.33828	N/A	3.36044	N/A	N/A	3.41443	N/A	N/A	3.34416	N/A	3.30215	3.37967	N/A	3.37422	N/A	N/A	N/A	N/A	3.30469	3.30753	3.3275	3.29599	3.39686
ygiM-cca	3.35142	3.34436	3.37569	3.34645	3.3645	3.44087	3.35498	3.3318	3.36328	3.363	N/A	3.36416	3.54969	3.39817	3.33306	3.31173	3.30574	3.33161	3.30653	3.35654	N/A	3.3205	3.49066	3.39446	3.33314	N/A	3.36777	3.27802	3.31932	N/A	3.31905	3.31999	N/A	N/A	3.34089	N/A	3.3704	3.34163	3.436	3.36619	N/A	3.56676	3.30901	3.47519	3.33597	3.30671	3.34396	3.31882	3.29376
ubiF	3.35149	3.32363	3.32701	3.32793	3.39572	3.73384	3.3081	3.34698	3.39551	3.29149	3.19589	3.34007	3.81564	3.43811	3.30865	3.44907	3.56354	3.30233	3.3367	3.51441	N/A	3.29551	3.35861	3.35971	3.29778	N/A	3.36906	3.28496	3.36186	N/A	N/A	3.36013	3.40419	N/A	3.35391	N/A	3.38051	3.3458	3.54702	3.33574	N/A	3.491	3.47337	3.27922	3.34966	3.36703	3.32159	3.37934	3.38345
sgrR-sroA-tbpA-thiPQ	3.3554	3.39134	N/A	3.2357	3.33418	3.3688	3.33756	3.34519	3.34808	3.41179	N/A	N/A	3.42026	3.39145	3.4334	N/A	N/A	3.3467	3.34359	3.35691	N/A	3.3371	N/A	3.36877	3.32206	N/A	3.4139	N/A	3.29092	N/A	N/A	3.34075	N/A	N/A	3.39062	N/A	3.37455	3.54108	3.28146	3.32295	N/A	N/A	3.45973	3.39762	3.53343	3.33307	3.35462	3.36796	3.43923
hcaR	3.35584	3.31754	3.28537	3.33919	3.35228	3.74592	3.32905	3.31938	3.35584	3.31254	N/A	3.31662	N/A	3.43347	3.37557	N/A	3.64821	3.30613	3.37429	3.4457	N/A	3.33937	3.39493	3.38149	3.31848	N/A	3.39226	3.36033	3.33024	N/A	N/A	3.3981	N/A	N/A	3.29902	3.3262	3.31913	3.31893	3.64313	3.32923	N/A	N/A	N/A	3.39332	N/A	3.33057	3.3303	3.34706	3.35977
mlaFEDCB	3.35649	3.35484	3.33697	3.33551	3.38117	3.57913	3.32146	3.27889	3.31802	N/A	N/A	3.32643	3.73273	3.32491	3.40146	N/A	3.53849	3.32877	3.3913	3.3886	N/A	3.33701	3.34321	3.40877	N/A	N/A	3.33926	3.20179	3.35649	3.6965	N/A	3.40345	N/A	N/A	3.38562	N/A	3.34315	3.35821	3.46781	3.50805	N/A	N/A	N/A	3.30587	3.35058	3.28648	3.3595	N/A	3.4105
helD	3.35741	3.32081	N/A	3.27503	N/A	3.60135	3.38478	N/A	N/A	N/A	N/A	N/A	N/A	3.42548	3.43437	N/A	N/A	3.30277	N/A	N/A	N/A	N/A	N/A	N/A	N/A	N/A	3.3619	N/A	N/A	N/A	N/A	3.4232	N/A	N/A	N/A	N/A	3.3155	3.36981	N/A	3.28713	N/A	N/A	N/A	N/A	3.35741	3.22024	N/A	3.38908	3.39711
zapE	3.35869	3.33334	N/A	3.36301	3.29344	3.37173	3.40045	3.29688	N/A	N/A	N/A	3.29401	3.45599	3.3449	3.13789	N/A	N/A	3.31454	3.33738	3.31148	N/A	3.32769	N/A	3.3748	N/A	N/A	3.34	N/A	N/A	N/A	N/A	3.29308	N/A	N/A	N/A	N/A	3.39585	3.38099	3.2903	3.37589	N/A	N/A	N/A	N/A	3.3585	3.30267	3.41429	3.32652	3.45632
pgl	3.35891	3.29882	3.37673	3.28665	3.35493	4.06694	3.20786	3.33002	3.39826	3.30794	3.37775	3.30031	4.16465	3.50195	3.38457	3.65436	3.6236	3.30221	N/A	3.58185	N/A	3.32834	3.27854	3.27879	3.31656	N/A	3.36318	3.19408	3.38252	3.38682	3.72663	3.43368	3.41548	3.55272	3.36068	3.42534	3.3289	3.31451	3.70087	3.36238	N/A	N/A	3.43859	3.37044	3.32124	3.28775	3.314	3.33233	3.31344
hisS	3.35912	3.35153	3.30551	3.34539	3.36499	3.71024	3.32521	3.34737	3.38319	3.40269	N/A	3.37177	3.77863	3.39067	3.39981	3.56763	N/A	3.32245	3.47486	3.45081	N/A	3.33011	3.35788	3.37404	N/A	N/A	3.32684	3.31818	3.32137	N/A	N/A	3.37627	3.26724	N/A	3.32775	3.39227	3.35576	3.37106	3.45447	3.28171	N/A	3.48919	N/A	3.5118	3.34516	3.31156	3.36865	3.34839	3.43111
rcnR	3.35936	3.30463	3.31154	3.32511	3.41827	3.60337	3.34504	3.3258	N/A	3.3232	3.28383	3.32571	3.74373	3.43337	N/A	N/A	3.67129	3.313	3.47341	3.47515	N/A	3.35742	3.32179	3.36618	3.46497	N/A	3.32753	3.46421	3.33208	3.17948	3.42713	3.41545	3.34913	N/A	3.33309	N/A	3.33596	3.34756	3.62084	3.348	N/A	3.54155	3.35276	3.38524	3.13287	3.30776	3.36047	3.36091	3.42921
yciA	3.35936	3.37377	N/A	3.42203	3.41899	3.34744	3.36175	3.36883	3.32204	N/A	N/A	3.42511	3.40384	3.30552	3.32941	N/A	N/A	3.33886	3.37355	3.34143	N/A	3.35631	N/A	3.39762	N/A	N/A	3.30041	N/A	3.32289	N/A	N/A	3.3789	N/A	N/A	3.33351	N/A	3.35009	3.3722	3.5766	3.36778	N/A	N/A	N/A	N/A	3.38016	3.34554	3.31516	3.36525	3.39346
yddW	3.35945	3.36602	3.45669	3.34499	3.45643	3.34525	3.36039	3.35254	3.36252	3.27919	N/A	3.36162	3.41828	3.41827	3.36787	3.2615	3.32932	3.34683	3.27261	3.36972	N/A	3.31599	3.37079	3.34948	3.29396	N/A	3.36904	3.43378	3.3177	N/A	N/A	3.31643	3.3088	N/A	3.36586	3.4337	3.3669	3.34794	3.36486	3.3723	N/A	N/A	3.32148	3.3872	3.37385	3.33973	3.32447	3.34793	3.42655
speC	3.36153	3.341	N/A	3.3564	3.3892	3.38427	3.30847	3.36203	3.41194	3.22345	N/A	3.35152	3.43427	3.40173	3.35752	N/A	N/A	3.32339	3.30818	3.32971	N/A	3.35882	N/A	N/A	3.38687	N/A	3.36593	N/A	3.33806	N/A	N/A	3.34527	N/A	N/A	3.36802	N/A	3.34743	3.40352	3.39367	3.41255	N/A	N/A	3.35733	3.39497	3.35293	3.31561	3.4205	3.35271	3.48405
pbpG	3.36224	3.35804	3.37484	3.38667	3.46638	3.30949	3.29765	3.34624	3.25911	3.32154	N/A	3.37454	3.42865	3.36017	3.38807	3.30159	N/A	3.36222	3.3676	3.35999	N/A	3.43831	3.41322	3.40748	3.34879	N/A	3.38258	3.37426	3.36276	N/A	N/A	3.35003	N/A	N/A	3.41414	3.33477	3.36764	3.39927	3.38066	3.35852	N/A	N/A	3.37243	3.36142	3.14859	3.34074	3.36392	3.36605	3.3998
ackA-pta	3.36246	3.34966	N/A	3.27045	3.25133	3.42103	3.39402	3.40492	3.37353	N/A	N/A	3.38135	3.46408	3.36951	3.3368	N/A	N/A	3.34095	3.34842	3.48377	N/A	3.3311	N/A	3.20516	N/A	N/A	3.35145	3.45235	3.26515	3.22824	N/A	3.33362	N/A	N/A	3.39729	N/A	3.40548	3.37151	3.40352	3.34336	N/A	N/A	N/A	3.32391	3.33262	3.28135	3.42311	3.46209	3.48809
serB-radA-nadR	3.36359	3.35033	N/A	3.34372	3.29434	3.62396	3.33743	3.3467	3.41189	3.35706	3.39996	3.25944	3.78578	N/A	3.41318	N/A	N/A	3.3292	3.41638	3.4305	N/A	3.37618	N/A	3.37249	3.42657	N/A	3.34561	3.45886	3.35383	N/A	N/A	3.43022	3.5303	N/A	3.35918	3.55761	3.3227	3.35577	3.51086	N/A	N/A	N/A	N/A	3.41192	3.45436	3.3282	3.3494	3.33777	3.42966
intF	3.36391	3.33002	3.35794	3.36046	3.3213	3.37343	3.39664	3.37951	3.36448	3.44527	3.39234	3.32248	3.52464	3.35422	3.34487	3.43014	3.45418	3.37629	3.34953	3.36487	N/A	3.367	3.27795	3.3554	N/A	N/A	3.35823	3.3201	3.35132	3.3518	N/A	3.38231	3.25856	N/A	3.25594	3.25605	3.34589	N/A	3.31948	3.34706	N/A	N/A	3.46915	3.41785	3.37447	3.2788	3.33255	3.36785	3.44574
rplNXE-rpsNH-rplFR-rpsE-rpmD-rplO-secY-rpmJ	3.36413	3.37613	3.28053	3.39658	3.47456	3.56144	3.21446	3.33793	3.26419	3.28478	N/A	3.49688	3.70317	3.50666	3.44387	N/A	3.54758	3.38732	3.22667	3.38796	N/A	3.28984	3.46174	N/A	N/A	N/A	3.3084	3.40594	3.46114	N/A	N/A	3.40198	3.27342	N/A	N/A	N/A	3.30293	3.15255	3.42362	3.49725	N/A	N/A	3.27556	3.66839	3.33478	3.25938	3.36413	3.33283	3.36608
pstSCAB-phoU	3.36467	3.38684	3.4494	3.38051	3.54616	N/A	3.36459	3.37556	3.34064	3.3385	N/A	3.35446	N/A	3.36211	3.37371	3.43826	N/A	3.40484	3.34331	3.3813	N/A	3.31486	N/A	3.41775	3.35906	N/A	3.36759	3.30222	3.3232	N/A	3.33496	3.38163	3.32528	N/A	3.49856	N/A	3.41144	3.419	3.491	N/A	N/A	N/A	N/A	3.31266	3.31997	3.34485	3.33581	3.34742	3.51099
argG	3.36643	3.34869	3.36045	3.34987	3.37214	3.36041	3.34277	3.38791	3.36623	3.29086	N/A	3.36264	3.784	3.34789	3.64499	3.30228	3.44525	3.38175	3.35982	3.37664	N/A	3.32426	3.4391	3.42364	3.35915	N/A	3.37598	3.2739	3.3792	3.37693	3.38155	3.35124	N/A	3.42664	3.37724	3.27953	3.3882	3.33368	3.35694	3.33434	N/A	3.49104	3.32336	3.38411	3.43088	3.34387	3.37383	3.36431	3.55174
lpxM	3.36664	3.37772	3.40633	3.35243	3.38258	3.4632	3.3272	3.38784	3.45843	3.27755	N/A	3.36201	3.54015	3.40746	3.3281	3.47772	N/A	3.33664	3.45845	3.37828	N/A	N/A	3.3248	3.348	3.44234	3.41289	3.3972	3.3302	3.22384	3.19579	N/A	3.37159	N/A	N/A	3.33434	N/A	3.39404	3.24612	3.44224	3.38838	N/A	N/A	3.40934	3.36382	3.52923	3.31415	N/A	3.3472	3.32571
thpR	3.36667	3.33849	3.36239	3.32607	3.32524	N/A	3.28339	3.33878	3.38037	3.37708	N/A	3.3544	3.82312	3.38682	3.33548	3.45865	3.51648	3.30731	3.38156	3.4383	N/A	3.34667	N/A	3.29514	3.35257	N/A	3.35993	3.4664	3.34394	3.45292	N/A	3.37585	3.3928	N/A	3.30777	3.41411	3.33627	3.36269	3.52986	3.33225	N/A	N/A	3.41254	3.34562	3.29242	3.32626	3.30605	3.39067	3.37864
ibaG-murA	3.36745	3.34091	N/A	3.36982	3.39287	3.31348	N/A	3.34035	3.39525	3.38439	N/A	3.34014	3.45605	3.28866	3.36231	3.36231	3.38667	3.35173	3.35647	3.35988	N/A	3.39452	3.32798	3.43967	3.24106	N/A	3.32613	3.61193	3.33166	3.52191	N/A	3.34632	3.2692	N/A	3.38955	N/A	3.39939	3.35894	3.44013	3.35052	N/A	N/A	3.42886	3.37056	3.38199	3.33814	3.3604	3.3833	3.47213
amiC	3.36805	3.33753	3.31133	3.38171	3.32397	3.40237	3.36507	3.35451	3.39312	3.34701	3.43234	3.33387	3.51232	3.37354	3.39242	N/A	N/A	N/A	3.27769	3.37225	N/A	3.33003	3.34711	3.33366	3.32465	N/A	3.386	3.25578	3.37626	N/A	3.30967	3.38495	3.30592	N/A	3.45231	N/A	3.37082	3.36784	3.48518	3.39865	N/A	N/A	3.42878	3.44727	3.14502	3.32382	3.40006	3.36976	3.51605
tyrB	3.36856	3.35626	3.33035	3.37489	3.33498	3.37984	3.37485	3.35337	3.38201	3.43553	3.40806	3.37425	3.3925	3.37876	3.36605	3.32252	3.39748	3.3794	3.36108	3.37388	N/A	3.35789	3.38766	3.34858	3.40006	N/A	3.38089	3.31641	3.36172	3.35563	3.36567	3.36851	3.37468	3.29563	3.36437	3.32996	3.3685	3.32421	3.39976	3.36444	N/A	3.42318	3.32737	3.36971	3.37172	3.3942	3.36956	3.36683	3.43802
pepE	3.36982	3.36446	3.40833	3.36476	3.33786	3.21792	3.38184	3.34251	3.41123	3.5479	3.32538	3.34496	3.49119	3.34841	3.40091	3.34527	3.39198	3.36696	3.35391	3.38744	N/A	3.36359	3.43321	3.33448	3.28702	N/A	3.42231	3.36445	3.37065	N/A	3.32777	3.37132	N/A	N/A	3.37469	N/A	3.34701	3.36119	3.42137	3.378	N/A	N/A	3.39359	N/A	3.38432	3.36506	3.39088	3.37655	3.43983
gpmM-envC-yibQ	3.37067	3.33926	3.35766	3.3355	3.30801	3.89205	3.36722	3.34269	3.36903	3.35973	3.19714	3.38486	4.00379	3.41215	3.36737	N/A	N/A	3.32723	3.3899	3.49876	N/A	3.35225	3.43425	3.34928	3.37067	N/A	3.31964	3.42938	3.3694	N/A	N/A	3.42035	N/A	N/A	3.21001	N/A	3.32995	3.34578	3.53164	3.34638	N/A	N/A	N/A	3.43116	3.37954	3.31925	N/A	3.36389	3.51694
ycaD	3.3744	3.32728	3.37996	3.37674	3.46291	3.49452	3.32121	3.42807	3.36918	3.47318	N/A	3.41841	3.55485	3.41224	3.38923	3.43777	N/A	3.34564	3.38793	3.4199	N/A	3.30123	3.61648	3.48191	3.37341	N/A	3.36296	3.30203	3.3991	3.53862	N/A	3.36379	N/A	N/A	3.33721	3.44835	3.30199	3.45504	3.46821	3.36069	N/A	3.43979	3.36557	3.45583	3.37732	3.33529	3.42938	3.35421	3.48113
gnd	3.37442	3.32968	N/A	3.40598	N/A	3.37351	3.39542	3.31308	3.10539	N/A	2.90223	3.38669	3.57472	3.35143	3.30313	N/A	N/A	3.37805	3.36741	3.43896	N/A	3.32926	3.44758	3.40192	N/A	N/A	3.38519	3.37442	3.35567	N/A	N/A	3.36887	N/A	N/A	3.28505	N/A	3.36377	3.3377	3.38192	3.34136	N/A	N/A	N/A	3.3284	3.38537	3.31321	3.39128	3.37345	3.40697
dhaR	3.3759	3.37402	3.59755	3.17048	3.46461	3.56094	3.44707	3.3676	3.3481	3.30644	N/A	3.4073	3.73067	3.46326	3.37422	N/A	N/A	3.41197	3.58575	3.445	N/A	3.34308	N/A	3.33497	3.39709	N/A	3.32723	N/A	3.38505	N/A	N/A	N/A	N/A	N/A	3.54106	N/A	3.35924	3.34562	3.45259	3.28772	N/A	N/A	N/A	3.44676	3.38569	3.32205	3.35534	3.33893	3.40511
uvrYC	3.37703	3.36576	N/A	3.35342	N/A	3.4034	3.37891	3.40775	3.38199	3.37726	N/A	3.40445	3.46715	3.43277	3.52042	N/A	N/A	3.36451	3.31655	3.42641	N/A	3.38255	N/A	3.24172	N/A	N/A	3.32306	N/A	3.54886	N/A	N/A	3.41133	N/A	N/A	3.5179	N/A	3.33215	3.33151	3.31723	3.37122	N/A	N/A	N/A	3.47449	3.1403	3.36892	3.37775	3.36947	3.39803
insAB-3A-3B-3	3.3771	3.39298	3.3369	3.39284	3.38736	3.30834	3.41671	3.33672	3.51288	3.42359	N/A	3.4093	3.3118	3.37715	3.38463	N/A	3.36053	3.40411	3.35968	3.3622	N/A	3.35513	3.68163	3.43517	N/A	N/A	3.38904	3.42056	3.33876	N/A	N/A	3.33819	3.39154	N/A	3.36964	3.32765	3.40186	3.38259	3.33987	3.36028	N/A	N/A	N/A	3.36343	3.37815	3.31009	3.3683	3.36216	3.40746
insAB-2A-2B-2-afuBC	3.37757	3.38518	3.31276	3.39278	3.36036	3.28233	3.42293	3.33859	3.47433	3.37597	N/A	3.41273	3.30166	3.35544	3.3659	N/A	N/A	3.40427	3.37317	3.35895	N/A	3.35691	3.49343	N/A	3.46798	N/A	3.37878	3.43308	3.33397	N/A	3.48706	3.32447	3.38008	N/A	3.37617	N/A	3.40797	3.38357	3.33271	3.36411	N/A	N/A	3.20301	3.37091	3.389	3.3051	3.36824	3.35247	3.3971
paaXY	3.37811	3.3442	3.23723	3.37054	3.2394	4.11154	3.36617	3.32386	3.34014	3.28244	N/A	3.3954	4.09641	3.51749	3.36062	3.77097	N/A	3.31574	3.45816	3.61232	N/A	3.36658	3.31496	3.26582	3.36178	N/A	3.39993	3.28589	3.42093	3.3453	N/A	3.49494	N/A	N/A	3.3364	3.53832	3.3146	3.36313	3.75909	3.44183	N/A	N/A	3.75316	3.31887	3.35491	3.32639	3.35372	3.37143	3.37339
ygdQ	3.38093	3.36691	N/A	3.38021	3.44133	3.47246	3.36803	3.2985	3.41149	3.46646	3.47399	3.38715	3.59634	3.28685	3.38312	3.39849	3.46645	3.28985	3.31227	3.37104	N/A	3.34474	3.40476	3.40943	3.40098	N/A	3.39499	3.35134	3.35088	N/A	3.28839	3.3539	3.52228	N/A	3.42153	3.36521	3.42961	3.41927	3.43819	3.33912	N/A	3.3812	3.37745	N/A	3.41245	3.34821	3.36508	3.36838	3.51069
ybeL	3.38115	3.36376	N/A	3.54441	N/A	3.48099	3.36877	3.34219	3.40421	3.62392	N/A	3.28339	3.60769	3.40186	3.33442	N/A	N/A	3.32121	3.3347	3.35942	N/A	3.33394	N/A	3.5245	3.3811	N/A	3.384	3.38553	3.35469	3.4188	N/A	N/A	N/A	N/A	N/A	N/A	3.41021	N/A	3.48255	3.36628	N/A	3.46137	N/A	3.36767	3.3737	3.3419	3.38638	3.39083	3.39173
ymjA	3.38344	3.35991	N/A	3.36853	3.37739	3.52434	3.35761	3.35584	3.4027	3.36437	N/A	3.36433	3.62378	3.40742	3.33383	3.40532	3.39144	3.36141	3.38605	3.399	N/A	3.35557	3.4582	3.42888	3.35655	N/A	3.38344	3.33143	3.37035	3.35091	N/A	3.36666	N/A	N/A	N/A	N/A	3.37267	3.37344	3.43644	3.38538	N/A	N/A	3.4216	3.48022	3.4961	3.29482	3.39093	3.38257	3.42926
mutY-yggX-mltC-nupG	3.3842	3.36857	N/A	3.38791	3.37029	N/A	3.34697	3.35401	3.39782	3.39279	N/A	3.3857	3.82308	3.4435	N/A	3.36437	N/A	3.38001	3.35622	3.46645	N/A	3.38859	3.37871	3.33569	3.40875	3.33216	3.35675	3.33967	3.41097	N/A	N/A	3.39656	3.31502	N/A	3.3842	N/A	3.25444	3.37034	3.56156	3.34479	N/A	N/A	3.49666	3.42954	3.35981	3.34303	3.36373	3.39011	3.48962
cysQ	3.38564	3.32643	3.15555	3.53201	N/A	3.98103	3.35007	3.39773	3.42902	N/A	N/A	3.3351	4.02901	3.43319	3.46385	N/A	N/A	3.32631	3.29979	3.56936	N/A	3.35081	N/A	N/A	N/A	N/A	3.37413	N/A	3.38193	N/A	N/A	3.46434	N/A	N/A	3.30917	N/A	3.36591	3.39599	3.74482	3.38435	N/A	N/A	3.44304	N/A	3.36908	3.26324	3.36117	3.3666	3.36794
glyQS	3.38677	3.37067	N/A	3.38862	N/A	3.38218	3.34898	3.36848	3.45087	N/A	N/A	3.3406	3.45266	3.39192	3.39617	N/A	N/A	3.38671	3.35985	3.39783	N/A	3.38192	N/A	N/A	N/A	N/A	3.42211	3.40078	3.39095	N/A	N/A	3.38657	N/A	N/A	N/A	N/A	3.39084	3.39845	3.43386	3.3794	N/A	N/A	N/A	N/A	3.24095	3.37162	3.42449	N/A	3.33953
hsdRMS	3.38844	3.36486	3.52822	3.37034	3.38924	3.71632	3.37937	3.60611	3.3688	3.2746	3.45751	3.41025	3.76478	3.4028	3.36709	3.59165	3.53684	3.25221	3.37737	3.43362	N/A	3.34646	3.29305	3.41711	3.3219	N/A	3.40126	3.32232	3.33027	3.31168	N/A	3.38909	3.37814	N/A	3.40126	N/A	3.38844	3.35567	3.50536	3.35875	N/A	N/A	3.4931	3.35588	3.3206	3.27054	3.39055	3.30737	3.42897
proS	3.38905	3.35862	3.24563	3.46626	3.3631	3.35352	3.40135	3.38121	3.41306	3.27355	N/A	3.34595	3.35737	3.40189	3.41193	3.37629	N/A	3.37531	3.37297	3.30384	N/A	3.37328	3.43302	3.41155	N/A	N/A	3.40181	3.43878	3.35788	N/A	N/A	3.36191	3.32465	N/A	3.45343	3.41825	3.4212	3.38935	3.41004	3.37976	N/A	N/A	3.43249	3.53759	3.40597	N/A	N/A	3.3362	3.56002
pgpC-tadA	3.3891	3.36493	N/A	3.41186	N/A	3.49227	3.37634	3.41267	3.36522	3.45438	N/A	3.32214	3.71247	3.64556	3.3876	N/A	3.26716	3.32625	3.34724	3.35658	N/A	3.35011	3.61567	3.41788	3.4325	N/A	3.4249	3.29163	3.37569	3.30455	N/A	3.3806	3.49513	N/A	3.28157	3.386	3.40434	3.37732	3.54426	3.37626	N/A	3.26181	N/A	3.37345	3.40327	3.33349	N/A	3.38321	3.44812
ycaN	3.38996	3.36841	3.28703	3.53163	3.38551	3.67636	3.38619	3.35004	3.48323	3.37109	3.51071	3.36802	3.80901	3.42744	3.41172	3.54943	N/A	3.35951	3.42408	3.44272	N/A	3.37039	N/A	3.39793	3.39846	N/A	3.41151	3.32318	3.36875	3.3421	3.56027	3.4217	3.27284	N/A	3.39866	3.56497	3.35299	3.36649	3.48797	3.33617	N/A	3.55208	3.63697	3.43024	3.37541	3.37239	3.35238	3.35748	3.43084
mngR	3.3908	3.37309	3.44381	3.34436	3.38671	3.93107	3.4131	3.33553	N/A	3.31482	N/A	3.35272	4.00146	3.52298	3.42475	3.66736	N/A	3.22669	3.48418	3.57348	N/A	3.37164	3.30059	3.39676	3.37255	N/A	3.37331	3.52721	3.52186	N/A	N/A	N/A	3.35794	N/A	3.41559	N/A	3.33261	3.37203	3.60023	3.37329	N/A	N/A	3.57112	3.3242	3.27676	3.24512	3.36412	3.39713	3.42908
sodB	3.39147	3.3767	N/A	3.38673	N/A	3.39137	N/A	3.39858	3.40733	N/A	N/A	3.40859	3.42986	3.42951	3.4261	N/A	N/A	3.32705	3.45408	3.27064	N/A	3.36481	N/A	N/A	3.38747	N/A	3.42036	N/A	3.38952	N/A	N/A	3.41018	N/A	N/A	3.3942	N/A	3.40143	3.39504	3.40604	3.37053	N/A	N/A	N/A	3.38438	3.31501	3.39778	3.37642	N/A	3.43523
cdd	3.39306	3.38868	N/A	3.38572	3.44884	3.53019	3.36902	3.352	3.35391	3.49339	3.3018	3.37079	N/A	3.36156	3.4358	3.49749	3.49799	3.37997	3.4132	3.32974	N/A	3.38947	3.55137	3.27432	3.41647	N/A	3.38094	3.40282	3.31084	3.36733	3.45444	3.3721	3.53525	N/A	3.39919	2.99436	3.89027	3.41746	3.44139	3.41817	N/A	3.4445	3.43249	3.4837	3.42131	3.36789	3.39273	3.38836	3.44363
rutR	3.3944	3.38254	3.5332	3.39646	3.43989	3.36764	3.392	3.37642	3.39309	3.43909	N/A	3.35068	3.53319	3.44817	3.39729	3.32241	N/A	3.40535	3.3555	3.39934	N/A	3.36002	3.40059	3.38066	3.19786	3.36065	3.40736	3.35704	3.57745	3.34899	3.404	3.43393	3.43149	N/A	3.37023	3.05973	3.41705	3.40909	3.42381	3.3408	N/A	3.42116	3.45692	3.43521	3.42876	3.36499	3.3906	3.38926	3.37153
mrp	3.39451	3.39255	N/A	3.389	3.50022	3.81756	3.47811	3.35831	3.42374	3.43946	N/A	3.40844	3.98993	3.46543	3.4206	3.48772	N/A	3.33581	3.40956	3.4966	N/A	3.39069	N/A	3.40974	N/A	N/A	3.39602	3.28722	N/A	N/A	N/A	3.4259	3.29809	N/A	3.41642	3.27371	3.3291	3.38561	3.62705	3.36586	N/A	N/A	3.47137	3.43574	3.33922	3.35895	3.37392	3.38252	3.46405
nupC	3.39589	3.39974	N/A	3.38201	N/A	3.43353	3.37215	3.41971	3.48828	3.38966	N/A	3.3825	3.43782	3.51615	N/A	N/A	N/A	3.39152	3.44257	3.38106	N/A	N/A	N/A	3.39337	N/A	N/A	3.30847	N/A	3.43402	N/A	N/A	3.37278	N/A	N/A	N/A	N/A	3.41556	3.36598	3.41069	3.4036	N/A	N/A	N/A	N/A	3.43449	N/A	3.40942	3.42241	3.42845
hipBA	3.39591	3.38001	N/A	3.59656	N/A	3.46534	3.40981	3.38023	3.3572	3.2374	N/A	3.38461	3.52533	3.39097	3.36419	N/A	N/A	3.42114	3.36817	3.3943	N/A	3.36988	3.39784	3.40608	3.44838	N/A	3.39908	3.2716	3.34338	N/A	N/A	3.36757	N/A	N/A	3.45208	N/A	3.39703	3.39316	3.44877	3.37764	N/A	N/A	N/A	3.47194	3.37907	3.34627	3.38154	3.37444	3.44095
hemCDXY	3.39596	3.38386	3.30928	3.39767	3.37184	3.40779	3.45584	3.38975	3.41439	3.4819	3.4287	3.41729	3.59708	3.39342	3.34706	3.44255	3.28575	3.21282	3.3553	3.39049	N/A	3.36679	N/A	3.44635	3.28947	N/A	3.39757	3.37418	3.35539	3.27786	3.51815	3.43943	3.33845	3.41195	3.42057	3.47825	3.41495	3.33318	3.38072	3.40842	N/A	3.39836	3.2868	3.35531	3.41571	N/A	3.39738	3.40779	3.47695
lpoA	3.39639	3.37577	N/A	3.36452	N/A	3.54273	3.37288	3.40684	3.51783	N/A	N/A	3.42592	3.76034	3.33133	3.39016	N/A	N/A	3.37823	3.39653	3.42939	N/A	3.35929	N/A	2.92594	N/A	N/A	3.43856	3.33464	3.33099	N/A	N/A	3.40535	N/A	N/A	N/A	N/A	3.40576	3.43709	3.52763	3.33233	N/A	N/A	N/A	3.38337	3.38453	3.36094	N/A	3.36481	3.505
yejABEF	3.39732	3.35849	3.41114	3.36298	3.3737	N/A	3.39724	3.39279	3.41552	3.42927	3.32795	3.34948	4.09087	3.45934	3.4468	3.51805	3.6615	3.3575	3.4249	3.58228	N/A	3.34614	3.4688	3.4111	3.36849	N/A	3.40115	3.43588	3.40843	3.56286	3.31495	3.42356	3.39146	N/A	3.4003	3.42503	3.3849	3.36449	3.61932	3.39702	N/A	3.53904	3.52436	3.34117	3.36639	3.32691	3.3541	3.39732	3.43034
galU	3.39758	3.36564	3.47343	3.35132	3.38292	3.72786	3.36024	N/A	3.40807	3.3562	3.15756	3.40577	3.91095	3.51664	3.40657	3.55557	3.60098	3.38673	3.38177	N/A	N/A	3.32909	3.52275	3.39815	3.41866	N/A	3.38589	3.33912	3.4005	3.31535	N/A	3.43474	N/A	N/A	3.35749	N/A	3.35737	3.39533	3.60221	3.36526	N/A	N/A	3.51689	3.45544	3.45812	3.33588	3.28946	3.3847	3.37018
ydgH	3.3979	3.38106	N/A	3.2854	3.41936	3.41346	N/A	3.38058	3.3394	N/A	N/A	3.34439	3.50502	3.25981	3.50961	N/A	N/A	3.3854	3.37143	3.39482	N/A	3.38728	N/A	3.39269	3.43887	N/A	3.40705	N/A	3.38673	N/A	N/A	3.43418	N/A	N/A	3.43738	N/A	3.40003	3.42094	3.42355	3.39779	N/A	N/A	N/A	N/A	3.43758	3.32299	3.39951	3.39428	3.44652
yoaH	3.3983	3.32591	N/A	N/A	3.48726	N/A	3.3725	3.35972	3.32292	3.45065	N/A	3.41717	4.30192	3.56034	3.48582	N/A	N/A	N/A	3.44621	3.64446	N/A	3.33307	N/A	N/A	3.28641	N/A	3.39321	3.38449	3.40461	3.27192	3.68576	3.55303	N/A	N/A	3.34904	N/A	3.29314	3.4041	3.81167	3.37852	N/A	N/A	N/A	3.39184	3.38284	3.31438	3.35733	3.37016	3.39709
deoR	3.40259	3.41752	3.43845	3.39304	3.33089	3.56088	3.40275	3.39193	3.4608	3.37977	3.52624	3.37959	3.73224	3.38314	3.38905	3.32189	3.53532	3.39177	3.25819	3.37548	N/A	3.13317	3.42781	3.44907	3.41636	N/A	N/A	3.24881	3.39206	N/A	N/A	3.42174	3.3349	3.55945	N/A	3.50165	3.40843	3.455	3.5043	3.37458	N/A	N/A	3.41065	3.428	3.44328	3.37089	3.37137	3.39513	3.47859
xthA	3.40371	3.39861	N/A	3.42143	3.44735	3.40739	3.39745	3.47753	3.44811	N/A	N/A	3.3041	3.28462	3.39451	3.41603	N/A	N/A	3.3642	3.36529	3.45205	N/A	3.38241	N/A	3.37787	N/A	N/A	3.44206	N/A	3.39181	N/A	N/A	3.4236	N/A	N/A	3.48842	N/A	3.32182	3.41704	3.41794	3.43117	N/A	N/A	N/A	3.44651	N/A	3.58033	3.39701	3.41067	N/A
mgsA	3.40509	3.40115	3.47242	3.51673	3.45814	3.46832	3.35599	3.38381	3.39799	3.48427	N/A	3.38749	3.54636	3.39749	3.34393	N/A	N/A	3.39874	3.43175	3.42019	N/A	3.39528	3.41871	3.47258	3.39126	N/A	3.40717	3.33532	3.36512	3.33157	N/A	3.40212	3.50388	N/A	3.48679	3.45642	3.41235	3.41343	3.40594	3.47604	N/A	N/A	3.41268	3.44599	3.40035	3.39611	3.39596	3.38708	3.44091
ydgD	3.40551	3.39853	3.43512	3.43878	3.39363	3.40546	3.40035	3.4134	3.46708	3.36495	N/A	3.3803	3.58705	3.50014	3.38825	N/A	3.30445	3.42748	3.36399	3.38863	N/A	3.38478	3.43247	3.50358	3.3128	3.36717	3.43484	3.35164	3.44583	3.49033	N/A	3.36616	3.30098	N/A	3.34025	N/A	3.44465	3.42347	3.4365	3.44372	N/A	3.50927	3.41163	3.36025	3.42495	3.34838	3.39877	3.41381	3.41284
argP	3.4074	3.377	3.39896	3.37913	N/A	3.46777	3.45883	3.4222	3.50713	N/A	N/A	2.71365	3.55219	3.42042	3.42937	N/A	N/A	3.39433	3.39583	3.41429	N/A	3.41598	N/A	3.3496	N/A	N/A	N/A	3.33471	3.30124	3.43573	N/A	3.40883	N/A	N/A	3.46821	N/A	3.41063	3.43568	3.47384	3.38989	N/A	N/A	3.59594	3.60366	3.44562	3.38346	3.45664	3.37799	3.49799
adiA	3.40932	3.40679	3.30681	3.39519	3.38496	3.6924	3.38371	3.35329	3.45323	3.58097	N/A	3.52602	3.80487	3.46924	3.43402	3.56057	3.56616	3.31346	3.43496	3.43189	N/A	3.36976	N/A	3.35823	3.41744	N/A	3.3907	3.3722	3.36101	N/A	N/A	3.40562	3.40427	N/A	3.42298	N/A	3.44166	3.40485	3.53628	3.41365	N/A	N/A	3.35906	3.3123	3.67572	3.34053	3.40667	3.39739	3.44487
rhlB	3.40977	3.40357	N/A	3.42444	3.49168	3.45386	3.38534	3.40891	3.42611	N/A	N/A	3.39955	N/A	3.38706	3.4008	3.49254	N/A	3.40015	3.36137	3.42514	N/A	3.38468	N/A	3.43149	3.50151	N/A	3.43996	N/A	3.36207	N/A	N/A	3.38458	3.40505	N/A	3.36495	N/A	3.46783	3.38419	3.4601	3.4359	N/A	N/A	N/A	3.42813	3.43623	3.35744	3.48207	3.36352	3.48816
ydiU	3.41094	3.36111	3.48851	3.40032	3.39236	3.3843	N/A	3.41043	3.40835	3.5535	N/A	3.40326	3.49617	3.42276	3.44028	3.4759	3.33024	3.44053	3.41759	3.43228	N/A	3.40185	3.36204	3.4266	3.46116	N/A	3.4321	3.43872	3.38677	3.46319	N/A	3.37478	N/A	N/A	3.24465	3.40028	3.41055	3.45295	3.44179	3.42854	N/A	N/A	3.51777	N/A	3.28998	3.38502	3.37387	3.41512	3.65553
ybfE	3.41109	3.3858	3.44982	3.46735	3.38224	3.3981	3.43773	3.41424	3.39474	N/A	N/A	3.36546	3.38565	3.41906	3.39734	3.45914	3.35465	3.40579	3.4783	3.27535	N/A	3.32711	N/A	3.33471	3.4044	N/A	3.43609	3.40544	3.40177	N/A	N/A	3.40833	N/A	N/A	3.44375	N/A	3.43572	N/A	3.44749	2.46732	N/A	3.48084	3.26891	3.43265	3.44016	3.3592	3.42128	3.41109	3.4304
pgrR	3.41126	3.39904	N/A	3.35342	3.41028	4.08388	3.40193	3.42809	3.3384	3.39409	N/A	3.43318	4.16185	3.6436	3.46307	3.65466	3.82248	3.39257	3.45577	3.63739	N/A	3.3845	3.37066	3.38391	3.39059	N/A	3.40961	N/A	3.45656	3.40804	3.53332	3.49439	3.48036	N/A	3.45654	N/A	3.32095	3.33131	3.7801	3.34402	N/A	3.74263	3.72269	N/A	3.39082	3.43477	3.36116	3.4142	3.38638
yidHGF	3.41351	3.3808	3.40657	3.36982	3.38051	3.58767	3.38926	3.36522	3.37092	3.33045	3.3284	3.33507	4.03869	3.50593	3.46944	3.66511	N/A	3.39117	3.41674	3.5279	N/A	3.38875	3.47122	3.39898	3.45932	N/A	3.44189	3.3257	3.40483	3.37365	N/A	3.45074	3.44164	N/A	3.39684	N/A	3.43182	3.3872	3.73009	3.42711	N/A	3.71756	3.4738	3.3702	3.42621	3.39495	3.33979	3.39288	3.48414
ydfABC	3.41356	3.42956	N/A	3.45708	3.44049	3.36465	3.4118	3.45008	3.42568	N/A	N/A	3.42386	3.51382	3.45697	3.44961	3.28687	N/A	3.38847	3.41289	3.39597	N/A	3.39338	N/A	3.31072	N/A	N/A	3.43969	3.29656	3.40905	N/A	N/A	3.40291	N/A	N/A	3.28434	N/A	3.42833	3.41502	3.36184	3.40452	N/A	3.41554	N/A	3.41636	3.40978	3.34629	3.37769	3.41945	3.39534
yejK	3.41572	3.39331	3.36798	3.39408	3.41253	3.54004	3.37959	3.44693	3.43491	3.42082	N/A	3.41572	3.57627	3.42164	3.44284	N/A	N/A	3.37565	3.36155	3.42086	N/A	3.40842	3.37231	3.39288	3.31717	N/A	3.39409	3.4542	3.38207	N/A	N/A	3.41659	3.40648	N/A	3.42983	N/A	3.4001	3.33704	3.47508	3.35021	N/A	3.40559	3.48908	3.42941	3.44686	3.36786	3.41387	3.40408	3.49321
ybiV	3.41594	3.40366	3.43137	3.32278	3.47261	3.36541	3.37655	3.41502	3.45355	3.45441	3.34769	3.30252	3.49074	3.38828	N/A	3.53564	3.41053	3.39561	3.38306	3.38565	N/A	3.3712	3.47857	3.49982	3.4269	N/A	3.43297	3.45856	3.34225	3.36655	3.37247	3.34582	3.46035	N/A	3.45752	N/A	3.44534	3.38541	3.35485	3.41214	N/A	3.33934	3.39049	3.42439	3.42185	3.386	3.42396	3.39421	3.45355
ypjD	3.41685	3.41384	3.48304	3.42547	3.46245	3.44472	3.40601	3.30716	3.45066	3.46611	N/A	3.40785	3.54244	3.44325	3.39134	3.43463	3.31406	3.41579	3.39302	3.41515	N/A	3.40848	N/A	3.39969	3.35698	N/A	3.4305	3.32246	3.3772	3.44176	3.31377	3.41209	3.46608	N/A	3.42886	N/A	3.44011	3.43412	3.44234	3.35499	N/A	3.54092	3.35478	3.44703	3.42989	3.38664	3.53877	3.4183	N/A
ratA-yfjF	3.41723	3.37103	N/A	3.40853	3.45246	N/A	3.39526	3.39424	3.41949	3.35776	N/A	3.45692	3.5682	3.43635	3.39402	3.4608	N/A	3.40178	3.37692	N/A	N/A	3.37528	N/A	3.43834	3.4094	N/A	3.50703	3.42086	3.37174	3.52138	N/A	3.39083	3.32993	N/A	3.49532	N/A	3.45606	3.37353	3.3712	3.40089	N/A	N/A	N/A	3.40863	3.41389	3.34161	3.44257	3.37652	3.51566
ydgC	3.41764	3.4112	N/A	3.42739	3.35818	3.40304	3.42555	3.42021	3.50615	N/A	N/A	3.41743	3.45795	3.41521	3.28546	N/A	N/A	3.45337	3.36169	3.41406	N/A	3.38823	N/A	3.4465	N/A	N/A	3.43434	N/A	3.36928	N/A	N/A	3.39345	N/A	N/A	3.41238	N/A	3.42378	3.48014	3.51269	3.38799	N/A	N/A	N/A	3.68189	3.43929	3.3719	3.41074	3.44794	3.47847
yiaJ	3.41808	3.40361	N/A	3.26896	3.42335	3.53792	3.38955	3.42373	3.35629	N/A	N/A	3.42203	3.6624	3.45682	3.39341	N/A	N/A	N/A	3.37195	3.34705	N/A	3.19225	3.48167	3.45882	N/A	N/A	3.43764	3.36035	3.39691	3.49935	3.37686	3.42925	N/A	N/A	3.43132	N/A	3.42251	3.38242	3.51834	3.43622	N/A	N/A	N/A	3.4612	3.85874	3.39338	3.43251	3.41845	3.55733
pitA	3.41951	3.42968	3.36761	3.38828	3.47669	3.35984	3.36838	3.44797	3.4495	3.29407	3.38173	3.42504	N/A	3.42793	3.38085	3.41717	3.39991	3.47828	3.40314	3.41679	N/A	3.41283	3.49032	3.51794	N/A	N/A	3.39808	3.41493	N/A	3.50521	3.43571	3.40734	3.39739	N/A	3.44593	3.44991	3.43932	3.43766	3.44304	3.41691	N/A	3.40599	3.43154	3.41742	3.39035	3.35734	3.44883	3.39549	3.52622
glgS	3.42005	3.39927	N/A	3.4022	N/A	3.55541	3.43536	3.62843	N/A	N/A	N/A	3.39225	3.68874	3.46061	3.48662	N/A	N/A	3.40436	N/A	3.42728	N/A	3.38888	N/A	N/A	3.65122	N/A	3.43346	N/A	3.40223	N/A	N/A	3.62824	N/A	N/A	3.4453	N/A	3.43874	3.41896	3.52318	3.48016	N/A	N/A	N/A	N/A	3.37932	3.40468	3.38996	3.39303	3.43816
ftsYEX	3.42027	3.41433	3.39539	3.30843	3.392	N/A	3.40375	3.40893	3.45629	N/A	N/A	3.44461	3.67655	3.50159	3.46454	N/A	N/A	3.42906	N/A	3.32008	N/A	3.39857	N/A	3.39267	N/A	N/A	3.45865	N/A	3.39516	N/A	N/A	3.44389	N/A	N/A	N/A	N/A	3.39167	3.37256	3.40669	3.40568	N/A	N/A	N/A	3.48069	3.39794	3.38746	3.32969	3.40048	3.44888
hdeAB-yhiD	3.42201	3.44174	N/A	3.44191	N/A	3.31788	3.37109	3.26987	3.57606	N/A	N/A	3.45885	3.59617	3.28966	3.4813	N/A	N/A	3.36776	3.26173	3.37236	N/A	3.22236	N/A	3.48732	N/A	N/A	3.44369	N/A	3.44541	N/A	3.46288	3.24647	N/A	N/A	3.619	3.42363	3.56318	3.32944	3.65526	3.45222	N/A	3.24144	3.68209	3.34749	3.46515	3.35467	N/A	3.38143	3.40054
prlF-yhaV	3.42322	3.41362	3.40712	3.42082	3.36791	3.45909	3.40533	3.36673	3.42639	3.20573	N/A	3.48739	3.57988	3.40557	3.46824	3.44395	3.54575	3.42742	3.39715	3.5665	N/A	3.50347	N/A	3.51179	3.39351	N/A	3.40581	3.38959	3.41088	3.45413	3.3691	3.4244	3.50473	3.40677	3.33979	3.41214	3.46072	3.41398	3.52787	3.41247	N/A	3.37753	3.51286	3.47411	3.41272	3.37453	3.3993	3.39343	3.60152
ppiA	3.42379	3.41942	3.40135	3.42066	3.42388	3.52683	3.57085	3.42407	3.46539	3.52394	N/A	3.3895	3.55397	3.4368	3.43002	N/A	N/A	N/A	3.42162	N/A	N/A	3.41249	N/A	3.38645	3.37648	N/A	3.36956	3.35137	3.48173	N/A	N/A	3.42478	N/A	N/A	3.41434	N/A	3.23233	3.46443	3.39927	3.41149	N/A	N/A	N/A	3.27229	3.47673	3.39044	3.41384	3.45587	3.56327
ybjS	3.42452	3.4095	N/A	3.42198	N/A	3.41334	3.42955	3.41578	3.48155	N/A	N/A	3.39872	3.5124	3.36884	3.36714	N/A	N/A	3.47291	3.41718	3.4274	N/A	3.40629	N/A	3.31968	3.35597	N/A	3.44656	3.42393	3.41174	N/A	N/A	3.35135	N/A	N/A	3.49346	N/A	3.4492	3.44663	3.47848	3.453	N/A	N/A	N/A	3.43208	3.42976	3.40119	3.41331	3.34998	3.56183
rcsC	3.42525	3.45843	N/A	3.44066	3.42172	3.48273	3.397	3.43181	3.5469	N/A	N/A	3.41622	N/A	3.45745	3.45348	3.41824	N/A	3.40597	N/A	3.41646	N/A	3.44957	3.42026	3.43228	3.42088	N/A	3.45644	3.32966	3.37349	N/A	N/A	3.41645	N/A	N/A	3.36401	N/A	3.438	3.45653	3.52518	3.42303	N/A	N/A	3.39638	3.48112	3.42065	3.3905	3.41696	3.41347	3.50517
ydhQ	3.4263	3.44343	N/A	3.39243	N/A	3.58785	3.4255	3.4228	3.41164	N/A	N/A	3.38676	3.71889	3.43194	3.38257	N/A	N/A	3.41325	3.4263	3.37306	N/A	3.39576	N/A	N/A	N/A	N/A	3.46691	N/A	3.47087	N/A	N/A	N/A	N/A	N/A	3.37168	N/A	3.43969	3.41662	3.51165	3.43092	N/A	N/A	N/A	3.40149	3.41867	3.38273	3.39839	3.41403	3.41841
tamAB-ytfP	3.42657	3.36836	3.32159	3.35977	3.34141	4.02674	3.42979	3.41503	3.35939	3.35642	N/A	3.43573	4.06692	3.58273	3.49116	3.4153	3.73228	3.40044	3.46624	3.60573	N/A	3.38253	3.30819	3.38998	3.45486	N/A	3.4409	3.32509	3.42619	3.43914	3.64548	3.51857	3.27964	N/A	3.30586	N/A	3.36094	3.40112	3.86524	3.3893	N/A	N/A	3.6646	3.54488	3.40022	3.36635	3.40683	3.42531	3.45867
rluB	3.42717	3.40677	3.5229	3.39308	3.45469	4.04325	3.42533	3.41964	3.37106	3.3359	3.53654	3.41869	N/A	3.54115	3.5028	3.67474	N/A	3.41862	3.49441	3.64682	N/A	3.43243	3.40686	3.2232	3.42328	N/A	3.43079	3.3663	3.46012	3.31998	3.55402	3.50939	3.53661	3.43158	3.44825	3.3986	3.39549	3.41199	3.77647	3.39873	N/A	3.689	3.53518	3.40912	3.42279	3.42456	3.39386	3.43744	3.51315
ypfJ-tmcA	3.42824	3.41891	3.41875	3.43309	3.42264	3.46644	3.4765	3.43086	3.51376	3.50072	N/A	3.38932	3.51354	3.53065	3.42735	3.35177	N/A	3.40778	3.42232	3.41388	N/A	3.39998	3.55816	3.5387	3.4273	N/A	3.47146	3.41849	3.18036	N/A	3.45701	3.31622	3.34189	N/A	3.40426	3.18791	3.43518	3.43751	3.43627	3.43548	N/A	3.59053	3.35522	3.47791	3.43163	3.42331	3.44263	3.41641	3.44949
yfbV	3.42963	3.39446	3.47716	3.36275	3.44682	3.87465	3.38128	3.39957	3.46105	3.6003	N/A	3.42882	3.89809	3.60163	3.55917	3.45474	N/A	3.36388	3.45108	3.57955	N/A	3.39025	3.31527	3.40319	N/A	N/A	3.50729	N/A	3.29673	3.45977	N/A	3.54378	N/A	N/A	3.39449	N/A	3.39983	3.37105	3.64048	3.4856	N/A	3.67326	3.52441	3.3398	3.38704	3.43607	3.3747	3.39016	3.53572
adeP	3.42991	3.41438	N/A	3.33663	N/A	N/A	N/A	3.42951	3.35789	N/A	N/A	3.45461	N/A	3.29273	3.48213	3.3777	N/A	3.44971	3.46773	3.4485	N/A	3.40831	3.45517	3.39323	3.36414	N/A	3.43031	3.42917	3.41608	3.39027	N/A	3.43298	3.37859	N/A	3.44166	N/A	3.42166	3.39903	3.51017	3.44412	N/A	3.37465	3.50467	3.45902	3.51149	3.38082	3.47118	3.40203	3.53263
ybhQ	3.43105	3.41225	3.4613	3.42109	3.43896	3.76926	3.41812	3.39562	3.45346	3.50034	3.43991	3.46859	3.85959	3.47842	3.46325	3.32965	3.52345	3.41414	3.42407	3.50606	N/A	3.38056	3.48182	3.44819	3.39752	N/A	3.45351	3.18475	3.41845	3.43221	3.46663	3.47659	3.37675	N/A	3.44666	3.36392	3.42664	3.38009	3.60141	3.42732	N/A	3.5868	3.48205	3.48324	3.43594	3.38406	3.42876	3.41968	3.42502
agaR	3.43352	3.42433	N/A	3.39566	N/A	3.37568	3.12071	3.43945	3.44547	N/A	N/A	3.32191	3.39297	3.43907	3.43853	3.51823	N/A	3.38698	3.42209	3.31581	N/A	3.43712	3.49358	3.52028	N/A	N/A	3.46487	N/A	3.40778	N/A	3.40647	3.40666	N/A	N/A	3.35967	N/A	3.45668	3.38593	3.42723	3.41661	N/A	N/A	3.37036	3.43133	3.3469	3.32134	3.48293	3.44111	3.5091
ybgI-pxpBCA-nei	3.43421	3.43627	N/A	3.39344	N/A	N/A	3.40659	3.40216	N/A	N/A	N/A	3.56495	3.67778	3.45387	N/A	N/A	N/A	3.37161	3.41881	2.36902	N/A	3.41535	N/A	N/A	N/A	N/A	3.4305	N/A	N/A	N/A	N/A	3.35296	N/A	N/A	N/A	N/A	3.47351	3.46317	3.47351	3.56911	N/A	N/A	N/A	N/A	3.47545	3.41116	3.45505	3.41444	N/A
ubiG	3.4345	3.41807	3.54176	3.43977	3.53535	3.4223	3.62596	3.41836	3.48928	N/A	N/A	3.39863	N/A	3.48608	3.44709	3.46656	N/A	3.43212	3.43539	3.43969	N/A	3.4232	3.51303	3.468	3.39269	N/A	3.45922	3.33105	3.40702	3.51819	N/A	3.40465	N/A	N/A	3.46959	N/A	3.58133	3.24311	3.44535	3.45506	N/A	N/A	N/A	3.46808	3.43874	3.39575	3.4485	3.42526	3.49571
phoPQ	3.4366	3.40435	N/A	3.43465	3.54082	3.48	3.41626	3.39018	3.43606	N/A	N/A	3.47665	3.55312	N/A	3.39794	N/A	N/A	3.38363	3.35429	3.38211	N/A	3.43224	N/A	3.48926	N/A	N/A	3.46467	N/A	3.37183	N/A	N/A	3.42808	N/A	N/A	3.42552	N/A	3.47427	3.47925	3.4366	3.45931	N/A	N/A	N/A	3.33556	3.42837	3.42437	3.37649	3.44173	3.47926
ydcR	3.43672	3.3738	3.46334	3.3921	3.4081	3.91824	3.39012	3.42744	3.38703	3.36854	3.42044	3.42942	4.03247	3.55392	3.48348	3.6054	3.65603	3.42184	3.44406	3.58695	N/A	3.40235	3.48756	3.37782	3.45893	3.46808	3.4263	3.33882	3.46135	3.5567	3.42761	3.49977	3.32999	3.27264	3.39715	3.42407	3.37855	3.42663	3.64293	3.46529	N/A	3.50843	3.53814	3.44301	3.43672	3.38517	3.41942	3.42025	3.45805
metJ	3.43839	3.1481	N/A	N/A	N/A	N/A	N/A	N/A	N/A	N/A	N/A	N/A	N/A	N/A	N/A	N/A	N/A	N/A	N/A	N/A	N/A	3.44663	N/A	N/A	N/A	N/A	N/A	N/A	N/A	N/A	N/A	N/A	N/A	N/A	N/A	N/A	N/A	N/A	N/A	N/A	N/A	N/A	N/A	N/A	N/A	N/A	N/A	N/A	N/A
yhaH	3.44204	3.45692	N/A	3.44753	3.51699	3.45055	3.45355	3.40546	3.4486	3.38838	N/A	3.40586	3.5578	3.44668	3.39344	3.45333	N/A	3.41326	3.42586	3.43208	N/A	3.41699	N/A	3.51391	3.34414	N/A	3.4599	N/A	N/A	3.53541	N/A	N/A	3.48757	N/A	3.47954	N/A	3.48375	3.45504	3.43475	3.34844	N/A	3.56951	3.35277	3.57206	3.45879	3.40818	3.43383	3.4238	3.41914
manXYZ	3.44267	3.43477	N/A	3.43856	N/A	N/A	N/A	N/A	N/A	N/A	N/A	N/A	N/A	N/A	3.42801	N/A	N/A	3.41663	N/A	3.43409	N/A	3.39967	N/A	N/A	N/A	N/A	3.49443	N/A	3.42129	N/A	N/A	3.50812	N/A	N/A	N/A	N/A	3.40002	3.46411	N/A	3.44497	N/A	N/A	N/A	N/A	3.40655	N/A	N/A	3.47569	3.45334
yohD	3.44325	3.448	3.45564	3.44602	3.54626	3.45496	3.44188	3.39887	3.4722	3.49785	3.43931	3.55296	3.5695	3.45381	3.42468	3.49984	3.49422	3.42785	3.36303	3.45257	N/A	3.41538	N/A	3.49192	3.31807	N/A	3.54303	3.43885	3.38155	3.60029	3.41992	3.40809	3.47009	N/A	3.50268	3.46969	3.47805	3.46486	3.4652	3.45314	N/A	3.51381	3.43186	3.44233	3.4492	3.38548	3.45728	3.42705	3.38037
hcxA	3.44348	3.41357	3.3661	3.41691	3.57186	N/A	3.48374	3.43327	3.34372	3.44348	N/A	3.41381	N/A	3.45203	3.50542	N/A	N/A	3.40927	3.54044	3.4902	N/A	3.41729	3.29795	3.40979	3.45907	N/A	3.42596	3.40493	3.44438	3.47923	N/A	3.49777	N/A	3.59108	3.43156	3.51525	3.41606	3.40216	3.63209	N/A	N/A	N/A	3.66688	3.40297	3.47865	3.36732	3.44569	3.31627	3.56277
fkpA	3.44559	3.41677	N/A	3.50685	N/A	3.43254	3.3539	N/A	3.50626	N/A	N/A	3.46769	3.62162	3.40053	3.55066	N/A	N/A	3.42816	3.39417	3.35775	N/A	3.44726	N/A	N/A	N/A	N/A	3.56312	N/A	3.41555	N/A	N/A	3.35993	3.44698	N/A	3.54438	N/A	3.44419	3.44418	3.5523	3.45525	N/A	N/A	N/A	N/A	3.5268	3.44797	3.44361	3.48027	3.51418
gyrB	3.44574	3.43879	3.33299	3.30486	3.3919	3.8892	3.38402	N/A	3.41205	3.41183	N/A	3.4408	N/A	3.5661	N/A	N/A	N/A	3.37596	3.50413	N/A	N/A	3.41777	N/A	3.36646	3.47595	N/A	3.42489	N/A	3.46081	N/A	3.54425	3.52158	N/A	N/A	3.33563	N/A	3.39158	3.3849	3.72155	3.41554	N/A	3.70327	3.44574	3.49594	3.42292	3.37331	3.47253	3.44331	3.44684
ldtB	3.44631	3.48854	N/A	N/A	N/A	N/A	N/A	N/A	N/A	N/A	N/A	N/A	N/A	N/A	N/A	N/A	N/A	N/A	N/A	N/A	N/A	N/A	N/A	N/A	N/A	N/A	N/A	N/A	N/A	N/A	N/A	3.31759	N/A	N/A	N/A	N/A	3.48589	N/A	N/A	N/A	N/A	N/A	N/A	N/A	N/A	N/A	N/A	N/A	N/A
ycaC	3.44976	3.42462	3.29541	3.49378	3.52355	3.48097	3.42286	3.4427	N/A	3.44784	N/A	3.34845	3.66919	3.453	3.40007	N/A	N/A	3.41832	3.44135	3.4519	N/A	3.39618	N/A	3.50478	3.43338	N/A	3.48845	N/A	3.38591	N/A	N/A	3.41909	N/A	N/A	3.42436	N/A	3.50535	3.43451	3.49038	3.48222	N/A	N/A	N/A	3.39113	3.41138	3.41562	3.49562	3.50088	3.49802
rnk	3.45186	3.42602	3.33546	3.44942	3.4507	3.4006	3.44119	3.4586	3.48739	3.59617	3.50782	3.54371	3.59829	3.42653	3.46243	N/A	3.49272	3.42559	3.41297	3.42879	N/A	3.40824	3.54927	3.40498	3.42835	N/A	3.45799	3.39552	N/A	3.54503	3.33756	3.41489	3.39237	N/A	3.51021	N/A	3.50631	3.46765	3.47349	3.45905	N/A	N/A	3.40738	3.45642	3.47152	3.39982	3.36311	3.49125	N/A
mobAB	3.45524	3.43646	3.40466	3.43671	N/A	3.72022	3.45227	3.44948	3.44515	3.38261	N/A	3.45009	N/A	3.55983	3.44898	N/A	N/A	3.3815	3.31884	3.50215	N/A	3.40221	N/A	3.46066	3.463	N/A	3.46214	3.39047	3.46014	N/A	N/A	3.46908	3.31999	N/A	3.36245	N/A	3.38219	3.45102	3.40681	3.46903	N/A	N/A	3.35165	3.44477	3.4469	3.41131	3.44065	3.4397	3.44054
mtfA	3.45666	3.40008	N/A	3.37836	N/A	N/A	3.37015	3.5131	N/A	N/A	N/A	3.50086	N/A	3.55629	N/A	N/A	N/A	3.43242	3.56748	3.58285	N/A	3.45666	N/A	N/A	N/A	N/A	3.46358	N/A	3.52951	N/A	N/A	3.48685	N/A	N/A	N/A	N/A	3.43635	3.44264	N/A	N/A	N/A	N/A	N/A	N/A	3.4418	3.42935	N/A	3.46862	3.49334
ycdZ	3.45768	3.39961	3.42245	3.4126	3.40854	3.94547	3.38623	3.42355	3.45889	3.3896	3.40001	3.41728	N/A	3.57587	3.51583	3.67937	N/A	3.39454	3.44902	3.72134	N/A	3.42484	3.35595	3.49373	3.61117	N/A	3.58115	3.63422	3.33666	3.45573	3.45216	3.51681	3.45816	N/A	3.38685	3.50435	4.20095	3.43188	3.66357	3.43625	N/A	3.67944	3.7168	3.36373	3.45192	3.39043	3.60913	3.44623	3.47682
ribC	3.4577	3.40471	3.4444	3.44065	N/A	3.64385	3.39701	3.52736	3.38177	3.47867	N/A	3.42931	3.80393	3.44959	3.39346	N/A	3.53914	3.40751	3.45697	3.28942	N/A	3.44655	3.47616	3.60742	3.57829	N/A	3.34064	3.42185	3.42418	3.70417	N/A	3.43645	3.54926	N/A	3.51108	N/A	3.48329	3.44614	3.57834	N/A	N/A	N/A	3.47012	3.46912	3.43019	3.41328	3.43997	3.45189	3.48287
srmB	3.45799	3.42736	3.31879	3.41653	3.53873	3.89614	3.44225	3.4138	3.39837	3.4705	3.54072	3.42933	4.03622	3.58705	3.52167	3.59973	N/A	3.38138	3.44417	3.56816	N/A	3.4256	3.50004	3.37993	3.41076	N/A	3.43422	3.32657	3.38799	N/A	3.86436	3.53954	3.33224	N/A	N/A	N/A	3.39845	3.43111	3.63478	3.55242	N/A	3.6386	3.47735	3.4866	3.41671	3.3359	3.58071	3.55466	3.56052
yneJ	3.45829	3.44004	3.4198	3.26197	3.3841	3.76767	3.40347	3.44263	3.51555	N/A	N/A	3.39243	3.96747	3.53264	3.49245	3.56529	N/A	3.46976	3.47983	3.5271	N/A	3.42644	N/A	3.3996	3.49345	N/A	3.41526	N/A	3.46262	N/A	N/A	3.5088	N/A	N/A	3.42266	N/A	3.4403	3.45021	N/A	3.42677	N/A	N/A	N/A	N/A	N/A	3.39441	3.52942	3.4576	3.46492
tpiA	3.45846	3.44615	3.39885	3.41964	3.45633	4.00957	3.34404	3.44327	3.378	3.47472	3.29948	3.52202	N/A	3.63985	3.51316	3.65362	3.69973	3.38553	3.5528	3.58533	N/A	3.44796	3.44946	3.41731	3.41899	N/A	3.47512	3.34422	3.47242	3.48518	3.59006	3.56098	3.35054	3.58052	3.42265	3.41356	3.38508	3.45497	3.69093	3.42077	N/A	N/A	3.62205	3.39613	3.44589	3.41695	3.36624	3.44131	3.45818
dnaQ	3.45861	3.48393	N/A	3.44307	N/A	3.51794	3.3947	3.43605	3.51124	3.40745	N/A	3.41924	3.62352	3.45846	3.3734	N/A	N/A	3.46965	3.40592	3.66601	N/A	N/A	N/A	3.45491	3.48577	N/A	3.44697	N/A	N/A	N/A	N/A	3.44892	N/A	N/A	3.41716	N/A	3.49747	3.45237	3.5225	3.42487	N/A	3.49161	N/A	3.37573	3.43296	3.47239	3.49805	3.44438	3.5064
smpB	3.45926	3.43945	N/A	3.4285	3.56152	3.59139	3.42529	3.39777	3.43512	N/A	N/A	3.39898	3.70592	3.4859	3.42894	3.49502	N/A	3.44741	3.40666	N/A	N/A	3.42955	N/A	3.40038	3.42549	N/A	3.49363	N/A	3.46214	N/A	N/A	3.44453	N/A	N/A	3.4894	N/A	3.4986	3.4512	3.55836	3.56043	N/A	N/A	3.59139	3.45258	N/A	3.41729	3.45703	3.44171	3.53314
bssS	3.46091	3.49523	3.53032	3.46675	N/A	3.46642	3.47741	3.37954	3.53244	N/A	N/A	3.41821	N/A	3.49173	3.42657	3.44283	N/A	3.4423	3.41832	3.61984	N/A	3.43435	N/A	3.45197	3.44923	N/A	3.45617	N/A	3.46323	N/A	N/A	3.4249	3.51833	N/A	3.4637	N/A	3.58589	3.45137	3.57404	3.48835	N/A	N/A	N/A	3.60868	3.48103	3.44522	3.43879	3.43437	3.49378
kefGB-yheV	3.46118	3.42844	3.47075	3.35088	3.39033	3.95153	3.45364	3.40466	3.40727	3.42849	3.44594	3.46147	4.05654	3.56662	3.43814	N/A	N/A	3.43958	3.5361	3.62702	N/A	3.41869	3.40466	3.42432	N/A	N/A	3.43466	3.43715	3.44727	N/A	3.51638	3.37056	3.38336	N/A	3.4794	N/A	3.4325	3.41038	3.64599	3.45229	N/A	N/A	N/A	3.37582	3.44695	3.41849	3.48122	3.5028	3.50063
yciK-btuR	3.46127	3.47354	N/A	N/A	3.46182	3.47292	3.46127	3.47596	3.56755	3.52507	N/A	3.48847	3.53147	3.4961	3.49994	3.41855	N/A	3.44257	N/A	3.49128	N/A	3.43338	N/A	3.46731	N/A	N/A	3.48129	3.54905	3.43796	N/A	N/A	3.45913	N/A	N/A	3.44832	N/A	3.48485	3.44237	3.46781	3.43965	N/A	N/A	N/A	3.27665	3.46646	3.48529	3.45127	3.60429	3.48645
mglBAC	3.46194	3.46377	N/A	3.45841	3.47441	3.44783	3.44796	3.4456	3.41047	N/A	N/A	3.38547	3.51835	3.49591	3.42044	3.6072	N/A	3.44231	3.46769	3.45953	N/A	3.43749	N/A	3.47978	3.57451	N/A	3.48795	3.36525	3.47887	3.12275	N/A	3.48566	N/A	N/A	3.48909	N/A	3.46888	3.46489	3.46194	3.50248	N/A	3.62943	3.44099	3.45804	3.38654	3.38406	3.46588	3.47252	3.53362
ycgX	3.46288	3.47579	3.5036	3.39176	3.49201	3.41829	3.45244	3.45094	3.46877	3.54289	N/A	3.45306	3.42974	3.43892	3.30786	3.50483	3.39344	3.47715	3.47236	3.43637	N/A	3.46665	3.45782	3.44155	3.47408	N/A	3.41469	3.45374	3.41344	3.46466	3.54023	3.41146	3.40522	N/A	3.5534	N/A	3.46113	3.47446	3.45718	3.46288	N/A	3.41701	3.40342	3.52675	3.43456	3.13206	3.49198	3.45323	3.39183
mqsRA	3.46481	3.44665	N/A	3.45574	3.51587	3.4722	3.4786	3.44436	3.53213	N/A	N/A	3.46472	3.56279	3.46099	3.43795	N/A	N/A	3.44036	3.45679	3.65706	N/A	3.43113	N/A	3.52037	3.47091	N/A	3.53549	N/A	3.45067	3.32914	N/A	3.43458	N/A	N/A	3.43355	N/A	3.48566	3.46189	3.4456	3.38849	N/A	3.59175	3.37973	3.55392	3.4898	3.37713	3.44652	3.47093	3.53385
yabI	3.46603	3.44153	3.53965	3.42535	3.43522	4.07724	3.45173	3.42518	3.4324	3.41473	3.55116	3.43657	4.22259	3.59853	3.50858	3.68162	N/A	3.4138	3.50073	3.66738	N/A	3.43863	N/A	3.36158	3.50617	N/A	3.4655	3.42548	3.48316	3.53159	3.49954	N/A	3.46655	3.4064	3.49463	3.45904	3.40665	3.44724	3.78863	3.44481	N/A	3.72769	3.59775	3.53706	3.50453	3.37784	3.45411	3.5202	3.4984
osmC	3.46636	3.47232	3.46597	3.40038	3.61558	3.44435	3.40358	3.44176	3.54585	3.52497	3.49582	3.46263	3.6464	3.4882	3.44003	3.55354	N/A	3.43681	3.39486	3.4447	N/A	3.41933	N/A	3.53616	3.45144	N/A	3.55074	3.3494	3.39612	N/A	3.40124	3.41915	3.57883	N/A	3.40695	3.51939	3.48983	3.50678	3.48153	3.80295	N/A	3.42347	3.55495	3.43021	3.53388	3.45999	3.45964	3.45076	3.60435
rluC	3.46706	3.47082	3.497	3.44823	N/A	3.45664	3.44892	3.46396	3.45855	N/A	N/A	3.37305	3.62497	3.49357	3.52171	N/A	N/A	3.45181	3.4057	3.52349	N/A	N/A	N/A	3.46441	N/A	N/A	3.45634	N/A	3.44566	3.48596	N/A	3.44926	3.54217	N/A	N/A	3.43415	3.49059	3.46617	N/A	3.45951	N/A	3.48025	N/A	3.449	3.4109	3.46781	3.63223	3.32975	3.57431
yjjI	3.46709	3.46801	3.41964	3.50532	3.5427	3.40735	3.44327	3.44422	3.49023	3.5231	N/A	3.50061	3.60187	3.50563	3.46329	N/A	3.42188	3.42659	3.46756	3.47071	N/A	3.45984	3.35538	3.52321	3.29289	N/A	3.50748	3.33762	3.43639	3.55276	N/A	3.53546	3.43727	N/A	3.482	N/A	3.53984	3.47912	3.46441	3.47791	N/A	N/A	3.37375	3.46543	3.45538	3.42944	3.50335	3.4606	3.4738
trxC	3.4672	3.48505	3.42958	3.49402	N/A	3.55431	3.54838	3.37327	3.48573	N/A	N/A	3.41265	3.74358	3.4317	3.53145	N/A	N/A	3.45784	3.36576	3.48698	N/A	3.46199	3.50201	N/A	N/A	N/A	3.51219	N/A	3.51844	N/A	N/A	N/A	N/A	N/A	3.4672	N/A	3.42682	3.47741	N/A	3.4831	N/A	N/A	3.62578	N/A	2.98663	3.45962	3.48315	3.48971	3.60086
lexA-dinF	3.46805	3.43983	3.44185	3.5023	3.38736	3.67482	3.43842	3.45795	3.46292	3.50635	3.4794	3.46847	3.7032	3.49234	3.59197	3.4848	N/A	3.47034	3.46411	3.48251	N/A	3.45649	3.54669	3.47606	3.36503	N/A	3.45938	3.46598	3.46037	3.51056	3.45237	3.46046	3.46793	N/A	3.44986	3.52431	3.49604	3.45439	3.5238	3.43913	N/A	N/A	3.51416	3.51603	3.46805	3.28166	3.45396	3.46011	3.50006
galETKM	3.46917	3.40182	3.46627	3.49896	3.54782	3.47663	3.51832	3.49738	3.53477	3.51637	3.37457	3.4566	3.46198	3.52833	3.39874	3.59054	3.54606	3.43725	3.51396	3.39929	N/A	3.43005	N/A	3.4436	3.51824	N/A	3.46928	3.46102	3.39692	N/A	3.4751	3.4551	3.47339	N/A	3.45234	3.43977	3.49479	3.48082	3.40827	3.4655	N/A	3.56473	N/A	3.38809	3.5074	3.43589	3.43611	3.51006	3.86591
cytR	3.46922	3.40332	N/A	3.46416	N/A	3.47354	3.40454	3.43558	3.48932	N/A	N/A	3.42606	N/A	3.56444	3.36174	N/A	3.63004	3.43744	3.49916	3.48211	N/A	3.5564	N/A	N/A	3.49365	N/A	N/A	N/A	3.5326	N/A	N/A	3.45672	N/A	N/A	N/A	N/A	3.17217	3.51808	N/A	N/A	N/A	N/A	3.3134	3.48777	3.50668	3.45207	3.38741	3.48874	3.53985
cysS	3.46959	3.46108	3.44059	3.42465	3.41053	3.82239	3.46481	3.45063	3.46081	N/A	N/A	3.46412	N/A	3.56254	3.51474	3.50604	3.711	N/A	3.53016	3.57863	N/A	3.45244	3.54136	3.5097	3.46838	3.41097	3.46926	3.34278	3.43779	3.52728	N/A	3.50011	3.56129	3.5119	3.50447	N/A	3.4642	3.50236	N/A	3.36865	N/A	N/A	3.59364	3.50293	3.43708	3.44597	3.35892	3.455	3.54714
glpD	3.47011	3.46889	3.45644	N/A	3.56179	3.48474	3.4583	3.42646	3.48029	3.51508	N/A	3.42614	3.67377	3.45247	3.40908	N/A	N/A	3.43907	3.4832	3.4379	N/A	3.43382	N/A	3.43558	3.55118	N/A	3.50282	3.6449	3.4743	N/A	N/A	3.47612	N/A	N/A	3.43535	N/A	3.47169	3.45137	3.56268	3.42669	N/A	3.51074	N/A	3.40552	3.4551	3.44154	3.48204	3.42915	N/A
argF	3.47101	3.47838	3.48399	3.52709	N/A	3.48734	3.46502	3.4682	3.42824	3.37881	3.36688	3.43644	N/A	3.49328	3.43875	N/A	N/A	3.43195	3.53165	3.45286	N/A	3.47261	3.40554	3.4714	3.48146	N/A	3.44115	N/A	3.46664	3.56893	N/A	3.41108	N/A	N/A	3.51287	N/A	3.437	3.43391	3.54596	3.44284	N/A	N/A	3.48373	3.3872	3.51324	3.47001	3.48884	3.48342	3.57298
ettA	3.47161	3.50982	N/A	3.47969	3.46771	3.47983	3.51406	3.48921	3.48081	N/A	N/A	3.51489	3.54138	3.46368	3.45868	N/A	N/A	3.47044	3.43055	3.4271	N/A	3.40122	N/A	3.51102	3.39875	N/A	3.513	3.45471	3.4582	3.55347	N/A	3.46118	3.62657	N/A	3.44714	N/A	3.51998	3.45519	3.62891	3.47161	N/A	N/A	3.43147	3.36455	3.48652	3.4266	3.46921	3.45528	3.53658
yedP	3.47182	3.42477	N/A	3.45574	3.414	3.87008	3.39391	3.39815	3.51893	3.46354	N/A	3.33482	3.96347	3.56385	3.47182	N/A	N/A	3.4001	3.46481	3.50124	N/A	3.4176	3.41602	3.41646	3.66208	N/A	3.49623	3.40271	3.43345	3.30759	N/A	3.52291	N/A	N/A	3.54888	3.65486	3.51092	3.45701	3.61013	3.45796	N/A	3.82748	3.58814	3.397	3.44097	3.39938	3.50587	3.48212	3.54519
lysA	3.47394	3.50713	3.52825	3.44719	3.4864	3.35211	3.54748	3.36414	3.63675	3.40265	3.48609	3.42597	3.41355	3.47386	3.45288	3.46333	3.42429	3.48109	3.46923	3.39418	N/A	3.48636	3.48199	3.53062	3.43222	N/A	3.51348	3.3233	3.46645	3.661	3.3966	3.46239	3.49354	N/A	N/A	3.47089	3.52006	3.49661	3.44053	3.54741	N/A	3.35089	3.42874	3.495	3.54276	3.44872	3.50378	3.46865	3.60138
amn	3.47415	3.51441	N/A	3.4531	3.54438	3.61502	3.45834	3.46501	3.53308	N/A	N/A	3.50058	3.19871	3.47933	3.44295	N/A	N/A	3.45843	3.44725	3.54167	N/A	3.36433	N/A	N/A	N/A	N/A	3.47894	N/A	3.47743	N/A	N/A	3.52444	N/A	N/A	3.47491	N/A	3.46673	3.47172	3.5464	3.47838	N/A	N/A	3.79456	3.53835	3.48535	3.45481	3.44652	3.47682	N/A
mscL	3.47774	3.48716	3.47159	3.50792	3.4472	3.29469	3.50336	3.46048	3.55164	N/A	3.49137	3.42189	3.68698	3.48831	3.47857	3.51627	N/A	3.47209	3.43193	3.45687	N/A	3.47506	3.38844	3.46623	3.43825	N/A	3.51755	3.34613	3.43944	3.58619	N/A	3.43145	N/A	N/A	3.44389	3.48393	3.53148	3.54548	3.58345	3.48904	N/A	3.64977	3.61153	3.44373	3.48604	3.38951	3.48288	3.43471	3.55654
ndk	3.47907	3.46251	3.48344	3.44146	N/A	3.79958	3.47326	N/A	3.39162	3.36686	N/A	3.45627	3.85338	3.52815	3.50494	N/A	N/A	3.46352	3.55189	3.50381	N/A	3.45873	N/A	3.41362	3.53513	3.56108	3.4942	N/A	3.42388	N/A	N/A	3.5715	N/A	N/A	3.41439	N/A	3.57006	3.45543	3.57971	3.47258	N/A	N/A	N/A	3.40279	3.50508	3.46634	3.47302	3.48154	N/A
fabR-yijD	3.47917	3.47455	N/A	3.47848	3.55892	N/A	3.50144	3.44499	3.45404	3.46314	N/A	3.42277	3.64904	3.50209	3.48729	N/A	N/A	3.45975	3.44562	3.47096	N/A	3.2858	N/A	3.52232	N/A	N/A	3.48026	N/A	3.45926	N/A	N/A	3.44391	N/A	N/A	3.50773	N/A	3.40242	3.47725	N/A	3.50352	N/A	N/A	N/A	3.43869	3.59597	3.47187	3.53477	3.46166	3.56433
ushA	3.47987	3.43655	N/A	3.43171	3.48743	4.18955	3.44205	3.43497	3.42178	3.40434	N/A	3.44405	4.21962	3.63216	3.39393	N/A	N/A	3.37566	3.56833	3.7075	N/A	3.44248	3.45512	3.4686	3.36204	N/A	3.54564	N/A	3.50068	N/A	N/A	3.45115	N/A	N/A	3.47693	N/A	3.42945	3.47971	3.85986	3.48024	N/A	N/A	3.73801	3.5416	3.4639	3.42449	3.45483	3.50604	3.4376
dnaX	3.48188	3.44777	3.37008	3.40669	3.48095	3.45707	3.44759	3.47503	3.53211	3.4631	3.4222	3.47326	3.57252	3.48224	3.47736	3.5039	N/A	3.54297	3.45586	3.47243	N/A	3.47336	3.42757	3.6281	3.43873	N/A	3.50618	3.49978	3.47652	3.37255	N/A	3.46854	3.50237	N/A	3.49663	N/A	3.51963	3.47897	3.47999	3.48033	N/A	N/A	N/A	3.36399	3.49495	3.42185	3.45897	3.42353	3.64655
oxyR	3.48192	3.48789	3.48386	3.53761	3.69951	3.54905	3.49076	3.48323	3.48579	3.50334	3.45643	3.47038	3.59551	3.5516	3.42753	3.38575	3.49044	3.46456	3.45792	3.48236	N/A	3.42381	3.48119	3.48246	3.48135	N/A	3.50975	3.47682	3.45728	3.49401	3.55393	3.48316	3.55137	N/A	N/A	3.40272	3.49539	3.41258	3.49901	3.47308	N/A	3.54844	3.5068	3.46922	3.37303	3.45092	3.35696	3.49777	3.57239
ybaN	3.4822	3.50706	3.49085	3.45088	3.66411	3.69648	3.52697	3.46224	3.45411	3.5174	N/A	3.45572	3.84594	3.52163	3.47923	3.56313	N/A	3.42541	3.51268	N/A	N/A	3.56984	3.4273	3.44176	3.46847	N/A	3.46164	3.42857	3.47424	3.51358	N/A	3.48416	3.38181	N/A	3.47188	3.56049	3.47612	3.47803	3.58911	3.45568	N/A	3.66977	3.35107	3.46508	3.536	3.42316	3.44287	3.46045	3.55027
fepDGC	3.4824	3.5312	N/A	3.4873	3.53928	3.47664	3.48472	3.52568	3.54281	N/A	N/A	3.42582	3.70717	3.4352	3.53649	3.52794	3.52748	3.48081	3.39064	3.4555	N/A	3.46272	N/A	3.69986	3.52588	N/A	3.44744	N/A	3.5078	N/A	N/A	3.43234	3.53627	N/A	N/A	3.4824	3.46248	3.50448	3.49762	3.5064	N/A	N/A	N/A	N/A	3.51474	3.42945	3.47779	3.51794	3.53166
slyA	3.48269	3.46229	N/A	3.48825	3.60071	3.53894	3.63366	3.45874	3.45399	3.47903	N/A	3.4939	3.60547	3.49102	3.50636	3.48368	3.4308	3.45588	3.47574	3.47109	N/A	3.48209	N/A	3.45731	3.54983	N/A	N/A	3.53153	3.44101	N/A	N/A	3.46307	N/A	N/A	3.43915	N/A	3.50025	3.46529	3.46001	3.466	N/A	3.51143	N/A	3.48424	3.48972	3.45511	3.49219	3.44512	3.547
trmL	3.48339	3.47725	3.39213	3.49453	3.55703	3.50259	3.47109	3.48689	3.51882	3.51538	3.52084	3.52646	3.59457	3.4461	3.4738	N/A	N/A	3.35158	3.38748	3.48285	N/A	3.44534	3.5701	3.50649	3.54378	N/A	3.49184	3.54923	3.48366	3.46439	3.40377	3.47204	3.52183	N/A	3.48797	3.46283	3.43911	3.50767	3.49981	3.47279	N/A	3.49885	3.48336	3.50437	3.49218	3.44241	3.48074	3.46156	3.57355
opgB	3.48415	3.46056	N/A	3.46094	N/A	3.46858	3.45309	3.47163	3.52113	N/A	N/A	N/A	N/A	2.99888	3.46945	N/A	N/A	3.4829	N/A	3.49419	N/A	3.42582	N/A	N/A	N/A	N/A	3.44919	3.50743	3.47566	N/A	N/A	3.46956	N/A	N/A	N/A	N/A	3.50049	3.46147	N/A	3.50383	N/A	N/A	N/A	N/A	3.37188	3.44312	3.45949	3.48239	3.58583
hemA-prfA-prmC	3.48453	3.46755	3.50069	3.48237	3.41083	3.57341	3.45767	3.48649	3.43712	3.43987	3.47111	3.45372	3.691	3.49999	3.51805	3.53173	3.52156	3.45811	3.44502	N/A	N/A	3.461	3.50777	3.47932	3.47777	N/A	3.49893	3.49914	3.39017	3.50335	N/A	3.43244	3.48536	N/A	3.4959	3.38292	3.49316	3.48612	3.5176	N/A	N/A	3.44824	3.51241	3.51372	3.43436	3.40879	3.49739	3.47645	3.56991
allR	3.48463	3.44154	3.50804	3.44248	3.54606	N/A	N/A	3.45968	2.87047	3.36412	3.38124	N/A	4.13537	3.58395	3.50367	3.63713	3.74712	3.46094	3.49098	3.65107	N/A	3.27034	3.4473	3.38378	3.49878	N/A	3.47811	3.39049	3.47652	3.42757	3.57717	3.60985	3.51001	N/A	3.4605	3.4705	3.49654	3.48025	3.74293	3.44006	N/A	3.68114	3.57133	3.60466	3.44896	N/A	3.5686	3.46635	3.54861
yggE	3.48476	3.4261	3.45095	3.46555	3.60372	4.03443	3.47419	3.45133	3.41793	3.48545	3.2385	3.64951	4.21964	3.58838	3.50649	3.74569	3.67436	3.42567	N/A	3.62869	N/A	3.46866	N/A	3.35422	3.48623	N/A	3.50156	3.53378	3.50299	N/A	3.50209	3.53786	N/A	N/A	3.58119	N/A	3.5187	3.47026	3.77552	3.43146	N/A	3.74972	3.52508	3.45437	3.45767	3.41461	3.49843	3.48936	3.42879
elaA	3.48546	3.45463	3.54379	3.48546	3.41685	3.75816	3.48029	3.42579	3.51205	3.45852	3.49883	3.45125	N/A	3.50839	3.45327	N/A	3.49575	3.38231	3.49945	3.54177	N/A	3.43891	3.73021	3.44751	3.58761	N/A	3.49583	3.37324	3.47559	3.534	N/A	3.51382	N/A	N/A	3.51699	3.55362	3.50269	3.49105	3.69757	3.44305	N/A	3.58176	3.56365	3.42909	3.49344	3.41922	3.50374	3.46973	3.51799
purT	3.48607	3.47509	N/A	3.47379	3.54158	3.45982	3.5457	3.45488	3.48668	N/A	N/A	3.43844	3.4962	3.46302	3.42888	N/A	N/A	3.49423	3.53494	3.49099	N/A	3.43928	N/A	3.45041	3.50166	N/A	3.49002	N/A	3.47185	3.46196	N/A	3.73119	3.3228	N/A	3.47535	N/A	3.52169	3.4877	3.47707	3.48546	N/A	N/A	N/A	3.3746	3.40517	3.41518	3.47418	3.48937	3.59083
focA-pflB	3.48758	3.49957	N/A	3.47247	3.44708	3.31189	N/A	3.52348	3.54862	N/A	N/A	3.39597	3.75402	3.51294	3.52128	N/A	N/A	3.51066	3.49396	3.37887	N/A	3.46874	3.56558	3.46754	3.46915	N/A	3.48354	N/A	3.5348	N/A	N/A	3.4536	N/A	N/A	3.48743	N/A	3.45055	3.49518	3.6469	3.47304	N/A	N/A	3.45238	3.55404	3.49129	3.44906	N/A	3.46407	N/A
yhhN	3.4891	3.47814	3.58803	3.50176	3.6118	3.51179	3.45563	3.46777	3.5349	3.5168	3.42489	3.50672	3.61265	3.52276	3.44798	3.46528	3.55062	3.49644	3.48549	3.52731	N/A	3.46715	3.50911	3.46078	3.41356	N/A	3.47192	3.56831	3.51899	N/A	N/A	3.4891	3.52077	N/A	3.48274	N/A	3.49163	3.49966	3.45741	3.50959	N/A	N/A	3.4029	3.49456	3.50742	3.46064	3.61086	3.47044	3.53897
rfaD-waaFCL	3.48979	3.45883	N/A	3.46782	N/A	3.46536	3.47966	3.49375	N/A	N/A	3.31997	3.45584	3.58009	3.52231	3.45834	N/A	N/A	3.53945	3.48127	3.43102	N/A	3.3398	N/A	3.55828	3.50834	N/A	3.49915	3.38564	3.44772	N/A	N/A	3.45575	3.4404	N/A	3.56217	N/A	3.50861	3.51403	3.48199	3.48192	N/A	N/A	3.43968	3.50284	3.4966	3.45775	3.52201	3.51529	3.60299
yjbD	3.49044	3.50298	3.44089	3.58222	3.44108	3.49165	3.47977	3.54503	3.50594	3.47627	N/A	3.48519	3.6636	3.43158	3.5055	3.32926	3.52756	3.41469	3.50585	3.50594	N/A	3.4825	3.52826	3.57543	N/A	N/A	3.49484	3.67733	3.53198	3.55509	N/A	3.48544	N/A	N/A	3.44889	N/A	3.43259	3.50054	3.49394	3.49252	N/A	N/A	3.53423	3.55307	3.51363	3.43951	3.4668	3.48392	3.57493
potFGHI	3.49262	3.47187	N/A	3.4906	N/A	3.58515	3.46429	3.46418	3.4179	N/A	N/A	3.49605	3.61569	3.54277	3.4601	N/A	N/A	3.518	3.54317	3.51851	N/A	3.50744	N/A	3.34947	N/A	N/A	3.48214	3.29416	3.52566	3.43748	N/A	3.51224	N/A	N/A	3.46464	N/A	3.45394	3.4852	3.53475	3.49317	N/A	N/A	N/A	N/A	3.47199	3.45889	3.46299	3.5021	3.51908
deoCABD	3.49329	3.45796	3.49792	3.47349	N/A	4.06939	3.48121	3.45375	3.4179	3.31841	N/A	3.47923	4.05925	3.608	3.56039	N/A	N/A	3.44414	3.57044	3.68105	N/A	3.48539	N/A	3.38167	3.51157	N/A	3.62562	3.48006	3.50318	N/A	N/A	3.57258	3.52378	N/A	3.50173	N/A	3.65312	3.46302	3.89854	3.41609	N/A	N/A	N/A	3.51391	3.43648	3.45103	3.454	3.50196	3.46448
pepN	3.49644	3.46663	3.40173	3.46894	3.26719	3.92242	3.47034	3.45922	3.47415	3.50947	3.50362	3.4981	4.05006	3.59303	3.51432	3.69009	3.63857	3.4535	3.51017	N/A	N/A	3.47898	3.49446	3.4948	3.42601	N/A	3.50383	3.49064	3.51694	3.56102	3.49104	3.54633	3.54657	N/A	3.53134	3.48484	3.44192	3.47281	3.66684	3.37991	N/A	3.67516	3.45119	3.455	3.48596	3.45127	3.47006	3.47833	3.50044
ytfB	3.49796	3.47783	3.45925	3.44253	3.60672	4.01038	3.51064	3.43939	3.44435	3.59144	N/A	3.56634	4.08373	3.60188	3.52372	3.82629	N/A	3.45504	3.47521	3.63968	N/A	3.46391	3.43395	3.66761	3.37068	N/A	3.52514	3.38482	3.50486	N/A	N/A	3.53479	3.51897	N/A	3.43379	N/A	3.48334	3.49365	3.77189	3.48219	N/A	3.95898	3.68417	3.4982	3.49872	3.43314	3.53848	3.42539	3.49943
bhsA	3.49846	3.50139	N/A	3.38615	3.52311	3.92699	3.47388	3.49072	3.58526	3.50054	3.521	3.46856	4.06445	3.60635	3.58305	3.69589	N/A	3.41415	3.42493	3.63457	N/A	3.47305	3.42749	3.22301	3.46141	N/A	3.43683	3.51979	3.55988	N/A	N/A	3.55458	N/A	N/A	3.56589	N/A	3.46175	3.51122	3.70868	3.44357	N/A	N/A	3.73752	N/A	3.61972	N/A	3.40816	3.47031	3.48297
stpA	3.50021	3.51045	N/A	3.43675	N/A	3.51549	3.47602	N/A	3.60428	N/A	N/A	N/A	N/A	3.6195	N/A	N/A	N/A	3.53153	N/A	3.52237	N/A	3.47678	N/A	N/A	N/A	N/A	3.42988	N/A	3.38294	N/A	N/A	3.51855	N/A	N/A	N/A	N/A	3.47914	3.51861	N/A	3.44429	N/A	N/A	N/A	N/A	3.54307	3.50745	3.68852	3.50861	3.53449
fepB	3.50026	3.47756	N/A	3.50202	3.4538	3.68296	3.4663	3.4507	3.53902	3.54785	N/A	3.47915	3.81743	3.57582	3.50042	3.7231	3.52343	3.34409	3.44165	3.56596	N/A	3.46859	3.54368	3.47638	N/A	N/A	3.48645	N/A	3.45696	N/A	N/A	3.50273	3.45087	N/A	3.52058	N/A	3.50745	3.47345	3.50804	3.45887	N/A	N/A	N/A	3.66111	3.49959	3.43359	3.5047	3.47816	3.53729
mfd	3.5006	3.48923	3.56958	N/A	3.40799	3.51665	3.47064	3.48464	3.51603	3.5181	3.49708	3.5268	3.53605	3.53977	3.498	3.45367	N/A	3.5181	3.52159	3.45613	N/A	3.47052	3.51839	3.53658	3.38671	N/A	3.50581	N/A	3.55524	N/A	N/A	3.49273	3.44487	3.37965	3.50104	N/A	3.49874	3.49836	3.50372	3.48478	N/A	N/A	3.42612	3.46374	3.5006	3.4621	3.53312	3.45059	3.55427
trmA	3.50087	3.53478	3.43419	3.51056	N/A	3.57609	3.49257	3.49676	3.49019	3.38224	N/A	3.46876	3.7032	3.50924	3.48743	3.48291	N/A	3.49	3.47402	3.5144	N/A	3.4825	N/A	3.52051	3.47617	N/A	3.61472	3.46927	3.52375	N/A	N/A	3.4885	N/A	N/A	3.71052	N/A	3.49414	3.50259	3.53039	3.49918	N/A	N/A	3.43126	3.42187	3.50079	3.43248	3.49606	3.50929	3.72384
yrbG-kdsDC-lptCAB-rpoN-hpf-ptsN-rapZ-npr	3.50095	3.50079	N/A	3.50103	N/A	3.41174	3.46468	3.48833	3.54208	3.55308	N/A	3.62386	3.58346	3.47834	3.39661	N/A	N/A	3.44692	3.47125	3.45006	N/A	3.45969	N/A	N/A	N/A	N/A	3.50689	3.4429	3.33247	N/A	N/A	3.42202	N/A	N/A	3.4827	3.798	3.51289	3.50019	3.47487	3.50411	N/A	3.80415	N/A	3.51135	3.50087	3.50004	3.49695	3.52974	3.51436
sohB	3.50141	3.48759	3.52978	3.50828	3.41148	3.58245	3.49136	3.46856	3.56994	3.59631	3.48813	3.53533	N/A	3.49036	3.456	N/A	N/A	3.4669	3.5805	3.67906	N/A	3.46403	N/A	3.48478	N/A	N/A	3.51804	N/A	3.45683	N/A	N/A	3.4822	N/A	N/A	3.50932	3.58327	3.52647	3.52029	3.82693	3.59001	N/A	N/A	3.52506	3.40906	3.48425	3.48517	3.41117	3.50372	3.55096
rph-pyrE	3.50142	3.50856	3.46344	3.50771	3.64081	3.50814	3.50018	3.47713	3.49574	3.43034	3.56794	3.47112	3.5393	3.48121	3.5243	3.50896	N/A	3.50142	3.4754	3.47343	N/A	3.49784	3.45461	3.58745	3.48962	N/A	3.52294	3.4884	3.49804	N/A	3.58712	3.45052	3.63206	N/A	3.49938	3.50657	3.55065	3.51091	3.54415	3.50649	N/A	N/A	3.55472	3.53516	3.50422	3.45581	3.50189	3.5066	3.6394
ybhL	3.50206	3.49545	3.42693	3.51626	3.48141	3.55875	3.45013	3.47223	3.55937	3.54029	3.45685	3.47004	3.62786	3.51154	3.46337	3.51194	3.37893	3.47485	3.46792	3.49113	N/A	3.46345	3.5421	3.49096	3.52104	N/A	3.50719	3.41312	3.45086	3.63896	3.42811	3.4729	3.44021	N/A	3.52297	3.60897	3.54198	3.4211	3.53333	3.49361	N/A	N/A	3.58214	3.50288	3.50204	3.43713	3.51613	3.4832	3.56676
yfiF	3.50318	3.48181	N/A	3.47004	N/A	4.02681	3.47773	3.49687	3.46886	N/A	N/A	3.39515	4.14465	3.62515	3.40721	N/A	N/A	3.46619	3.56563	3.56819	N/A	3.51692	N/A	N/A	N/A	N/A	3.46988	N/A	3.48727	N/A	N/A	3.57848	N/A	N/A	N/A	N/A	3.48834	3.4752	3.5615	3.49424	N/A	N/A	N/A	N/A	3.48451	3.71097	3.4883	3.48487	3.59478
yfeCD	3.50366	3.51139	N/A	3.51955	3.52154	3.5471	3.502	3.46344	3.59694	N/A	N/A	3.56425	3.69046	3.50539	3.52245	N/A	N/A	3.42473	3.51168	3.52147	N/A	3.47311	N/A	3.53189	N/A	N/A	3.53788	N/A	3.51425	N/A	N/A	3.50529	N/A	N/A	N/A	N/A	3.5136	3.38024	3.44534	3.27854	N/A	N/A	N/A	3.52224	3.52652	3.44026	3.59666	3.51614	3.54935
ybjL	3.50396	3.51369	N/A	3.45905	3.61789	3.5103	3.51874	3.50983	N/A	N/A	N/A	3.44043	3.61508	3.42147	3.43526	N/A	N/A	3.51464	3.43465	3.52722	N/A	3.53346	N/A	N/A	N/A	N/A	3.55766	3.51092	3.44293	N/A	N/A	3.4793	N/A	N/A	N/A	N/A	3.5383	3.49396	N/A	3.48281	N/A	N/A	N/A	N/A	3.53567	3.43449	3.59119	3.5124	3.53587
pldB-yigL	3.50531	3.50353	3.39429	3.52106	3.47897	3.51969	3.51107	3.4985	3.51139	3.53689	N/A	3.42189	3.57014	3.50586	3.50536	3.49361	N/A	3.47671	3.51099	3.48307	N/A	3.55191	3.49085	3.5846	3.55132	N/A	3.56778	3.41024	3.48516	3.41036	N/A	3.48401	3.47015	N/A	3.49323	N/A	3.52917	3.53014	3.49679	3.49176	N/A	3.5366	3.50407	3.55309	3.53457	3.45581	3.4844	3.49938	3.62306
mnaT-ydcZ	3.50531	3.50347	N/A	3.62203	3.63355	3.96733	3.49631	3.39321	3.60212	N/A	N/A	3.53867	3.91205	3.4546	3.49823	N/A	3.66248	3.489	3.54361	3.55173	N/A	3.48733	N/A	N/A	3.638	N/A	3.51286	3.49791	N/A	N/A	N/A	3.50897	N/A	N/A	3.51064	N/A	3.41865	3.54465	3.58945	3.49774	N/A	N/A	N/A	3.5824	3.49429	3.46994	3.4612	3.50231	3.578
lolB-ispE-prs	3.50586	3.48206	3.42835	3.49853	3.49701	3.6536	3.49009	3.46969	3.50818	3.53371	N/A	3.48122	3.80256	3.48675	3.47253	3.55215	3.5727	3.47142	3.43386	3.49875	N/A	3.49206	3.5583	3.52066	N/A	N/A	3.51282	3.37404	3.74636	N/A	N/A	3.55247	3.5274	N/A	3.4479	N/A	3.50848	3.49204	3.6266	3.49694	N/A	N/A	3.51579	3.46614	3.53591	3.45152	3.57756	3.48286	3.52444
ybjX	3.50842	3.50143	N/A	3.52269	3.65496	3.48507	3.52102	3.5246	3.59321	3.5052	N/A	3.52497	N/A	3.49276	3.5162	3.46175	3.66916	3.41447	3.54174	3.48781	N/A	3.46424	3.54381	3.57972	3.57094	N/A	3.46542	3.44288	3.42021	N/A	N/A	3.47885	3.43398	N/A	3.50794	N/A	3.55575	3.50709	3.51464	3.52566	N/A	N/A	3.41246	3.44836	3.50185	N/A	3.51486	3.50829	3.67759
dgcQ	3.50928	3.50382	3.64228	3.54418	3.51973	3.60868	3.49402	3.51144	3.65751	3.51403	N/A	3.42918	3.82648	3.5457	3.50146	3.53782	N/A	3.43604	3.47222	3.41397	N/A	3.483	3.40566	3.5188	3.42764	3.54383	3.51098	3.46802	3.46608	N/A	N/A	3.54317	3.51051	N/A	3.47191	3.42675	3.54999	3.50734	3.52592	3.498	N/A	3.68638	3.69689	3.52892	3.41019	3.45405	3.52688	3.47582	3.51408
pgsA	3.51027	3.51343	N/A	3.46577	3.43502	3.51448	3.43732	3.50867	3.50575	3.49272	N/A	3.52405	3.40505	3.56546	3.45444	3.55205	N/A	3.51455	3.52769	3.53661	N/A	3.49486	3.60878	3.50598	3.42757	N/A	3.52289	N/A	N/A	N/A	3.55578	3.50847	3.63465	3.43735	3.49425	N/A	3.50541	3.58062	3.51395	3.5085	N/A	N/A	3.50562	3.6231	3.63999	3.45964	3.4695	3.4636	3.62194
ruvAB	3.51411	3.51269	N/A	3.5139	N/A	3.68924	3.53663	3.35251	3.51274	3.51342	3.31299	3.22775	3.90071	3.52465	3.4777	N/A	3.50991	3.49179	3.56809	3.15946	N/A	3.52	3.57337	3.55349	3.51229	N/A	3.55357	3.46763	3.52904	N/A	N/A	3.47118	N/A	N/A	3.63041	N/A	3.53664	3.90202	3.49917	3.50788	N/A	N/A	3.72206	3.47405	3.54	3.46596	3.56165	3.50713	3.57046
waaA-coaD	3.5148	3.50185	N/A	3.51986	3.55762	3.53605	3.49459	3.49774	3.43527	3.45976	N/A	3.49478	3.58107	3.49057	3.44297	N/A	N/A	3.49472	3.51057	3.48204	N/A	3.64081	N/A	3.43829	N/A	N/A	3.52751	N/A	3.51763	N/A	N/A	3.50406	N/A	N/A	3.57009	N/A	3.57379	3.52769	3.70668	3.41172	N/A	N/A	3.60032	3.56746	3.50803	3.48726	3.46268	3.54445	3.56764
ldtD	3.5152	3.50321	3.56224	3.5189	3.51232	3.4837	N/A	3.47096	3.53196	3.57667	N/A	3.52103	3.65458	3.51647	3.46496	3.56522	3.64816	3.46056	3.49191	3.48088	N/A	3.48347	3.58127	3.57622	3.45456	N/A	3.6029	3.40091	3.52967	3.52027	3.62095	3.48232	3.54492	N/A	3.50392	N/A	3.54593	3.48519	3.50957	3.51531	N/A	3.36699	3.4655	3.55851	3.51615	3.47731	3.4695	3.5002	3.55992
tusA	3.51582	3.48971	N/A	3.50834	3.57315	3.61235	3.51294	3.45932	3.54739	N/A	N/A	3.52942	3.77238	3.52339	3.47263	N/A	N/A	3.47312	3.45432	3.53153	N/A	N/A	3.47646	3.64655	3.43604	N/A	3.53073	N/A	3.51201	3.53702	N/A	3.41593	N/A	N/A	3.57691	N/A	3.53021	3.47776	3.60634	3.53747	N/A	3.53174	3.60825	3.67082	3.51582	3.47538	3.59307	3.51475	3.62062
slp-dctR	3.51595	3.5402	N/A	3.60445	N/A	3.60298	3.48548	3.63713	3.39936	N/A	N/A	N/A	3.70337	3.67623	N/A	N/A	N/A	3.43903	N/A	3.3545	N/A	3.46889	N/A	N/A	N/A	N/A	3.57164	N/A	3.33419	N/A	N/A	3.38648	N/A	N/A	N/A	N/A	3.65153	3.62925	N/A	3.70677	N/A	N/A	N/A	N/A	3.62607	3.40999	3.51069	3.54445	3.47582
priA	3.51742	3.575	N/A	3.50075	N/A	N/A	N/A	N/A	N/A	N/A	N/A	N/A	N/A	N/A	N/A	N/A	N/A	3.50918	N/A	3.41102	N/A	3.44332	N/A	N/A	N/A	N/A	N/A	N/A	N/A	N/A	N/A	3.51437	N/A	N/A	N/A	N/A	3.52186	3.55133	N/A	3.55359	N/A	N/A	N/A	N/A	3.52475	3.44104	N/A	3.46799	3.51073
nlpA	3.51828	3.5086	N/A	N/A	N/A	N/A	N/A	N/A	N/A	N/A	N/A	N/A	N/A	N/A	N/A	N/A	N/A	N/A	N/A	N/A	N/A	N/A	N/A	N/A	N/A	N/A	N/A	N/A	N/A	N/A	N/A	N/A	N/A	N/A	N/A	N/A	3.54207	N/A	N/A	N/A	N/A	N/A	N/A	N/A	N/A	N/A	N/A	N/A	N/A
ybhC	3.51859	3.54846	3.52985	3.4643	3.57594	3.47382	3.53588	3.54362	3.50639	3.44284	N/A	3.55848	3.54865	3.43412	3.59125	3.488	3.64289	3.51984	3.54998	3.4751	N/A	3.48989	N/A	3.50288	3.43773	N/A	3.51903	3.37907	3.60061	N/A	N/A	N/A	3.53356	N/A	3.5541	3.53502	3.25311	3.53402	3.52139	3.56234	N/A	N/A	3.48581	3.53367	3.5112	3.49166	3.52995	3.51203	3.6087
prlC-rsmJ	3.51997	3.52209	3.51466	3.53127	3.56206	3.59427	3.49931	3.51338	3.5231	3.50581	3.52572	3.48336	3.76012	3.54289	3.71521	3.57206	3.56971	3.50492	3.54779	3.52258	N/A	3.45582	3.4613	3.54078	3.57129	N/A	3.55803	3.45866	3.52621	3.54642	N/A	3.49895	3.46393	N/A	3.51925	3.52129	3.54586	3.52366	3.57469	3.47106	N/A	3.53979	3.56469	3.52851	N/A	3.51203	3.49869	3.50299	3.60945
dps	3.52024	3.59151	3.49345	3.56335	3.57498	3.32801	3.44228	3.49312	3.6421	3.64738	N/A	3.48322	3.45082	3.47224	3.52694	3.48499	3.45537	3.49607	3.48796	3.42993	N/A	3.43571	3.50156	N/A	3.39405	N/A	3.58327	3.44545	3.47984	3.6577	3.46262	3.43863	3.60322	N/A	3.59394	3.71375	3.72352	3.57413	3.4842	3.59024	N/A	3.63978	3.47989	3.44678	3.56266	3.39275	3.60421	3.54217	3.60771
uspB	3.52276	3.4794	N/A	3.53005	N/A	3.48482	3.53267	3.46504	N/A	N/A	N/A	3.2351	3.61778	3.49101	3.55758	N/A	N/A	3.47736	3.44506	3.46557	N/A	3.45446	N/A	N/A	N/A	N/A	3.57738	N/A	3.50865	N/A	N/A	3.48794	N/A	N/A	N/A	N/A	3.60444	3.48765	3.61611	N/A	N/A	N/A	N/A	N/A	3.45862	3.3329	3.55398	N/A	3.54685
gshA	3.52296	3.50003	3.45882	3.50077	3.58364	3.93946	3.45575	3.49019	3.53045	N/A	N/A	3.51338	3.97549	3.59142	N/A	3.58633	3.79344	N/A	3.44965	3.67674	N/A	3.51944	N/A	3.47538	3.48024	N/A	3.49839	3.45462	3.56983	N/A	N/A	3.74267	3.51832	N/A	3.51014	N/A	3.50419	3.50506	3.72242	3.47639	N/A	N/A	3.55758	3.72242	3.50211	3.51553	3.54692	3.50469	3.56348
nrdDG	3.52459	3.51515	N/A	3.51756	N/A	3.52709	3.50591	3.47344	3.54393	N/A	N/A	3.61063	3.62039	3.46045	N/A	N/A	N/A	N/A	3.45767	3.47848	N/A	3.48336	N/A	3.56916	N/A	N/A	3.5442	3.54427	3.63634	N/A	N/A	3.54284	N/A	N/A	3.49616	N/A	3.57528	3.52459	3.47875	3.44042	N/A	3.54371	N/A	3.46474	3.53267	3.47304	3.39542	3.50057	3.54881
rpiA	3.52516	3.4995	N/A	3.49785	3.49322	3.75314	3.50427	3.49201	3.54443	3.39646	3.41907	N/A	N/A	3.56472	3.49173	3.61643	N/A	3.50366	3.49945	3.58149	N/A	3.48839	3.50737	3.55805	3.58591	N/A	3.54241	3.46862	3.45343	3.57457	N/A	3.51137	3.50987	N/A	3.49048	3.42651	3.53343	3.55428	3.67363	3.57493	N/A	3.56997	3.57043	3.50438	3.54247	3.45944	3.47325	3.50399	3.55244
lysO	3.52583	3.5031	3.49386	3.52025	3.57606	3.51554	3.52536	3.51371	3.52778	3.54675	N/A	3.63918	3.59503	3.52583	3.50372	3.54763	N/A	3.52408	3.49908	3.52403	N/A	3.50956	N/A	3.49351	3.38182	N/A	3.54591	3.48956	3.51976	N/A	N/A	3.51807	N/A	N/A	3.49161	3.56934	3.57504	3.56524	3.5756	3.53174	N/A	N/A	3.44778	3.43706	3.52547	3.48163	3.52274	3.5043	3.62335
zupT	3.52763	3.49245	3.49648	3.31777	N/A	N/A	3.50998	3.48717	3.49945	N/A	N/A	3.60678	4.06841	3.5482	3.60865	3.6676	N/A	3.46965	3.53424	3.56807	N/A	3.48521	3.52533	3.48329	3.50001	N/A	3.52763	3.50234	3.49764	N/A	N/A	3.56123	3.48919	N/A	3.58569	N/A	3.54697	3.49545	3.67442	3.52505	N/A	N/A	3.64407	3.56906	3.51293	3.48712	3.52858	3.49017	3.55418
pheP	3.52939	3.5428	3.47616	3.49977	3.51101	3.92703	3.51076	3.50899	3.48086	3.58314	N/A	3.50321	N/A	3.56811	3.55536	3.67426	3.80136	3.48464	N/A	3.73332	N/A	3.57649	3.48183	3.43166	3.4875	N/A	3.54054	3.51503	3.55224	N/A	N/A	3.54779	3.55706	N/A	3.50261	N/A	3.50755	3.57668	3.66592	3.50502	N/A	N/A	3.66976	3.49153	3.55013	3.51319	3.55074	3.54136	3.67448
gltX	3.52999	3.56893	N/A	3.49832	3.53949	3.53768	3.53023	3.60617	3.556	3.52236	N/A	3.60282	3.94728	N/A	3.57123	3.53881	N/A	3.46341	3.55239	3.48365	N/A	3.5428	N/A	3.5258	3.45126	N/A	3.53223	N/A	3.49856	3.59919	N/A	3.48822	N/A	N/A	3.67413	N/A	3.55694	3.50678	3.56195	3.52753	N/A	3.43777	3.4688	3.57579	3.52144	3.48134	3.55717	3.5313	3.60052
mepH	3.53162	3.50076	3.52509	3.54087	3.57683	3.51263	3.57416	3.50067	3.46386	N/A	N/A	3.50054	3.61545	3.42887	3.63266	3.51394	N/A	3.51653	3.59583	3.54538	N/A	3.51508	N/A	3.60621	N/A	N/A	3.55345	3.90204	3.5346	N/A	N/A	3.53514	N/A	N/A	3.64184	N/A	3.55302	3.5196	3.56791	3.55442	N/A	N/A	N/A	3.59961	3.55551	3.5085	3.57159	3.562	3.56536
tyrP	3.5321	3.51691	3.53085	3.52557	3.63419	3.50777	3.53886	3.53206	3.50186	3.61227	N/A	N/A	3.55126	3.49842	3.55153	3.56334	3.45646	3.6571	N/A	3.4544	N/A	3.4351	N/A	3.54899	3.43113	N/A	3.53505	3.50554	3.50447	3.46398	N/A	3.50931	N/A	3.56889	3.57492	N/A	N/A	3.51638	3.6378	3.53714	N/A	3.41166	3.61134	3.46867	3.51354	N/A	3.78134	3.63528	3.62501
yojI	3.53248	3.53214	3.49422	3.5324	3.53543	N/A	3.53581	3.51799	3.51079	3.60158	N/A	3.51358	3.6512	3.54608	3.5375	N/A	3.76541	3.53297	3.55663	3.47177	N/A	3.49165	3.69952	3.53009	3.41685	N/A	3.06755	3.47019	3.53991	N/A	N/A	3.49336	N/A	N/A	3.44718	N/A	3.52948	3.55092	3.69667	3.51836	N/A	N/A	3.47063	3.60956	3.55402	3.43513	3.5322	3.4976	3.58445
tolC-ygiABC	3.53276	3.5133	3.50384	3.52932	3.57407	3.55419	3.5466	3.51398	3.60576	3.55409	3.51585	3.54457	3.62258	3.55517	3.52118	3.634	3.57542	3.53962	3.49614	3.53707	N/A	N/A	N/A	3.52434	3.56715	N/A	3.54924	3.48973	3.51719	3.44347	N/A	3.52697	3.46	N/A	3.52099	N/A	3.50551	3.56452	3.52404	3.5262	N/A	3.50244	3.63911	3.5117	3.53002	3.51269	3.52215	3.55463	3.69114
fryBC-ypdFE-fryA	3.53288	3.53961	3.39271	3.61023	3.59653	3.45353	3.48981	3.54928	3.67284	3.54036	N/A	N/A	N/A	3.50594	3.52898	3.48897	N/A	3.49384	3.53339	3.49393	N/A	3.42937	3.45038	3.53605	N/A	N/A	3.58618	3.30508	3.51402	3.65424	N/A	3.47648	N/A	N/A	3.59147	N/A	3.58587	3.55416	3.53288	3.5335	N/A	N/A	N/A	3.45403	3.53964	3.50106	3.48708	3.51572	3.56747
bolA	3.53627	3.54586	3.42529	3.49437	3.60672	3.72319	3.5515	3.65202	3.57446	3.46275	N/A	3.55335	3.91938	3.62057	3.492	3.43932	3.48992	3.51745	3.45258	3.53466	N/A	3.48836	3.59723	3.48569	3.61906	N/A	3.60919	3.54651	3.53983	3.57671	N/A	3.49908	3.72287	N/A	3.54632	N/A	3.57549	3.50576	3.58059	N/A	N/A	3.60337	3.55602	3.52681	3.45305	3.48957	3.55711	3.55993	3.63241
parC	3.53773	3.52334	N/A	3.49307	3.55099	3.51633	3.53214	3.51782	3.47603	N/A	N/A	3.49836	3.59062	3.36628	3.5271	N/A	N/A	3.52255	3.53609	3.51184	N/A	3.49691	3.43405	3.59023	N/A	N/A	3.55404	3.54863	3.58767	N/A	N/A	3.53673	N/A	N/A	3.48497	N/A	3.57826	3.51833	3.59954	3.52662	N/A	3.56931	N/A	N/A	3.52445	3.47636	3.53074	3.5104	3.55581
ydcL	3.53808	3.50933	3.51225	3.5634	3.66084	3.57485	3.50935	3.58141	3.6072	3.5215	N/A	3.51129	3.74477	3.53078	3.49669	3.61835	N/A	3.56691	3.5313	3.5634	N/A	3.50184	3.71888	3.50128	3.52742	N/A	3.48776	3.53761	3.51208	3.54078	3.731	3.5024	3.53929	N/A	3.61275	3.50237	3.55536	3.42444	3.66545	3.53273	N/A	3.59804	3.55908	3.52151	3.50805	3.48204	3.55657	3.51575	3.56065
ychH	3.53841	3.53525	N/A	3.57416	N/A	3.62271	3.40207	3.55791	3.7183	N/A	N/A	3.458	N/A	3.54171	3.38356	N/A	N/A	3.58159	3.57299	3.52612	N/A	3.50995	N/A	N/A	N/A	N/A	3.65476	3.53735	3.57842	N/A	N/A	3.49929	N/A	N/A	3.63459	N/A	N/A	3.51754	3.5503	3.49174	N/A	N/A	N/A	N/A	3.56466	3.51901	3.59196	3.54515	3.5534
lepAB	3.54087	3.52851	N/A	3.5527	3.55493	3.68662	3.53447	3.53797	3.58721	3.58262	N/A	3.54732	N/A	3.56522	3.52218	3.70836	N/A	3.50829	3.5486	3.52958	N/A	3.52149	N/A	3.48647	N/A	N/A	N/A	N/A	3.52359	N/A	N/A	3.52954	N/A	N/A	3.54436	N/A	3.55947	3.5294	3.65204	3.56893	N/A	N/A	3.5972	N/A	3.47297	3.53832	3.56259	3.5522	3.67422
folA	3.54587	3.53915	N/A	3.54181	3.54871	3.52374	3.55763	3.51217	3.61994	3.55362	N/A	3.57805	N/A	3.54262	3.50227	3.57923	N/A	3.51197	3.49061	3.53288	N/A	3.53401	3.48546	N/A	3.52915	N/A	3.55863	3.52224	3.59057	3.5072	N/A	3.52569	3.50073	N/A	3.55409	N/A	3.57902	3.54475	3.51994	3.54587	N/A	N/A	3.55977	3.52415	3.57689	3.51565	3.55142	3.53791	3.65734
znuCB	3.54999	3.45088	N/A	3.47269	N/A	3.89651	N/A	N/A	N/A	3.61366	N/A	N/A	4.05381	3.52399	3.49707	N/A	N/A	N/A	3.53104	3.60626	N/A	3.53693	3.59855	N/A	N/A	N/A	N/A	N/A	3.52044	N/A	N/A	N/A	3.54607	N/A	3.58232	N/A	N/A	3.58236	3.69493	N/A	N/A	N/A	N/A	N/A	N/A	N/A	3.4849	N/A	N/A
bluR	3.55034	3.54077	3.60238	3.56627	3.6094	3.69537	3.52525	3.52886	3.53487	N/A	N/A	3.55111	3.77565	3.59786	3.5746	3.64945	N/A	3.65123	N/A	3.57909	N/A	3.52542	3.69055	3.67742	3.58951	N/A	3.47777	3.5403	3.53637	N/A	N/A	3.50364	N/A	N/A	3.6388	3.53381	3.57924	3.55884	3.61808	3.54407	N/A	N/A	3.67784	3.54437	3.47265	3.49948	3.56787	3.50089	3.66366
yfhL	3.55062	3.52182	N/A	3.52327	N/A	3.86971	3.53176	3.53241	3.51069	N/A	N/A	3.49037	4.06395	3.61751	3.55887	3.72499	N/A	N/A	3.63343	3.66171	N/A	3.50304	3.4829	3.38226	N/A	N/A	3.53849	N/A	3.59337	N/A	N/A	3.55694	N/A	N/A	N/A	N/A	3.37942	3.56017	3.68467	N/A	N/A	N/A	N/A	N/A	3.54811	3.49885	3.53244	N/A	3.49855
glpEGR	3.55338	3.56212	N/A	3.55598	3.49572	3.57823	3.54699	3.51748	3.5946	3.61296	N/A	3.54349	3.70648	3.54702	3.58041	3.55354	N/A	3.56752	3.51544	3.53947	N/A	3.54563	N/A	3.46886	3.54576	N/A	3.58507	3.42935	3.5386	N/A	N/A	3.52497	N/A	N/A	3.53046	N/A	3.6112	3.495	3.55157	3.53351	N/A	N/A	3.4851	3.59576	3.5537	3.51169	3.53431	3.54965	3.58983
brnQ-proY	3.55417	3.55358	N/A	3.82698	N/A	3.56778	3.51242	3.49613	N/A	N/A	N/A	3.62844	3.63146	3.54645	3.52457	N/A	N/A	3.55841	3.55475	3.51911	N/A	3.52698	N/A	N/A	N/A	N/A	3.56235	N/A	3.57338	N/A	N/A	3.5366	N/A	N/A	3.64241	N/A	3.38761	3.55779	3.67322	3.54891	N/A	N/A	N/A	N/A	3.5677	3.55417	N/A	3.57201	3.53456
yneE	3.55635	3.56809	N/A	3.54072	3.56077	3.48009	3.4826	3.59746	3.55512	3.46923	N/A	3.6802	3.61852	N/A	3.53606	N/A	N/A	3.53665	3.50466	3.50859	N/A	3.48171	3.70147	3.63121	3.56328	N/A	3.52386	3.56636	3.44089	N/A	N/A	3.51304	3.57036	N/A	3.58617	N/A	3.60462	3.5718	3.63992	N/A	N/A	3.55615	3.65157	3.55822	3.53855	3.52965	3.56848	3.55352	3.6405
nrdR-ribDE-nusB-thiL-pgpA	3.55731	3.57221	3.49852	3.55731	3.51618	3.65902	3.54005	3.53374	3.55386	3.38646	N/A	3.54559	3.7479	3.65735	3.59157	3.52666	N/A	3.55578	3.58008	3.56423	N/A	3.55914	N/A	3.4753	3.5977	N/A	3.55937	3.59461	3.53774	3.62284	N/A	3.54684	3.58851	3.87467	3.59305	3.66716	3.59063	3.57621	3.64044	3.58222	N/A	N/A	3.44172	3.48569	3.55587	3.58312	3.4454	3.56627	3.60862
map-glnD-dapD	3.55758	3.5408	N/A	3.56663	N/A	3.55637	3.53409	3.56825	3.60359	N/A	N/A	3.64393	3.68624	3.61269	3.51515	N/A	N/A	3.57342	3.54173	3.61976	N/A	3.53568	N/A	N/A	N/A	N/A	3.55557	N/A	3.50098	N/A	N/A	3.51778	3.55338	N/A	N/A	N/A	3.58484	3.56995	3.73892	3.46212	N/A	N/A	N/A	N/A	3.57064	3.49898	3.49114	3.55074	3.66042
rcsF-trmO	3.56281	3.62813	N/A	3.6071	3.53957	3.59267	3.51934	3.53897	3.50509	3.50397	3.56277	3.54479	3.60038	3.56872	3.58932	3.52077	3.55464	3.5503	3.53332	3.51447	N/A	3.54479	N/A	3.49738	3.48996	N/A	3.58168	N/A	3.57909	N/A	3.7522	3.53545	3.62713	N/A	3.50225	N/A	3.56571	3.58183	3.61904	3.58216	N/A	N/A	3.64494	3.50536	3.57396	3.57317	3.5674	3.54786	3.64457
ychJ	3.56422	3.55454	3.62508	3.55546	3.51481	3.49314	3.56334	3.54867	3.59262	3.56604	N/A	3.56006	3.58518	3.56847	3.48256	N/A	3.4735	3.57438	3.55761	3.54844	N/A	3.50447	3.5422	3.56446	3.58792	N/A	3.57573	3.54185	3.56184	N/A	3.49493	N/A	N/A	N/A	3.62367	N/A	3.61802	3.57508	3.56429	3.55518	N/A	N/A	3.67903	N/A	3.58196	3.54369	3.55485	3.67735	3.66049
yihD	3.56464	3.54789	3.57076	3.53281	3.65401	3.56829	3.53889	3.50692	3.60066	3.59663	N/A	3.60956	3.71908	3.59065	3.55396	3.40499	3.51258	3.56067	3.59608	3.54924	N/A	3.57274	3.58383	3.50943	3.4726	N/A	3.60258	3.38354	N/A	N/A	N/A	3.52493	N/A	N/A	3.52469	N/A	3.65136	3.54593	2.64778	3.56148	N/A	N/A	3.56464	3.4811	3.54338	3.50535	3.58331	N/A	3.5782
amiA-hemF	3.56551	3.51946	3.57915	3.57963	3.53134	4.11923	3.55027	3.50228	3.53483	3.51641	N/A	3.54697	4.13652	3.59481	3.59916	3.73512	N/A	3.51564	3.56606	3.70994	N/A	3.4788	N/A	3.52542	3.56917	N/A	3.55842	3.52565	3.58659	3.66432	N/A	3.61502	3.57154	N/A	3.56982	N/A	3.53637	3.54197	3.80993	3.47737	N/A	3.92259	3.75767	3.49621	3.55932	3.52049	3.51785	3.56588	3.63227
rodZ	3.56566	3.54843	N/A	3.52498	N/A	3.677	3.54861	3.52562	3.55725	N/A	N/A	3.56849	3.72859	3.56272	3.54574	N/A	N/A	3.57244	3.54475	3.57302	N/A	3.538	N/A	N/A	N/A	N/A	3.76459	3.57003	3.59668	N/A	N/A	3.59144	N/A	N/A	3.71734	N/A	3.58088	3.56662	3.64963	3.5527	N/A	N/A	N/A	N/A	3.57485	3.53959	3.45113	3.52802	3.64002
ydjA-selD-topB	3.56709	3.50551	N/A	3.57162	3.57626	3.68424	3.55656	3.50554	N/A	N/A	N/A	3.60984	3.83327	3.60998	3.48238	3.49679	N/A	3.54007	3.53361	3.56709	N/A	3.59162	N/A	3.44728	N/A	N/A	3.54719	N/A	3.53073	3.72731	N/A	3.58347	N/A	N/A	3.59681	N/A	3.58414	3.55249	3.68664	3.54828	N/A	N/A	N/A	N/A	3.57739	3.53182	3.5685	3.53134	3.6331
tatE	3.56748	3.5692	N/A	3.62967	N/A	3.51724	3.63435	3.5963	N/A	N/A	N/A	N/A	N/A	N/A	N/A	N/A	N/A	3.51457	3.60834	3.52252	N/A	3.56895	N/A	N/A	N/A	N/A	3.51401	N/A	N/A	N/A	N/A	N/A	N/A	N/A	N/A	N/A	3.58081	3.59065	N/A	3.55949	N/A	N/A	N/A	N/A	3.6105	3.53521	N/A	3.5334	3.65449
hprRS	3.56882	3.60235	N/A	3.57341	3.72574	3.65633	N/A	3.54249	3.64725	N/A	N/A	3.67967	3.82104	3.53199	3.54063	3.73169	N/A	N/A	3.46048	3.56854	N/A	3.5336	N/A	3.57654	3.56449	N/A	3.59323	N/A	3.56376	N/A	N/A	3.61251	N/A	N/A	3.62847	N/A	3.61526	3.56805	3.5636	3.57795	N/A	N/A	3.55227	3.50937	3.54824	3.52138	3.64649	3.54259	3.71645
yheO-tusDCB	3.56907	3.57151	N/A	3.51402	3.676	3.50971	N/A	3.49362	3.61314	N/A	3.4365	3.61886	3.64736	3.57722	3.59085	N/A	N/A	3.50424	3.50717	3.56771	N/A	3.5522	N/A	3.65534	N/A	N/A	3.58336	3.47839	N/A	N/A	N/A	3.56072	N/A	N/A	3.578	N/A	3.52665	3.59463	3.66989	3.59845	N/A	N/A	3.52723	3.58471	3.63029	3.54372	3.60493	3.48097	N/A
pfkA	3.57132	3.56048	3.48886	3.5641	3.62427	3.8739	3.55547	3.53318	3.5452	3.56328	3.57416	3.5402	4.00538	3.61287	3.59331	3.69211	3.65388	3.53378	3.57799	3.64471	N/A	3.53136	3.56935	3.54374	3.55232	N/A	3.60046	3.49921	3.55575	3.51761	3.60012	3.58598	3.60868	3.60354	3.56275	3.59294	3.59453	3.57312	3.65601	3.57283	N/A	3.66184	3.63048	3.53323	3.57269	3.51846	3.56586	3.55322	3.59974
gcvA	3.57165	3.58457	N/A	3.60868	N/A	3.58823	N/A	N/A	N/A	N/A	N/A	N/A	N/A	N/A	N/A	N/A	N/A	N/A	N/A	N/A	N/A	3.59239	N/A	N/A	N/A	N/A	3.69614	N/A	N/A	N/A	N/A	N/A	N/A	N/A	N/A	N/A	3.64568	N/A	N/A	N/A	N/A	N/A	N/A	N/A	3.52437	3.47311	N/A	N/A	3.60754
sthA	3.57223	3.53573	3.61882	3.57256	3.60556	3.61194	3.57664	3.55369	3.59158	N/A	N/A	3.64868	3.63799	3.5849	3.53119	N/A	N/A	3.56326	3.58571	N/A	N/A	3.53802	3.62934	3.61158	3.58771	N/A	3.53715	N/A	3.61	N/A	N/A	3.59445	N/A	N/A	3.6559	N/A	3.58677	3.56602	3.61616	N/A	N/A	N/A	N/A	3.47246	3.54803	3.53211	3.52079	3.53573	3.59391
insQ	3.5743	3.55365	3.55985	3.60494	3.56739	3.55975	3.5733	3.56697	3.60446	3.63225	N/A	3.70722	3.66499	3.56393	N/A	3.68407	N/A	3.56845	3.53021	3.56873	N/A	3.55933	3.64086	3.62451	N/A	N/A	3.57797	N/A	N/A	N/A	N/A	3.57483	3.50255	N/A	3.53566	N/A	3.56105	3.57295	3.53888	3.53158	N/A	N/A	N/A	3.46386	3.57971	3.54911	3.622	3.57085	3.64239
rclR	3.5757	3.57411	3.67916	3.60076	3.53201	3.62631	3.46077	3.55213	3.53548	3.60507	N/A	3.48604	3.69982	3.58782	3.51314	N/A	3.59108	3.57559	3.5564	3.55767	N/A	3.55465	N/A	3.62497	3.4764	N/A	3.5981	N/A	3.47827	N/A	N/A	3.54266	3.60648	N/A	3.52581	N/A	3.6142	3.59109	3.56753	3.59478	N/A	3.54279	3.52952	3.48667	3.60787	3.52287	3.57128	3.60527	3.68557
betT	3.57615	3.61722	3.51399	3.57776	3.60871	3.6142	3.56661	3.53405	3.59341	3.59504	N/A	3.61857	3.74474	3.58533	3.60414	3.62029	N/A	3.57109	3.59259	3.59617	N/A	3.53695	N/A	3.564	3.47793	N/A	3.5369	3.59187	3.51929	N/A	N/A	3.55983	N/A	N/A	3.46547	3.65557	3.54441	3.58856	3.55337	3.57631	N/A	N/A	3.61632	3.58113	N/A	3.55127	3.59152	3.55945	3.63224
yrfF	3.57664	3.56914	3.60698	3.56606	N/A	3.78967	3.57764	3.5572	3.51647	3.50696	N/A	3.53352	3.89804	3.61199	3.60127	N/A	N/A	3.57406	3.55739	3.61089	N/A	3.59488	3.63533	3.64698	N/A	N/A	3.63695	3.64599	3.52274	N/A	N/A	3.46326	N/A	N/A	3.61866	N/A	3.58874	3.56455	3.56954	3.56881	N/A	N/A	N/A	3.56087	3.58234	3.53026	3.54801	3.58564	N/A
yhfA	3.57775	3.56321	3.57246	3.5534	3.49806	3.5993	3.66532	3.72801	3.59333	N/A	N/A	3.52994	3.63117	3.56993	3.64719	N/A	N/A	3.52527	3.56391	3.60143	N/A	3.56502	3.62182	3.50309	3.63263	N/A	3.59402	3.58159	3.52561	N/A	N/A	3.51991	3.56428	N/A	3.59595	3.43085	3.59739	3.57706	3.62004	3.58588	N/A	N/A	3.61355	3.60614	3.53263	3.55157	3.52755	3.5643	3.6189
roxA	3.57903	3.55601	3.59951	3.55857	3.56258	3.74327	3.56298	3.52201	3.57736	3.53443	N/A	3.5258	N/A	N/A	3.59538	N/A	N/A	3.61672	3.56837	3.6321	N/A	3.61202	3.71618	3.52017	3.62689	N/A	3.63271	3.61227	3.56763	3.58263	N/A	3.5741	3.63211	N/A	3.64001	3.53039	3.59125	3.59799	3.6882	3.61079	N/A	N/A	3.7392	3.54013	3.52812	3.42895	3.56668	3.55812	3.53108
yebF	3.58058	3.59682	N/A	3.63495	3.69964	3.60307	3.5724	3.51712	3.59925	3.54501	N/A	3.55613	3.73253	3.58064	3.51581	N/A	N/A	3.54749	3.55554	3.53727	N/A	3.5547	3.67137	3.63189	3.69812	N/A	N/A	3.63941	3.52865	3.6731	N/A	3.54654	3.69069	N/A	3.52129	3.70917	3.68542	3.73766	3.72478	3.59975	N/A	N/A	3.45648	3.49398	3.62293	3.52118	3.58133	3.54598	3.58052
ulaR	3.5814	3.60723	N/A	3.64481	N/A	3.58376	3.32846	3.77487	3.59199	N/A	N/A	3.59096	3.64059	3.5721	3.51941	N/A	N/A	3.56736	3.57318	3.59711	N/A	3.58917	N/A	N/A	N/A	N/A	3.60344	N/A	3.51985	N/A	N/A	3.55151	N/A	N/A	3.6037	N/A	3.59121	3.50101	3.64573	3.59812	N/A	N/A	N/A	3.50615	3.57935	3.57056	3.57843	3.57747	3.63393
rsuA	3.58246	3.49784	N/A	3.62244	N/A	3.74665	3.53191	N/A	3.59837	N/A	N/A	3.39232	N/A	N/A	N/A	N/A	N/A	3.6	N/A	N/A	N/A	3.4912	N/A	N/A	N/A	N/A	3.63605	N/A	N/A	N/A	N/A	N/A	N/A	N/A	N/A	N/A	3.61372	3.57248	N/A	3.54849	N/A	N/A	N/A	N/A	3.56539	N/A	N/A	3.53418	3.63706
recAX	3.58335	3.53498	3.43677	3.58439	3.56169	N/A	3.65421	3.52917	3.55763	3.67774	3.40937	3.53939	N/A	3.67761	3.62559	3.81062	3.97023	3.52045	3.64149	3.74257	N/A	3.54892	3.40622	3.47561	3.58354	N/A	3.79342	3.51	3.61687	3.50097	N/A	3.69676	3.56144	N/A	3.62857	N/A	3.54731	3.6157	3.70901	N/A	N/A	3.83825	3.65263	3.57514	3.60304	3.50948	3.54015	3.56707	3.58703
marRAB	3.58563	3.57141	N/A	3.55982	3.6909	3.92966	3.53635	3.56979	3.52615	N/A	N/A	3.5054	3.95622	N/A	3.51221	3.59995	N/A	3.57278	3.67755	3.69371	N/A	3.57565	N/A	N/A	3.37706	N/A	3.61563	3.57546	3.58492	N/A	N/A	3.62079	N/A	N/A	3.65101	3.56311	3.63187	3.59528	3.81051	N/A	N/A	N/A	N/A	3.48169	3.51206	3.49603	3.56091	3.58936	3.57065
psiE	3.58596	3.5996	N/A	3.63797	3.68077	3.57879	3.60905	3.51191	3.63281	N/A	N/A	3.60666	3.81081	N/A	3.56306	N/A	N/A	3.61412	3.56048	3.57944	N/A	3.56372	3.71205	3.66118	N/A	N/A	3.52696	N/A	3.57452	N/A	N/A	3.53108	N/A	N/A	3.57288	N/A	3.60262	3.60036	3.61901	3.58028	N/A	N/A	N/A	3.57054	3.5819	3.56616	3.59503	3.58587	3.74265
ybaL	3.58675	3.55675	N/A	3.58037	3.62293	3.53428	3.5731	3.57699	3.60712	N/A	N/A	N/A	3.68006	3.57579	3.59531	N/A	N/A	N/A	3.53201	3.53647	N/A	3.58277	3.45755	3.578	3.71834	N/A	3.6078	3.73084	3.5949	3.46898	N/A	3.49944	N/A	N/A	3.65426	N/A	3.63395	3.60931	3.58712	3.61245	N/A	N/A	3.60432	3.67306	3.58267	3.56589	3.50621	3.58358	3.67317
ubiEJB	3.5885	3.5757	3.46277	3.52019	3.66049	4.12571	3.52585	3.55219	3.5885	3.31494	3.52229	3.53936	4.17768	3.70392	3.6802	N/A	N/A	3.53479	3.67124	3.64242	N/A	3.55395	N/A	3.51339	3.61213	N/A	3.60327	3.65308	3.58615	N/A	N/A	N/A	3.52044	N/A	3.56106	N/A	3.54843	3.56403	3.76147	3.55445	N/A	N/A	3.80118	3.49777	3.55404	3.56118	3.55154	3.58694	3.62593
efp	3.59063	3.56481	N/A	3.58338	3.68363	3.97192	3.63681	3.55606	3.56375	N/A	N/A	3.55095	4.04456	3.62219	3.6355	N/A	3.6536	3.61773	3.61388	3.69845	N/A	3.5207	N/A	3.54693	N/A	N/A	3.59312	3.53499	3.59299	N/A	3.66985	3.64729	N/A	N/A	3.62484	3.55785	3.55726	3.59179	3.70541	3.56375	N/A	3.72638	3.84557	3.7044	3.56761	3.49078	3.5466	3.55017	3.63397
yhhQ	3.59293	3.57469	3.45769	3.56983	3.57514	3.70485	3.59078	3.53176	3.52649	3.69045	N/A	3.62056	3.77612	3.63943	3.62111	3.68495	N/A	3.56872	3.59868	3.66327	N/A	3.59293	3.58048	3.59045	3.57	N/A	3.5938	3.66786	3.60535	3.60599	N/A	3.61771	3.57151	N/A	3.54255	N/A	3.58512	3.6137	3.61431	3.56825	N/A	3.71468	3.70608	3.63982	3.58498	3.53447	3.54785	3.59305	4.0443
ycgL	3.59313	3.5828	N/A	3.62212	3.70377	3.86138	3.57583	3.62415	3.52206	3.36695	N/A	3.57024	3.96877	3.68344	3.63517	3.60832	N/A	3.5677	3.62256	3.66376	N/A	3.56833	3.66775	3.62122	3.57074	N/A	3.57414	N/A	3.57577	N/A	N/A	3.61456	N/A	N/A	3.44942	3.60677	3.58792	3.58289	3.67877	3.54756	N/A	N/A	N/A	3.58968	3.58777	3.53244	3.55314	N/A	3.6664
trpR	3.59369	3.58514	3.6345	3.59039	3.5518	3.8909	3.5811	3.54926	3.54272	3.59585	3.53767	3.57596	3.9889	3.64643	3.57653	3.67365	3.7605	3.57748	3.60078	3.63765	N/A	3.56707	3.52757	3.62953	3.58288	N/A	3.60779	N/A	3.57083	3.53856	3.56854	3.61462	3.61074	N/A	3.56566	3.54633	3.59695	3.62158	3.7115	3.63968	N/A	3.69576	3.64946	3.61224	3.5691	3.56815	3.57846	3.58345	3.68803
ssb	3.5942	3.61754	N/A	3.53348	3.65685	3.70944	3.46708	3.57571	3.62727	3.6499	3.70857	3.20516	N/A	3.56677	3.599	3.58403	3.72458	3.57793	3.57765	3.63513	N/A	3.37186	3.59603	3.65016	3.52954	N/A	3.57184	3.57768	3.43953	N/A	3.63306	3.46799	3.56203	N/A	3.5845	3.60971	3.60645	N/A	3.62464	3.61709	N/A	3.72798	3.70691	3.51917	3.58749	3.49847	3.60121	3.58024	3.67315
ndh	3.59694	3.5346	N/A	3.60821	N/A	N/A	N/A	N/A	N/A	N/A	N/A	N/A	N/A	N/A	N/A	N/A	N/A	N/A	N/A	N/A	N/A	N/A	N/A	N/A	N/A	N/A	3.69769	N/A	N/A	N/A	N/A	3.6261	N/A	N/A	N/A	N/A	N/A	3.59227	N/A	N/A	N/A	N/A	N/A	N/A	3.59694	N/A	N/A	N/A	3.5931
ubiK	3.60197	3.57071	3.50765	3.62108	N/A	3.56912	N/A	3.58578	3.66083	N/A	N/A	3.67905	3.62406	3.63726	3.62254	N/A	N/A	3.58568	3.57587	3.59667	N/A	3.56941	N/A	3.6144	N/A	N/A	N/A	N/A	3.63436	N/A	N/A	N/A	N/A	N/A	3.74254	N/A	3.64616	3.62441	3.53297	3.63301	N/A	3.62566	N/A	3.53244	3.56964	3.55091	3.65195	3.61444	3.58757
ygaZH	3.60496	3.58704	3.55082	3.6	3.6479	3.82188	3.55375	3.56275	3.58509	3.57848	3.42892	3.56358	3.87585	3.65797	3.60516	3.63321	3.66232	N/A	3.37869	3.66315	N/A	3.59302	3.60639	3.5788	3.62078	N/A	3.49446	3.49323	3.58255	3.50156	3.65758	3.63183	N/A	N/A	3.59206	3.58948	3.58213	3.61365	3.67603	N/A	N/A	3.63805	3.60367	3.54873	3.60857	3.55335	3.59556	3.68725	3.6578
metG	3.60523	3.58726	N/A	3.57907	N/A	3.6296	3.59699	3.60045	3.60197	3.58039	N/A	3.61436	3.67643	3.58689	3.65523	3.41734	N/A	3.65265	3.58664	3.62474	N/A	3.55393	3.62251	3.61877	3.57837	N/A	3.61855	3.66988	3.61229	N/A	N/A	3.6074	N/A	N/A	3.60443	3.53819	3.61206	3.63084	3.5792	3.59597	N/A	3.68846	3.54041	3.58804	3.62327	3.61729	3.61029	3.6267	3.74232
lolCDE	3.6067	3.60644	3.6311	3.59337	3.6338	N/A	3.60402	3.58107	3.53552	3.83259	3.69208	3.61196	3.65075	3.61589	3.60971	3.5812	N/A	3.59532	3.63634	3.61852	N/A	3.597	3.61482	3.62031	N/A	N/A	3.6124	3.59705	3.58891	3.65687	3.63561	3.58868	3.60754	N/A	3.63385	3.50621	3.61354	3.61076	3.6518	3.61492	N/A	N/A	3.61156	3.62776	3.61761	3.55437	3.61487	3.61142	3.71868
yiiQ	3.60753	3.64049	3.5318	3.59495	3.59407	3.62426	3.61175	3.59486	3.59151	3.56608	N/A	3.6187	3.73749	3.60809	3.60474	3.58497	N/A	3.60016	3.55196	N/A	N/A	3.47259	N/A	3.56751	3.51778	N/A	3.63425	3.60016	3.59102	N/A	3.63795	3.5644	N/A	N/A	3.72614	3.63223	3.62628	N/A	3.63518	3.59379	N/A	N/A	3.67955	3.63588	3.60063	3.5991	3.59486	3.64389	3.6717
ftsK	3.6145	3.51547	N/A	3.60276	3.59475	3.88557	3.55691	3.61961	3.66738	N/A	N/A	3.57361	4.00273	3.72642	3.5978	N/A	N/A	3.59208	3.6398	3.65758	N/A	3.60229	N/A	3.44682	3.63127	N/A	3.62359	3.52525	3.60698	N/A	N/A	3.62283	N/A	N/A	3.57646	N/A	3.76146	3.60119	3.85337	3.57254	N/A	N/A	3.64792	N/A	3.59139	3.57216	3.58642	3.57728	3.66693
xynR	3.61481	3.56552	N/A	3.57841	N/A	3.74193	3.56042	3.58294	N/A	N/A	N/A	3.70583	3.81294	3.62704	N/A	N/A	N/A	3.35836	3.54532	3.56781	N/A	3.61313	N/A	N/A	N/A	N/A	3.59856	N/A	3.591	N/A	N/A	3.6525	N/A	N/A	N/A	N/A	3.61584	3.61835	N/A	3.56374	N/A	N/A	N/A	N/A	3.61467	3.57084	3.61549	3.59941	3.64423
mqo	3.61487	3.60955	N/A	3.58409	3.61205	N/A	3.60659	3.4586	3.60675	3.63766	N/A	3.6462	3.67644	3.66596	3.70342	N/A	N/A	3.61435	3.63193	3.61656	N/A	3.64651	N/A	3.66815	3.69598	N/A	3.58057	N/A	3.56572	N/A	N/A	N/A	N/A	N/A	3.57681	N/A	3.60276	3.6534	3.58518	3.59562	N/A	N/A	N/A	3.68511	3.59544	3.5654	3.65414	3.56963	3.66536
rlmF	3.61601	3.59254	N/A	3.49445	N/A	4.1398	3.59629	3.55873	3.50235	N/A	N/A	3.54318	N/A	3.76608	3.654	3.87747	N/A	3.666	3.71979	3.73602	N/A	3.6284	3.64013	3.52098	3.70226	N/A	3.62374	N/A	3.62531	3.59807	N/A	3.73457	3.52044	N/A	3.76655	N/A	3.53583	3.61601	3.83979	3.5702	N/A	N/A	3.67498	3.57618	3.58629	3.69063	3.24475	3.5827	3.62573
pepQ-yigZ-trkH-hemG	3.61774	3.57832	3.45538	3.58028	3.57693	4.05963	3.55542	3.60224	3.56643	3.54434	3.67382	3.52012	4.07824	3.71012	3.62396	3.77749	3.79335	3.58383	3.60396	3.74052	N/A	3.61774	3.55844	3.58558	N/A	3.61104	3.6397	3.62601	3.64489	3.72441	N/A	3.67653	3.63639	3.33533	3.56133	N/A	3.63463	3.58202	3.82876	3.60283	N/A	3.78901	3.71692	3.62214	3.60399	3.50169	3.5667	3.59864	3.68326
comR	3.61848	3.56954	N/A	3.6156	N/A	3.88823	3.64384	3.64611	3.62524	N/A	N/A	3.60173	3.98979	3.70715	N/A	N/A	N/A	3.60614	3.67244	3.69564	N/A	3.58617	N/A	3.70822	3.60922	N/A	N/A	N/A	3.62754	N/A	N/A	3.60363	N/A	N/A	3.52894	N/A	3.6564	3.63824	3.75555	3.63962	N/A	N/A	3.75476	N/A	3.55524	3.34385	3.75008	3.61177	3.69787
ffh	3.6192	3.55571	N/A	3.61697	3.4352	3.90573	N/A	3.57624	3.66793	3.61299	N/A	3.597	4.02672	3.63122	3.66845	N/A	N/A	N/A	3.69284	N/A	N/A	3.57795	N/A	3.51838	N/A	N/A	3.59765	3.63173	3.58073	N/A	N/A	3.59357	N/A	N/A	N/A	N/A	3.61237	3.62909	3.84768	N/A	N/A	N/A	N/A	N/A	3.58497	3.51826	3.67443	3.63963	3.75564
atoSC	3.61922	3.6027	3.53177	3.64677	3.54779	3.85816	3.58916	3.58241	3.67106	3.56848	N/A	3.43912	3.95533	3.59358	3.57975	N/A	3.52471	3.63854	3.6156	3.61459	N/A	3.54812	3.74986	3.67045	3.54637	N/A	3.75947	3.61922	3.65022	3.58951	N/A	N/A	3.61949	N/A	3.66624	N/A	3.65756	3.61755	3.60394	3.59756	N/A	3.70737	3.6286	3.51847	3.61771	3.56621	3.61568	3.58689	3.64895
seqA-pgm	3.61983	3.60965	3.51748	3.59701	3.60883	3.97047	3.58797	3.49577	3.59754	3.6785	3.48677	3.64048	4.03258	3.65727	3.63719	3.72379	3.65974	3.57765	3.59708	3.67897	N/A	3.59871	3.58072	3.55947	3.58666	N/A	3.60172	3.50428	3.77152	3.68511	3.68968	3.64172	3.60095	N/A	3.63773	N/A	3.62401	3.57138	3.70393	3.59759	N/A	3.64501	3.70318	3.68228	3.61468	3.59428	3.6116	3.61632	3.67193
hdeD	3.62019	3.59832	3.8287	3.61946	3.79306	N/A	3.61397	3.53716	N/A	N/A	N/A	3.74522	N/A	3.68088	3.61443	3.48844	N/A	3.33962	3.51463	3.47387	N/A	3.52331	N/A	3.5988	3.67591	N/A	3.66611	N/A	3.48855	N/A	3.30844	3.50804	N/A	N/A	3.57353	N/A	3.80295	3.65688	3.72232	3.71878	N/A	3.62019	3.61473	3.46551	3.62432	3.54471	3.64194	3.63724	3.63931
tktA	3.62097	3.61202	3.66582	3.63287	3.70932	3.95731	3.63439	3.60211	3.59771	3.65318	3.80687	3.60124	4.0229	3.67161	3.65942	3.72297	3.78992	3.58568	3.57243	3.6751	N/A	3.58463	3.50893	3.58515	3.75499	N/A	3.61129	3.59015	3.63361	3.63518	N/A	3.64233	3.53985	N/A	3.58212	3.67613	3.63004	3.67112	3.74729	3.64876	N/A	3.64352	3.67974	3.63214	3.60961	3.56291	3.5886	3.61656	3.76688
ydjF	3.62179	3.56689	N/A	3.59988	N/A	3.97337	3.58138	3.54306	3.60641	N/A	3.51252	3.6344	4.09779	3.72975	3.64077	3.86028	N/A	3.56087	3.64742	3.81973	N/A	3.60692	N/A	3.72965	3.61977	N/A	3.61588	3.5213	3.71315	N/A	N/A	3.80595	3.4951	N/A	3.58849	N/A	3.58263	3.598	3.81373	3.61528	N/A	N/A	3.77566	3.6635	3.62499	3.54157	3.5812	3.59608	3.66367
fumD	3.62345	3.60371	N/A	3.63049	3.65558	3.88269	3.63512	3.63027	N/A	N/A	N/A	3.52519	3.85684	3.64198	3.51172	N/A	N/A	3.5135	3.50457	3.64789	N/A	3.59947	N/A	N/A	N/A	N/A	3.58907	N/A	3.67134	N/A	N/A	3.64216	N/A	N/A	3.56224	N/A	3.65477	3.62832	N/A	3.61277	N/A	N/A	N/A	3.56205	3.61925	3.67884	3.61574	3.60005	3.66036
def-fmt	3.62547	3.59626	N/A	N/A	N/A	N/A	N/A	N/A	N/A	N/A	N/A	N/A	N/A	N/A	N/A	N/A	N/A	N/A	N/A	N/A	N/A	N/A	N/A	N/A	N/A	N/A	3.59576	N/A	N/A	N/A	N/A	N/A	N/A	N/A	N/A	N/A	N/A	N/A	N/A	N/A	N/A	N/A	N/A	N/A	N/A	3.62547	N/A	N/A	N/A
kdgR	3.62595	3.62074	3.59802	3.64104	3.65456	3.70697	3.52012	3.59545	3.62284	3.62949	N/A	3.60387	4.09662	3.74237	3.66533	3.85711	N/A	3.56687	3.63687	3.75733	N/A	3.62047	3.57984	3.56068	3.62105	N/A	3.56501	3.43932	3.62758	N/A	3.78166	3.70705	3.58115	N/A	3.59592	N/A	3.6314	3.64989	N/A	3.63708	N/A	N/A	3.80288	3.5917	3.64856	3.57634	3.56105	3.62781	3.66547
metR	3.62649	3.64357	N/A	3.63593	N/A	3.63324	3.65706	3.6174	3.53551	3.54216	N/A	3.66625	3.76402	3.6572	3.61319	N/A	3.70523	3.61934	3.63333	3.60912	N/A	3.64016	3.56089	3.69416	N/A	N/A	3.59418	N/A	3.75335	N/A	N/A	3.59297	3.74128	3.67144	3.67608	N/A	3.61238	3.65405	3.60215	3.60672	N/A	N/A	N/A	3.68817	N/A	3.58429	3.62289	3.62541	3.81272
moaABCDE	3.62831	3.64101	3.54727	3.64503	3.66486	3.60547	3.59449	3.6569	3.60279	3.72983	3.64184	3.68408	3.72372	3.62742	3.6451	3.51082	3.63959	3.62803	3.58002	3.64043	N/A	3.63759	3.58491	3.63944	3.5587	N/A	3.64503	3.58751	3.59751	N/A	N/A	3.61219	3.61309	N/A	3.56924	3.68652	3.67517	3.62607	3.63695	3.63269	N/A	3.71105	3.53326	3.61352	3.62483	3.59156	3.64362	3.57372	3.78361
hofMNOP	3.63095	3.63517	N/A	3.6322	3.57066	N/A	3.62576	3.51192	3.57082	N/A	N/A	3.56722	3.80634	3.64968	3.55806	N/A	N/A	N/A	3.65552	3.59952	N/A	3.62146	N/A	3.58375	3.55167	N/A	3.66449	N/A	3.67479	N/A	N/A	3.59784	N/A	N/A	3.66446	N/A	3.65531	3.63936	3.70037	3.64205	N/A	N/A	N/A	N/A	3.64545	3.73207	3.68188	3.39352	3.66527
nudF-yqiB-cpdA-yqiA-parE	3.63141	3.63082	N/A	3.64726	N/A	3.85116	3.53561	3.5718	3.58465	3.58728	N/A	3.59557	3.85863	3.67213	3.7424	N/A	N/A	3.61834	3.65713	3.68151	N/A	3.59626	N/A	N/A	3.63991	N/A	3.61927	3.51561	3.61336	N/A	N/A	3.6731	N/A	N/A	N/A	N/A	3.63419	3.66475	3.71679	3.63524	N/A	N/A	3.66407	3.52987	3.64583	3.57503	3.6049	3.61739	3.67322
yqjCDEK	3.63353	3.645	3.54986	3.67098	3.63453	3.60542	3.59312	3.60419	3.72423	3.5664	N/A	N/A	3.9263	3.67749	N/A	3.68795	N/A	3.61367	3.53659	3.79046	N/A	3.60664	3.70644	3.52057	3.63392	N/A	3.69888	3.60084	3.62123	N/A	3.67773	3.61984	N/A	N/A	3.711	3.55105	3.70796	3.64904	3.6504	3.67911	N/A	N/A	3.56853	3.61925	3.56998	3.53461	3.69359	3.61019	3.65573
mntR-ybiR	3.63474	3.64355	3.66373	3.63415	3.59073	3.62823	3.61967	3.81535	3.62843	3.54622	N/A	3.6315	N/A	3.59134	3.68299	N/A	N/A	3.59975	3.59534	3.79094	N/A	3.60881	3.67216	3.59156	3.57745	N/A	3.72812	N/A	3.59243	N/A	N/A	3.62016	N/A	N/A	3.68667	N/A	3.63122	3.61691	3.65706	3.61722	N/A	N/A	3.73416	3.6376	3.65217	3.5806	N/A	3.64201	N/A
trmI-yggL	3.63487	3.61939	N/A	3.62292	3.688	3.69897	3.61679	3.64078	3.60586	N/A	N/A	3.58363	3.69724	3.65429	3.61009	N/A	N/A	3.50717	3.66492	3.66132	N/A	3.49517	N/A	3.46064	N/A	N/A	3.63535	3.88648	3.62653	N/A	N/A	3.62681	N/A	N/A	3.57482	N/A	3.63801	3.64196	3.7263	3.59591	N/A	N/A	N/A	N/A	3.65432	3.55152	3.63675	3.59683	3.73113
glnHPQ	3.63526	3.64408	N/A	3.62008	N/A	3.61194	3.62181	3.59997	3.69256	3.66957	N/A	3.62021	3.72183	3.62894	3.62317	N/A	N/A	3.61477	3.63234	3.59528	N/A	3.60864	N/A	3.64058	N/A	N/A	3.61138	3.72989	3.63893	N/A	N/A	3.6165	N/A	N/A	3.74408	N/A	3.74493	3.65812	3.73974	3.6275	N/A	N/A	3.79217	3.63871	3.65443	3.60002	3.61675	3.64056	3.79969
ptsG	3.63557	3.60347	N/A	3.68684	N/A	3.65841	3.62508	3.67478	3.69515	N/A	N/A	3.63658	3.69034	3.62204	3.62953	N/A	N/A	3.66483	3.62041	N/A	N/A	3.65472	N/A	3.72538	N/A	N/A	3.62678	N/A	3.67428	N/A	N/A	3.61763	N/A	N/A	3.71556	N/A	3.55927	3.65148	N/A	3.62034	N/A	N/A	N/A	N/A	3.65812	3.63277	3.73689	3.63117	3.71164
ybjJI	3.6363	3.6253	3.61256	3.63327	3.68706	3.701	N/A	3.57403	3.66691	3.64445	N/A	3.62698	3.7318	3.62618	3.58756	3.50738	N/A	3.64265	3.64383	3.68316	N/A	3.61997	3.65307	3.65175	3.60994	N/A	3.6191	3.64132	3.6845	N/A	N/A	3.63451	3.60612	N/A	3.60079	N/A	3.65625	3.63305	3.68357	3.56326	N/A	3.56205	3.58982	3.65842	3.63361	3.57968	3.62021	3.60311	3.71883
ydiE	3.63673	3.64913	N/A	N/A	3.50374	N/A	N/A	N/A	N/A	3.75414	N/A	N/A	3.76597	3.61516	N/A	N/A	N/A	N/A	3.64033	N/A	N/A	N/A	N/A	N/A	N/A	N/A	3.76694	N/A	N/A	N/A	N/A	N/A	3.56584	N/A	3.69547	3.42194	N/A	N/A	3.66547	3.63009	N/A	N/A	N/A	3.56735	N/A	N/A	3.62909	3.63653	3.69283
ppiB-lpxH	3.63958	3.63789	N/A	3.65446	N/A	3.62224	3.63912	3.76227	3.7252	N/A	N/A	3.71306	3.76482	3.52882	3.54436	N/A	N/A	3.63507	3.63938	N/A	N/A	3.62241	3.60734	3.69579	3.62207	N/A	3.65079	N/A	3.59708	N/A	N/A	3.62985	3.57843	N/A	3.64986	3.70114	3.65217	3.88434	3.62111	3.63398	N/A	N/A	3.71431	3.69336	3.65969	3.69379	3.66869	3.63743	3.75385
yhjR	3.64368	3.64189	N/A	3.65698	N/A	3.61024	3.57701	3.61935	3.59415	N/A	N/A	3.64891	3.70984	N/A	3.72015	N/A	N/A	3.63326	3.65361	3.6534	N/A	3.63372	N/A	N/A	N/A	N/A	3.7979	N/A	3.5976	N/A	N/A	3.58253	N/A	N/A	N/A	N/A	3.65929	3.65099	3.68854	3.64725	N/A	N/A	3.64839	N/A	3.65876	3.60798	3.55779	3.66481	3.68577
yebO	3.6478	3.62828	N/A	3.66386	N/A	3.75746	3.68013	3.6653	N/A	N/A	N/A	3.67177	3.87206	3.66235	3.63572	N/A	N/A	3.72119	3.64694	N/A	N/A	3.64594	N/A	3.49597	N/A	N/A	3.6635	N/A	3.7085	N/A	N/A	3.64077	N/A	N/A	N/A	N/A	3.48153	3.61924	N/A	3.70167	N/A	N/A	N/A	3.56366	3.68496	3.65231	2.66549	3.61548	N/A
tnaCAB	3.64852	3.64348	N/A	3.57262	N/A	3.58026	3.807	3.59271	N/A	N/A	N/A	N/A	N/A	N/A	3.74341	N/A	N/A	3.63995	N/A	N/A	N/A	3.68562	N/A	N/A	N/A	N/A	3.72142	N/A	3.69885	N/A	N/A	N/A	N/A	N/A	N/A	N/A	3.64525	3.65202	N/A	3.59815	N/A	N/A	N/A	N/A	3.69551	3.62768	3.60049	3.69812	3.58113
alaS	3.64885	3.64839	3.61201	3.64083	3.46066	3.64549	3.63999	3.59941	3.72085	3.69224	2.54294	3.65839	3.73689	3.65253	3.6712	3.70306	3.60811	3.67614	3.43103	3.64456	N/A	3.63074	N/A	3.62181	N/A	N/A	3.65764	3.80232	3.65036	3.88357	3.68233	3.70307	3.67285	N/A	3.65353	3.54124	3.67521	3.67204	3.62293	3.63325	N/A	N/A	3.6169	3.66891	3.67121	3.60268	3.65033	3.67592	3.75156
clsA-yciU	3.65166	3.66214	N/A	3.6412	3.79762	3.57047	3.6685	3.5123	3.65417	3.72418	N/A	N/A	3.7434	3.59844	3.6361	3.5777	N/A	3.63883	3.68221	3.60684	N/A	3.64028	3.71986	3.66502	3.59925	N/A	3.89195	N/A	3.59551	N/A	N/A	3.55957	N/A	N/A	3.61771	3.68528	3.60941	3.73711	3.65981	3.65002	N/A	N/A	N/A	3.64733	3.65281	3.64972	3.70111	3.64586	N/A
yoaB	3.65185	3.62364	3.65282	3.59525	3.67728	3.89861	3.64723	3.62701	3.60558	3.60314	3.76519	3.63484	4.11371	3.67178	3.6685	N/A	N/A	3.64396	3.64676	3.67827	N/A	N/A	3.7039	3.69289	3.58886	N/A	3.64709	3.52479	3.65021	3.55671	N/A	3.70498	N/A	N/A	3.65848	N/A	3.69478	3.60762	3.69239	3.68625	N/A	N/A	3.75405	3.65686	3.6722	3.61042	3.60504	3.6428	3.75298
artPIQM	3.65215	3.62659	3.60206	3.62841	3.5964	3.78231	3.56926	3.63546	3.65248	3.65278	N/A	3.6473	3.90411	3.67566	N/A	3.6648	3.78057	3.61907	3.64125	3.66806	N/A	3.61367	N/A	3.64077	3.63444	N/A	3.69316	3.53636	3.60729	N/A	N/A	3.63892	3.77939	3.34976	3.49526	3.87263	3.67287	3.71443	3.67259	3.67617	N/A	N/A	3.57934	3.65068	3.70281	3.69943	N/A	3.52626	3.69277
nsrR-rnr-rlmB-yjfIJ	3.65382	3.64761	N/A	3.66877	3.61488	3.63139	3.62497	3.62503	3.65054	3.6621	N/A	3.68195	3.75458	3.54302	3.67283	3.62882	N/A	N/A	3.64077	3.71396	N/A	3.62623	N/A	3.65844	3.61837	N/A	3.67404	N/A	3.6524	N/A	N/A	3.6388	3.45219	N/A	3.65491	N/A	N/A	3.76705	3.6681	3.62131	N/A	N/A	N/A	N/A	3.70696	3.61264	3.67226	3.64825	3.73574
ispB	3.65382	3.64944	3.60303	3.64542	3.68748	3.64668	3.65888	3.63968	3.67955	N/A	N/A	3.63574	N/A	3.6856	N/A	N/A	N/A	3.65036	3.63439	3.65133	N/A	3.64751	3.68502	3.78744	N/A	N/A	3.66117	N/A	3.62799	3.66878	N/A	N/A	N/A	N/A	3.62886	N/A	3.67798	3.65563	3.68178	3.64344	N/A	N/A	3.59684	3.70829	3.80092	3.64023	3.64857	3.67013	4.02291
ppiD	3.65579	3.66531	3.55071	3.65	3.68407	3.59611	3.68111	3.62197	3.59299	N/A	N/A	3.59034	3.73587	3.68523	3.62713	3.49963	N/A	3.64988	3.72882	3.64428	N/A	3.65704	N/A	3.54533	3.69735	N/A	3.66551	N/A	3.63765	3.6983	N/A	3.65723	3.43664	N/A	3.67719	3.65254	3.67203	3.70075	3.69804	3.6155	N/A	N/A	N/A	3.71764	3.66203	3.65077	3.68257	3.66102	3.79172
hslVU	3.65677	3.6333	3.67689	3.66789	3.6864	3.66615	3.64599	3.66757	3.66908	3.63459	N/A	3.60086	3.79718	3.66948	3.67418	3.60832	N/A	3.66052	3.63857	3.56187	N/A	3.62746	N/A	3.74316	3.74197	N/A	3.6565	3.47918	3.63856	N/A	N/A	3.61069	3.60805	N/A	3.66823	3.64649	3.69449	3.75113	3.73626	3.63419	N/A	3.69026	3.57847	3.68797	3.66022	3.62213	N/A	N/A	3.74466
pgi	3.65842	3.65802	N/A	3.66135	4.01497	3.69512	3.6571	3.60259	3.65989	N/A	N/A	3.64909	3.82503	3.68307	3.66167	N/A	N/A	3.63001	3.68318	3.63937	N/A	3.59871	N/A	N/A	N/A	N/A	3.75298	3.50859	3.64814	3.72388	N/A	3.65698	N/A	N/A	3.68588	3.89796	3.62751	3.83374	3.67946	3.6868	N/A	N/A	N/A	3.70316	3.65299	3.57743	3.65435	3.68687	3.73139
yhaJ	3.66172	3.6479	N/A	3.66073	3.67966	3.63016	3.61768	3.64535	3.65976	N/A	N/A	3.67711	N/A	3.63676	3.64126	N/A	N/A	3.70032	N/A	3.65669	N/A	3.67345	N/A	3.66665	3.57589	N/A	3.66527	3.49955	3.64202	3.57399	N/A	3.67269	N/A	N/A	3.71273	N/A	3.70394	3.66008	3.62436	3.66441	N/A	3.63572	3.65721	3.4659	3.67238	3.66005	3.67236	3.61354	3.73426
uspF	3.66218	3.61091	N/A	3.6591	3.7807	3.64652	3.69653	3.61058	3.7603	3.71518	N/A	3.63261	3.78326	3.64191	3.64936	3.81424	N/A	3.66726	3.59902	3.64923	N/A	N/A	N/A	3.74352	3.58139	N/A	3.71811	N/A	3.61642	N/A	N/A	3.66158	3.58128	N/A	3.65098	N/A	3.68489	3.70185	3.7858	3.6424	N/A	3.72973	3.46015	3.7758	N/A	3.61293	3.7019	N/A	3.69081
ldtA	3.66288	3.63962	N/A	3.67056	3.67853	3.82656	3.67549	3.53942	3.6359	N/A	3.55418	3.68105	3.94589	3.70735	3.61349	3.62503	N/A	3.62358	3.59642	3.70985	N/A	3.6334	N/A	3.66739	3.59692	3.64138	3.79565	3.67954	3.61622	N/A	N/A	N/A	3.71679	N/A	3.61158	N/A	3.71648	3.69185	3.65641	3.67512	N/A	3.67796	3.56939	3.59414	3.65861	3.71704	3.66237	N/A	3.59708
ypfG	3.66662	3.64052	N/A	3.67175	N/A	3.69781	3.78342	3.53641	3.69241	N/A	N/A	3.54334	3.75694	3.66438	3.54305	N/A	N/A	3.62763	3.55562	3.67208	N/A	3.53091	N/A	3.64107	3.60933	N/A	3.75676	N/A	3.55252	N/A	N/A	3.55724	N/A	N/A	3.65757	N/A	3.72167	3.6933	3.73446	3.73674	N/A	3.68692	3.69038	3.66489	3.63329	3.55777	3.77606	3.646	3.71136
pyrG-eno	3.66802	3.60918	N/A	3.65421	3.61112	3.92214	3.7005	3.70019	3.61028	N/A	N/A	3.57269	4.01836	3.69044	3.67035	N/A	3.82301	3.67486	3.61093	N/A	N/A	3.5068	N/A	3.63381	3.59844	N/A	N/A	N/A	3.66328	N/A	N/A	3.67429	N/A	N/A	3.69894	N/A	3.65096	3.69223	3.79796	3.66794	N/A	N/A	3.74301	N/A	3.6689	3.61869	3.68501	3.6669	3.85166
yncE	3.66907	3.54584	N/A	N/A	3.58979	4.03504	3.67151	3.64623	3.59676	3.61498	3.68718	3.64654	4.19426	3.73604	3.71449	3.74515	3.89639	3.63654	3.71051	3.81346	N/A	3.67408	3.60489	3.78914	3.64915	N/A	3.65109	3.65534	3.67825	N/A	N/A	3.72172	3.55609	N/A	3.67484	N/A	3.63795	3.62039	3.86591	3.53596	N/A	N/A	3.69657	3.64897	3.64711	3.62614	3.68936	3.6706	3.63744
rppH-ptsP	3.67011	3.6326	N/A	3.70677	N/A	3.67497	N/A	3.74056	N/A	N/A	N/A	N/A	N/A	3.63365	N/A	N/A	N/A	3.67208	N/A	3.6704	N/A	3.67011	N/A	N/A	N/A	N/A	3.72702	N/A	3.69121	N/A	N/A	3.70759	N/A	N/A	N/A	N/A	3.66509	3.64578	N/A	3.69026	N/A	N/A	N/A	N/A	3.66463	3.62131	3.6422	3.65022	3.78429
fdoGHI-fdhE	3.67119	3.68045	3.68282	3.67851	3.75392	3.62115	3.45912	3.67278	3.75082	3.92906	N/A	3.62784	3.80397	3.68154	3.42099	3.55869	N/A	3.49763	3.65049	3.64348	N/A	3.65309	N/A	3.80589	3.72621	N/A	3.70457	3.75535	3.64242	N/A	N/A	3.64883	3.71381	N/A	3.6634	N/A	3.46243	3.70662	3.67151	N/A	N/A	3.73299	N/A	3.60324	3.68256	3.63542	3.67673	3.66557	3.77382
fxsA	3.67187	3.67377	3.64246	3.65402	N/A	3.65582	3.66843	3.67266	3.62203	N/A	N/A	3.54556	3.8141	3.72293	3.73247	N/A	N/A	3.65618	3.662	3.68469	N/A	3.67187	N/A	3.62975	N/A	N/A	3.67927	N/A	N/A	N/A	N/A	3.65365	N/A	N/A	N/A	N/A	3.68241	3.70285	3.69131	3.65696	N/A	N/A	3.62414	3.7874	3.66827	3.66136	3.66191	3.73307	3.78517
hda	3.67207	3.64577	N/A	3.69932	3.79555	3.75794	3.68114	3.64632	3.6904	N/A	3.70114	3.62523	3.85101	3.70571	3.67679	3.63879	3.72166	3.68358	3.69689	3.64392	N/A	3.6527	N/A	3.64307	3.58375	N/A	3.67452	3.57404	3.64851	3.61004	N/A	3.62196	N/A	N/A	3.66544	N/A	3.70126	3.67986	3.7388	3.6937	N/A	N/A	3.84121	3.58976	3.68486	3.71013	3.64129	3.66173	3.84411
ybgC-tolQRA	3.67491	3.67137	3.62838	3.73278	3.74584	3.63864	3.67755	3.60627	3.68738	N/A	3.69412	3.63321	3.73157	N/A	3.68927	N/A	3.76108	3.70247	3.62775	3.63307	N/A	3.5874	3.80611	3.68473	N/A	N/A	3.66827	3.56055	3.58655	N/A	N/A	3.64736	3.54473	N/A	N/A	N/A	3.73863	3.67059	3.65652	3.67293	N/A	3.63224	3.69089	3.68165	3.68478	3.64082	3.608	3.65446	3.77893
yhiI-rbbA-yhhJ	3.67546	3.67326	3.65247	3.67028	3.70344	3.67873	3.67132	3.62409	3.68632	N/A	N/A	3.63367	3.71508	3.67073	3.65081	3.69095	3.60089	N/A	3.65045	3.65787	N/A	3.6713	3.61757	3.71994	3.62437	N/A	3.65719	3.51077	3.66931	3.8766	3.68251	3.66937	N/A	N/A	3.71769	N/A	3.72272	3.6679	3.67705	3.72453	N/A	N/A	3.73201	3.72929	3.7127	3.66921	3.68008	3.67885	3.7683
yddAB	3.67792	3.71679	3.56607	3.68121	3.56121	3.65872	3.71551	3.64941	3.66682	3.5167	N/A	3.6882	3.7788	3.6724	3.63675	3.6764	N/A	3.65381	3.78214	3.5436	N/A	3.60317	N/A	3.77535	3.71415	N/A	3.74604	N/A	3.65233	3.52904	N/A	3.68207	N/A	3.70435	3.67858	N/A	3.68749	3.67255	3.71647	3.71357	N/A	N/A	3.55693	3.58748	N/A	3.59038	N/A	3.6852	3.86879
yddM	3.67931	3.68712	3.57359	3.68022	3.5791	3.82474	3.65787	3.61837	3.66973	3.75898	3.75498	3.63932	3.78518	3.68214	3.67674	3.62752	N/A	3.66294	3.6185	3.65368	N/A	3.65001	3.58212	3.55462	3.68881	N/A	3.67213	3.58403	3.66756	N/A	N/A	3.71784	3.7474	3.79602	3.62912	N/A	3.72007	3.67567	3.7597	3.67821	N/A	3.80104	3.60156	3.62425	3.68388	3.61851	3.6651	3.66337	3.81013
pykF	3.68349	3.70093	N/A	3.68424	N/A	3.68353	3.71001	3.63907	3.60728	N/A	N/A	3.88311	3.70147	3.73598	N/A	N/A	N/A	3.63531	N/A	3.65784	N/A	3.6928	N/A	N/A	N/A	N/A	3.71019	N/A	3.72171	N/A	N/A	3.67556	N/A	N/A	N/A	N/A	3.68359	3.65207	N/A	3.69598	N/A	N/A	N/A	N/A	3.7459	3.67172	N/A	3.68349	3.7239
ghxP	3.68413	3.61169	N/A	3.68304	N/A	3.64313	3.68992	N/A	3.6811	N/A	N/A	3.66323	3.69956	3.67717	3.6487	N/A	N/A	3.68106	3.60518	3.70935	N/A	3.68489	N/A	N/A	N/A	N/A	3.68476	N/A	3.73897	N/A	N/A	3.65416	N/A	N/A	N/A	N/A	3.68373	3.72158	3.62967	3.71322	N/A	N/A	N/A	N/A	3.68118	3.54091	3.72147	3.65819	3.64845
guaC	3.68602	3.69568	3.7072	3.68243	3.74053	3.73294	3.68376	3.64566	3.68375	3.74509	3.63968	3.68493	3.81018	3.79434	3.63284	3.82518	N/A	3.59937	3.66223	3.67945	N/A	3.67067	3.7127	3.68024	3.68851	N/A	3.6493	3.6894	3.68033	N/A	3.77996	3.67441	3.77956	3.69404	3.6588	N/A	3.70445	3.71561	N/A	3.64	N/A	3.68795	3.72486	N/A	3.68334	3.67534	3.54791	3.66879	3.81308
cyoABCDE	3.68658	3.6919	N/A	3.68656	3.73093	3.71547	3.59553	3.75167	3.63538	N/A	N/A	3.71039	N/A	3.75499	3.67417	N/A	N/A	3.74266	3.73889	3.67055	N/A	3.49272	N/A	3.66592	N/A	N/A	3.69783	N/A	3.66875	N/A	N/A	N/A	N/A	N/A	N/A	N/A	3.6967	3.70122	3.80466	3.75096	N/A	N/A	3.60318	3.70261	3.71784	3.65164	3.68709	3.69889	3.83459
elaB	3.68782	3.68782	N/A	3.63702	N/A	N/A	N/A	3.58486	N/A	N/A	N/A	N/A	N/A	N/A	N/A	N/A	N/A	3.75348	N/A	N/A	N/A	3.6792	N/A	N/A	N/A	N/A	3.68782	N/A	3.48045	N/A	N/A	3.80967	N/A	N/A	N/A	N/A	N/A	N/A	N/A	N/A	N/A	N/A	N/A	N/A	3.5999	3.5186	N/A	3.70667	3.55959
aldA	3.69561	3.67349	N/A	3.70517	3.62676	3.76068	3.71335	3.66817	3.72005	N/A	N/A	3.59981	3.75295	3.66326	3.66116	N/A	N/A	3.69561	3.70294	3.61757	N/A	N/A	N/A	3.80968	N/A	N/A	3.71206	3.6187	3.669	N/A	N/A	3.96046	N/A	N/A	3.72062	N/A	3.69603	3.67782	3.6962	3.73121	N/A	N/A	3.88344	N/A	3.71984	3.56107	3.69216	3.76995	3.72095
yfcD	3.70173	3.70195	3.75763	3.70768	N/A	3.82791	3.68148	3.6814	3.75298	3.88671	N/A	3.70249	3.99451	3.70128	3.75078	N/A	3.71595	3.57233	3.73315	N/A	N/A	3.66538	N/A	3.68068	N/A	N/A	3.69407	N/A	N/A	N/A	N/A	3.68386	N/A	N/A	3.75066	N/A	3.70099	3.70918	3.85508	3.68221	N/A	N/A	3.95441	3.74146	3.67798	3.72411	3.68002	3.67008	3.78894
yfdGHI	3.70565	3.69466	3.61959	3.61447	3.73593	4.10373	3.69082	3.6936	3.66623	N/A	N/A	3.69286	4.16725	3.81108	N/A	N/A	N/A	3.72162	3.73289	3.78928	N/A	3.70532	3.69796	3.60995	3.60084	N/A	3.72148	3.80958	3.71735	N/A	N/A	N/A	3.67225	N/A	3.74915	N/A	3.70058	3.71432	N/A	3.69319	N/A	3.72842	N/A	3.69042	3.73861	3.68782	3.63705	3.69108	3.7099
corA	3.70863	3.70693	N/A	3.704	N/A	3.84154	3.73665	3.73547	N/A	N/A	N/A	N/A	3.80132	3.87121	3.70558	N/A	N/A	3.69109	N/A	N/A	N/A	3.69785	N/A	N/A	N/A	N/A	3.67901	N/A	3.65766	N/A	N/A	3.64074	N/A	N/A	3.86198	N/A	3.72805	3.73335	N/A	3.76932	N/A	N/A	N/A	N/A	3.71477	3.6426	3.69991	3.77587	3.95833
sspAB	3.70895	3.74905	N/A	3.75137	N/A	3.68459	3.68429	3.66738	3.76642	3.81784	N/A	3.68717	3.84629	3.78826	3.71541	N/A	3.5308	3.65884	3.69348	3.68095	N/A	3.6676	3.61058	3.6656	N/A	N/A	3.86753	3.82209	N/A	N/A	N/A	3.69477	N/A	N/A	N/A	N/A	3.73065	3.65554	3.74598	3.72403	N/A	N/A	N/A	3.5549	3.71769	3.54657	3.72626	3.49753	3.81752
htrL	3.71126	3.63783	3.7762	3.70141	3.8001	3.70204	3.73964	N/A	3.73218	N/A	N/A	3.74631	N/A	3.716	3.72521	N/A	N/A	3.69351	3.70474	3.69515	N/A	3.69335	N/A	3.6685	3.64658	N/A	3.67446	N/A	3.73998	N/A	N/A	3.67465	3.79656	N/A	3.73927	N/A	3.71082	3.71994	3.71434	3.68008	N/A	N/A	N/A	3.7781	N/A	3.65779	3.70723	3.72252	N/A
tsaB-yeaY	3.71358	3.73359	3.70062	3.7571	3.74373	3.70299	3.71172	3.70317	N/A	N/A	N/A	3.6961	N/A	N/A	3.67208	3.65025	3.45225	3.69784	3.65353	3.67618	N/A	3.64896	N/A	3.71496	3.58767	N/A	3.70699	N/A	N/A	3.77407	N/A	3.64939	N/A	N/A	3.6963	N/A	3.80872	3.7152	3.7754	3.74313	N/A	3.61726	3.63645	3.77499	3.7211	3.67318	3.71303	3.71163	3.84548
accBC	3.71388	3.72231	N/A	3.7076	N/A	N/A	N/A	N/A	N/A	N/A	N/A	N/A	N/A	N/A	N/A	N/A	N/A	3.72675	N/A	N/A	N/A	3.75239	N/A	N/A	N/A	N/A	3.77376	N/A	N/A	N/A	N/A	3.72826	N/A	N/A	N/A	N/A	3.70152	3.71397	N/A	3.85043	N/A	N/A	N/A	N/A	3.73083	3.62026	N/A	3.74559	3.79932
rlmE-ftsH	3.71459	3.73249	N/A	3.71787	3.70337	N/A	N/A	3.69393	3.68333	3.61357	N/A	3.75137	N/A	3.72017	3.71944	3.85114	N/A	3.61122	3.75863	3.68843	N/A	3.708	3.76452	3.76239	3.8491	N/A	3.7468	3.73311	3.74736	N/A	3.75781	3.69925	N/A	N/A	3.80015	N/A	3.7128	3.71115	3.73851	3.69116	N/A	N/A	3.47725	N/A	3.64606	N/A	3.72593	3.69914	3.8262
nlpC	3.71626	3.69819	N/A	3.75146	3.72534	3.80775	3.74581	3.68373	3.72528	3.725	N/A	3.91213	3.93433	3.76024	3.75471	3.74843	N/A	3.68953	3.71147	3.70808	N/A	N/A	N/A	3.74077	N/A	N/A	3.60222	3.67209	3.71518	3.7397	N/A	3.71368	3.90653	N/A	3.63517	N/A	3.77406	3.73957	3.80519	3.71091	N/A	N/A	N/A	3.62519	3.67274	3.71115	3.70085	3.71589	3.80982
mcbR	3.71666	3.72451	N/A	3.8492	N/A	3.85345	3.62875	3.72623	3.68697	N/A	N/A	3.62374	3.99385	3.77345	3.69228	N/A	N/A	N/A	3.7114	3.65835	N/A	3.68817	N/A	N/A	N/A	N/A	N/A	N/A	3.60619	N/A	N/A	3.72535	N/A	N/A	3.71772	N/A	3.73057	3.68761	N/A	3.75679	N/A	N/A	N/A	N/A	3.68912	3.66191	3.79058	3.72045	3.53758
yahM	3.71689	3.73654	N/A	3.78865	3.78223	3.66777	N/A	3.75674	3.7599	N/A	N/A	N/A	3.82078	3.67643	3.67862	N/A	N/A	3.67622	3.66738	3.7243	N/A	3.71944	N/A	3.77996	N/A	N/A	3.78974	N/A	3.70917	N/A	N/A	3.71834	N/A	N/A	N/A	N/A	3.77329	3.73731	3.70249	3.69949	N/A	N/A	N/A	N/A	3.71332	3.73338	3.71574	3.75582	3.63884
argI	3.71796	3.71435	N/A	3.73752	3.7427	3.76614	3.73588	3.6926	3.79311	N/A	N/A	3.70351	4.63619	3.70201	3.71496	N/A	N/A	3.71616	3.67779	3.67603	N/A	3.70449	3.64317	3.61493	N/A	N/A	3.75721	3.62299	3.78894	N/A	N/A	3.72605	N/A	N/A	3.66974	N/A	3.73008	3.73283	3.63091	3.70764	N/A	N/A	N/A	3.64512	3.76131	3.68167	3.76671	3.70436	3.87756
yccA	3.72043	3.72327	N/A	3.77315	N/A	N/A	N/A	N/A	N/A	N/A	N/A	N/A	N/A	N/A	3.74767	N/A	N/A	3.60165	3.75453	3.61417	N/A	N/A	N/A	N/A	N/A	N/A	3.70284	N/A	N/A	N/A	N/A	N/A	N/A	N/A	N/A	N/A	3.81193	3.63655	N/A	N/A	N/A	N/A	N/A	N/A	3.75118	3.73799	N/A	3.66222	3.89433
puuDRCBE	3.72139	3.68651	3.62947	3.73249	3.62831	N/A	3.70733	3.69983	3.64342	3.81415	3.83497	3.61489	4.28431	3.87498	3.71419	3.71436	4.04541	3.63634	3.72597	3.83698	N/A	3.6981	3.56714	3.69442	3.74631	N/A	3.72974	3.61796	3.72533	3.80231	N/A	3.7989	3.60305	N/A	3.60109	3.79614	3.66839	3.66819	3.95442	3.7691	N/A	3.88679	3.9078	3.58581	3.69727	3.68124	3.73572	3.67033	3.67494
fepA-entD	3.72152	3.82979	N/A	N/A	3.75151	N/A	N/A	N/A	3.75232	N/A	N/A	3.65982	N/A	N/A	N/A	N/A	N/A	N/A	N/A	N/A	N/A	N/A	N/A	3.50937	3.72152	N/A	N/A	N/A	3.882	N/A	N/A	N/A	N/A	N/A	N/A	N/A	N/A	N/A	N/A	N/A	N/A	N/A	3.44215	N/A	N/A	N/A	N/A	N/A	N/A
cysB	3.72266	3.71638	3.69065	3.72618	3.72578	3.71692	3.73539	3.71993	3.74889	N/A	3.86704	3.31111	3.75641	3.71453	3.68247	3.66242	3.58291	3.73435	3.70453	3.70729	N/A	N/A	N/A	3.74389	3.79616	N/A	3.72472	3.6354	3.72022	N/A	3.60001	3.61819	3.63036	N/A	3.60112	2.94334	3.74298	3.73528	3.72266	3.70393	N/A	3.75544	3.70488	N/A	3.76563	3.70379	3.74084	3.73766	3.83203
lapAB-pyrF-yciH	3.72295	3.7053	N/A	3.76976	N/A	3.95259	3.70608	3.68567	3.73985	N/A	N/A	3.58444	4.06779	3.71378	3.75077	N/A	N/A	3.706	3.719	3.73987	N/A	3.70896	3.54891	3.84296	N/A	N/A	3.73912	N/A	3.72096	3.85109	N/A	3.73591	3.65671	N/A	3.74814	N/A	3.74187	3.72271	3.76936	3.60355	N/A	N/A	N/A	3.69983	3.73418	3.66179	3.7352	3.68796	3.79628
oppABCDF	3.72348	3.61789	N/A	3.62097	N/A	N/A	N/A	3.58242	N/A	N/A	N/A	3.78722	N/A	3.82499	N/A	N/A	N/A	3.67106	N/A	3.79657	N/A	3.6939	N/A	N/A	N/A	N/A	3.92713	N/A	3.75244	N/A	N/A	3.80344	N/A	N/A	N/A	N/A	3.69556	3.69189	N/A	3.70486	N/A	N/A	N/A	N/A	3.43929	3.57092	3.80154	3.73165	N/A
yejLM	3.72583	3.73641	N/A	3.76371	3.66687	3.73293	3.70025	3.7082	3.72994	3.72909	N/A	3.7607	3.88193	3.61004	3.69556	N/A	3.76537	3.72677	3.67735	3.69668	N/A	3.70676	3.66911	3.72488	3.69132	N/A	3.7434	3.64106	3.6433	3.72577	3.63457	3.73409	3.65786	3.69142	3.7662	3.7682	3.74429	3.76874	3.72963	3.70678	N/A	N/A	3.65731	3.70839	3.77457	3.69061	3.7813	3.91912	3.86552
ppnP	3.72697	3.73064	N/A	3.6693	3.76278	3.83681	3.68161	3.7731	3.62492	N/A	N/A	3.70715	3.96982	3.74252	3.83715	N/A	N/A	3.71359	3.76679	3.75438	N/A	3.68589	N/A	3.67286	N/A	N/A	3.70197	N/A	3.80816	N/A	N/A	3.72043	N/A	N/A	3.68719	N/A	3.72807	3.77242	3.68393	3.74167	N/A	N/A	N/A	N/A	N/A	3.68131	3.74966	3.69121	3.79658
gmk	3.72869	3.68465	N/A	N/A	N/A	3.89471	N/A	N/A	N/A	N/A	N/A	N/A	N/A	3.72496	N/A	N/A	N/A	N/A	N/A	3.73237	N/A	N/A	N/A	N/A	N/A	N/A	3.79896	N/A	N/A	N/A	N/A	N/A	N/A	N/A	N/A	N/A	3.72631	3.71441	N/A	N/A	N/A	N/A	N/A	N/A	3.75351	3.6664	N/A	N/A	3.85945
argD	3.7342	3.72122	3.63446	N/A	3.64898	3.71264	3.73336	3.72834	3.62854	3.73446	3.79241	3.64959	4.12415	3.76399	3.72085	3.7045	3.63236	3.75018	3.75033	3.76231	N/A	3.72449	3.72869	3.69443	3.90482	N/A	3.7278	3.72767	3.53112	3.77994	3.73559	3.75142	3.7915	N/A	3.75448	N/A	3.74144	3.74337	3.77011	N/A	N/A	3.61425	3.78071	3.58099	3.83543	3.70217	3.73522	3.76076	3.90121
bamD	3.73441	3.72927	N/A	3.35054	3.66275	4.03784	3.78592	3.61106	3.73276	N/A	N/A	3.70815	4.01233	3.80541	3.73441	N/A	N/A	3.70213	3.71751	3.75555	N/A	3.70605	N/A	3.79538	N/A	N/A	3.75568	3.80168	3.69887	N/A	N/A	3.74714	N/A	N/A	3.79786	N/A	N/A	3.74365	3.89179	3.79099	N/A	N/A	N/A	N/A	3.72899	3.68364	3.6616	3.72945	3.82513
bax	3.73651	3.74132	N/A	3.73274	N/A	N/A	3.69498	N/A	N/A	N/A	N/A	N/A	N/A	N/A	N/A	N/A	N/A	N/A	N/A	N/A	N/A	N/A	N/A	N/A	N/A	N/A	N/A	N/A	N/A	N/A	N/A	3.75051	N/A	N/A	N/A	N/A	3.71133	3.63953	N/A	3.85252	N/A	N/A	N/A	N/A	3.59311	N/A	N/A	N/A	3.82995
ydgK-rsxABCDGE-nth	3.73777	3.75742	3.6927	N/A	N/A	3.78466	3.79964	3.68888	3.70614	3.77685	N/A	3.71657	3.8259	3.80368	3.70591	3.82288	3.70802	3.75496	3.72192	3.76255	N/A	3.72622	3.73612	3.73365	3.64987	N/A	3.76928	3.70532	3.73108	3.72799	3.77639	3.82464	3.73183	N/A	3.71899	3.74112	3.75056	3.75996	N/A	3.7543	N/A	N/A	3.77432	3.73575	3.74522	3.7059	3.75449	3.77287	3.85273
gpt	3.73923	3.71504	3.77072	3.80297	3.65658	4.12265	3.62874	3.68326	3.65993	N/A	N/A	3.66549	4.15608	3.8844	3.70262	3.90502	3.94899	3.69539	3.81456	3.78356	N/A	3.78712	N/A	3.8647	3.79592	N/A	3.68442	3.70368	3.74461	3.63036	N/A	3.76195	N/A	N/A	3.66263	3.65418	3.75223	3.75118	3.92438	3.71855	N/A	N/A	N/A	3.7768	3.72826	3.70705	3.718	3.74585	N/A
aroP	3.74028	3.75826	N/A	3.7407	N/A	3.67636	3.72983	3.70359	N/A	3.71349	N/A	3.68129	3.69123	3.71807	3.68816	N/A	N/A	3.70231	3.7624	3.71474	N/A	3.728	N/A	3.74687	N/A	N/A	3.67182	N/A	3.75508	N/A	N/A	3.72722	3.72932	N/A	3.69921	N/A	3.76509	3.59641	3.79745	3.80861	N/A	N/A	N/A	N/A	3.75841	3.68154	3.77616	3.73597	3.48159
zapC	3.74471	3.76322	3.78508	3.80578	3.75702	3.74494	3.76102	3.70164	3.74786	3.69659	N/A	3.74704	3.94742	3.72696	3.82351	3.75067	N/A	3.69579	3.67998	3.71847	N/A	3.73729	N/A	3.69411	3.68664	N/A	3.83942	3.53702	3.80498	N/A	N/A	3.70836	N/A	N/A	3.79874	N/A	3.81228	3.77205	3.69422	3.73958	N/A	N/A	N/A	3.72077	3.76038	3.71372	3.80141	3.75476	3.92205
cecR-ybhGFSR	3.74482	3.74785	3.64368	3.7562	N/A	3.77589	3.74482	3.66792	3.71824	N/A	N/A	3.76837	3.91565	3.73251	3.76398	N/A	N/A	3.64863	3.71533	3.79027	N/A	3.69887	3.88749	3.78407	3.63168	N/A	3.78343	N/A	3.51283	3.8583	N/A	3.72239	N/A	N/A	3.71191	N/A	3.64268	3.7032	3.77526	N/A	N/A	N/A	3.77148	N/A	3.78201	3.72103	3.80181	3.70287	3.81151
ybaQ	3.74577	3.75827	N/A	3.76516	3.80307	4.08813	3.781	3.72748	3.66171	N/A	N/A	3.73689	N/A	3.88864	3.8396	N/A	N/A	3.79585	3.7151	3.96174	N/A	3.7829	N/A	3.50778	N/A	N/A	3.75175	3.79298	3.74378	N/A	N/A	3.77922	N/A	N/A	3.71618	N/A	3.7447	3.75145	3.86649	N/A	N/A	N/A	3.94414	3.73219	3.7241	3.74684	3.8046	3.61105	3.85706
aroL-yaiA-aroM	3.74716	3.6942	3.60386	3.71952	3.66484	3.9296	3.72683	3.71745	3.73617	3.67001	3.75096	3.68351	4.10857	3.80419	3.75944	3.79653	3.81526	3.71852	N/A	3.85665	N/A	3.73825	3.83591	3.7098	3.71449	N/A	3.752	3.63577	3.75428	3.66055	3.87767	3.78837	N/A	N/A	3.73758	3.61842	3.76313	3.73302	3.93249	3.74719	N/A	N/A	3.85786	3.73342	3.74751	3.68975	3.75524	3.71596	3.93465
apt	3.75019	3.74451	N/A	3.74989	3.733	3.93721	3.68176	N/A	3.76508	3.76793	N/A	3.75548	4.03838	3.75583	3.74789	3.80673	N/A	3.74054	3.82213	3.77946	N/A	3.69919	N/A	3.86609	3.7329	N/A	3.77456	3.78365	3.74838	3.82354	3.76776	3.75083	N/A	N/A	3.7279	N/A	3.72361	3.7659	3.75598	3.76817	N/A	N/A	3.80217	3.72336	3.76032	3.71844	3.7768	3.74992	3.88609
xseB-ispA-dxs-yajO	3.75332	3.72957	3.76485	3.73701	3.80132	3.76593	3.66877	3.75329	3.78091	3.83839	3.75837	3.63937	3.86184	3.8052	3.68732	3.63947	N/A	3.74101	3.75463	3.79693	N/A	3.72082	3.68728	3.71009	N/A	N/A	3.77277	3.95765	3.76083	3.77548	N/A	3.63135	N/A	N/A	3.75636	3.70228	3.78606	3.7505	3.73486	3.69595	N/A	N/A	3.83008	3.64864	3.76135	3.76497	3.77718	3.73294	3.86993
glmUS	3.755	3.76945	N/A	3.70574	3.79145	3.76781	3.77837	3.33092	3.81984	N/A	N/A	3.76446	3.80108	3.76106	3.73844	3.78655	N/A	3.73403	3.76817	3.74298	N/A	3.69858	N/A	3.75296	3.83568	N/A	3.74454	3.64124	3.74319	N/A	N/A	3.70407	N/A	N/A	N/A	3.75653	3.76173	3.7366	3.75477	3.76305	N/A	N/A	N/A	3.66858	N/A	3.71026	3.77874	3.7538	3.65396
ilvIH	3.756	3.76791	3.618	3.70929	3.81486	3.67841	3.67046	3.73625	3.74967	3.75351	N/A	3.74486	3.62872	3.72168	3.73992	N/A	N/A	N/A	3.75447	3.76563	N/A	3.765	N/A	3.6902	3.74208	N/A	N/A	3.756	3.75323	N/A	N/A	3.73251	3.6325	N/A	3.80766	N/A	3.78039	3.78796	3.75929	3.7689	N/A	N/A	3.66547	3.79313	3.81535	3.77773	3.67455	3.69558	3.90901
ybeZYX-lnt	3.76331	3.75393	3.88821	3.7876	3.87002	3.75104	3.80266	3.58491	N/A	3.85269	N/A	3.75531	3.83958	3.78301	3.77809	3.71594	N/A	3.76331	3.84426	3.73661	N/A	3.74067	3.91696	3.70247	3.75501	N/A	3.80625	3.77725	3.74704	3.91007	N/A	3.64913	N/A	N/A	3.79564	N/A	3.82595	N/A	3.78216	3.9842	N/A	3.62323	3.65768	3.80972	3.66252	3.74021	3.80371	3.74372	3.862
frr	3.76899	3.76969	3.57034	3.74048	3.88627	4.14707	3.76526	3.71855	3.75864	3.84914	N/A	3.75914	4.33089	3.88797	3.79508	3.99704	3.80326	3.76988	3.8575	3.87645	N/A	3.73627	N/A	3.76014	3.74686	N/A	3.77434	3.7193	3.78301	3.70818	3.74031	3.82069	3.79734	N/A	3.73279	N/A	3.76565	3.78018	3.95547	3.756	N/A	3.95388	3.81986	3.74948	3.77466	3.72734	3.73346	N/A	3.8371
yjeI	3.7751	3.7699	3.6805	3.78724	3.79546	3.76879	3.78292	3.7566	3.78114	3.81393	3.83254	3.78108	3.83692	3.7569	3.77577	3.75364	N/A	3.76705	3.75883	3.75629	N/A	3.80177	3.80999	3.81043	3.7381	N/A	3.77992	3.81965	3.75521	3.75891	N/A	3.76536	3.84778	N/A	3.76025	N/A	3.82458	3.8385	3.76348	3.77208	N/A	3.81189	3.80127	3.74491	3.79716	3.76943	N/A	3.78814	3.9119
htpG	3.77665	3.75964	N/A	3.77531	N/A	3.74884	3.75513	3.85508	3.82116	N/A	N/A	3.7128	3.81083	3.77589	3.7659	N/A	N/A	3.74846	N/A	3.70919	N/A	3.79151	N/A	3.70998	N/A	N/A	3.79039	N/A	3.75504	N/A	N/A	3.75353	N/A	N/A	N/A	N/A	N/A	3.75231	3.81369	3.74937	N/A	N/A	N/A	3.90555	N/A	3.77128	3.77694	3.75785	3.95559
[truncated: 144 more rows]
[truncated: 134 more columns]

## Sheet: Figure 4c
Host	Promoter	Replication	GFP
MetR KD	metF	#1	124285
MetR KD	thyA	#1	10046
MetR KD	folE	#1	14521
Control	metF	#1	60597.2
Control	thyA	#1	5050.22
Control	folE	#1	38997.1
MetR KD	metF	#2	113664
[truncated: 11 more rows]

## Sheet: Figure 6b
TF gene	target	FC_Glu	FC_LB	FC_Gly	knownEffect
[truncated: 42 more rows]

[truncated: 9 more sheets: Supplementary Figure5a, Supplementary Figure5b, Supplementary Figure5c, Supplementary Figure 6a, Supplementary Figure 6b, c, Supplementary Figure7a-c, Supplementary Figure7d, Supplementary Figure 8, Supplementary Figure10]
